# Supplementary material for: Beyond Structure: The Role of the Outer Integument in Embryo, Endosperm, and Seed Development in Annona
Source: Physiol Plant. 2025 Sep 24;177(5):e70538. doi: 10.1111/ppl.70538 (PMC12460975; doi:10.1111/ppl.70538)
Supplement: Supplementary file 2 — Table S1: Differentially expressed genes (DEGs) in pistils with early‐developing seeds (PS) versus pistils without early‐developing seeds (P) in wild‐type Annona at 4 days after pollination (DAP). Table S2: Differentially expressed genes (DEGs) in pistils with early‐developing seeds (PS) versus pistils without early‐developing seeds (P) in Annona ino at 4 days after pollination (DAP). Table S3: Differentially expressed genes (DEGs) in pistils with early‐developing seeds (PS) versus pistils without early‐developing seeds (P) in wild‐type Annona at 8 days after pollination (DAP). Table S4: Differentially expressed genes (DEGs) in pistils with early‐developing seeds (PS) versus pistils without early‐developing seeds (P) in Annona ino at 8 days after pollination (DAP). [file PPL-177-e70538-s002.xlsx]

## Sheet: Table S1
Table S1. Differentially expressed genes (DEGs) in pistils containing the early-developing seed (PS) vs pistils without early-developing seeds (P) in wild-type Annona at 4 days after pollination (DAP)
Geneid	Condition	baseMean	log2FoldChange	lfcSE	stat	pvalue	padj	AG4_p_1	AG4_p_2	AG4_p_3	AG4_po_1	AG4_po_2	AG4_po_3	Araport11	Description	InterPro	Description.1	SwissProt	Description.2	TrEMBL	Description.3
Anche102Chr1g0112060.1	PO<P	37.1507	2.7077	0.530385	5.10516	3.30514e-07	0.000270544	61.1314	89.3069	43.0393	11.9116	6.27899	11.2357	AT3G17600.1	indole-3-acetic acid inducible 31	IPR033389;IPR000270	AUX/IAA domain;PB1 domain	Q8H174	Auxin-responsive protein IAA31 (Indoleacetic acid-induced protein 31)	A0A3S3P6C9	Auxin-responsive protein
Anche102Chr2g0023580.1	PO<P	52.1065	2.54978	0.426285	5.9814	2.21224e-09	3.25951e-06	77.6272	108.771	80.3941	10.079	17.7905	17.9772	AT5G35170.1	adenylate kinase family protein			Q8VYL1	Adenylate kinase 5, chloroplastic (EC 2.7.4.3) (ATP-AMP transphosphorylase 5) (ATP:AMP phosphotransferase) (Adenylate monophosphate kinase 5) (AMK5)	A0A3S3MFM2	Adenylate kinase (EC 2.7.4.3)
Anche102Scf0025g0000070.1	PO<P	125.614	2.5038	0.561616	4.45821	8.26454e-06	0.00358146	371.64	222.122	47.0996	40.3162	37.674	34.8308	AT4G02620.1	vacuolar ATPase subunit F family protein	IPR036906;IPR005772;IPR008218	ATPase, V1 complex, subunit F superfamily;ATPase, V1 complex, subunit F, eukaryotic;ATPase, V1 complex, subunit F	Q9ZQX4	V-type proton ATPase subunit F (V-ATPase subunit F) (V-ATPase 14 kDa subunit) (Vacuolar H(+)-ATPase subunit F) (Vacuolar proton pump subunit F)	A0A4S8JN26	V-type proton ATPase subunit F
Anche102Chr5g0014010.1	PO<P	220.397	2.26021	0.385199	5.86764	4.42032e-09	6.20276e-06	499.725	380.127	214.384	66.8882	114.068	47.1901	AT3G20560.1	PDI-like 5-3	IPR039542;IPR036249;IPR013766;IPR012936	Endoplasmic reticulum vesicle transporter, N-terminal;Thioredoxin-like superfamily;Thioredoxin domain;Endoplasmic reticulum vesicle transporter, C-terminal	Q69SA9	Protein disulfide isomerase-like 5-4 (OsPDIL5-4) (Protein disulfide isomerase-like 8-1) (OsPDIL8-1)	A0A200QL23	Thioredoxin-like fold
Anche102Chr5g0011680.1	PO<P	64.1606	1.62603	0.3481	4.67115	2.99514e-06	0.00154843	104.797	101.901	84.4544	36.6511	32.4415	24.7186	AT4G04720.2	calcium-dependent protein kinase 21			P53683	Calcium-dependent protein kinase 19 (OsCDPK19) (OsCPK19) (EC 2.7.11.1) (Calcium-dependent protein kinase isoform 2) (OsCDPK2) (OsCPK2)	A0A443PXR3	Calcium-dependent protein kinase 2-like protein
Anche102Chr3g0063540.1	PO<P	226.988	1.3905	0.306508	4.53659	5.71719e-06	0.00259191	392.988	370.967	222.505	153.934	88.9524	132.582	AT2G16860.2	GCIP-interacting family protein	IPR013260	mRNA splicing factor SYF2			A0A061DZ07	Pre-mRNA-splicing factor SYF2
Anche102Chr6g0022240.1	PO<P	218.475	1.38225	0.367645	3.75975	0.000170084	0.0371263	151.373	459.129	337.006	108.121	134.998	120.222	AT5G16550.1	voltage-dependent L-type calcium channel subunit					A0A2I4GT67	uncharacterized protein LOC109010651
Anche102Chr7g0141690.1	PO<P	363.402	1.06824	0.278246	3.8392	0.000123436	0.0302161	537.569	449.969	489.673	339.939	193.602	169.66	AT2G26180.1	IQ-domain 6	IPR000048	IQ motif, EF-hand binding site	O64852	Protein IQ-DOMAIN 6 (AtIQD6)	A0A5B7BCR8	Uncharacterized protein
Anche102Chr1g0076070.1	PO<P	394.148	0.952739	0.195577	4.87143	1.10793e-06	0.000666294	437.624	536.986	584.684	286.795	248.02	270.781	AT3G23710.1	Tic22-like family protein	IPR007378	Tic22-like	F4J469	Protein TIC 22-like, chloroplastic (Translocon at the inner envelope membrane of chloroplasts 22-III) (AtTIC22-III)	A0A6I9Q9N7	protein TIC 22-like, chloroplastic
Anche102Chr7g0140910.1	PO<P	172.14	0.941682	0.237107	3.97154	7.14097e-05	0.0206904	230.941	201.513	246.867	130.111	124.533	98.8744	AT4G16730.1	terpene synthase 02	IPR005630;IPR008930;IPR008949;IPR001906	Terpene synthase, metal-binding domain;Terpenoid cyclases/protein prenyltransferase alpha-alpha toroid;Isoprenoid synthase domain superfamily;Terpene synthase, N-terminal domain	B3TPQ7	Alpha-terpineol synthase, chloroplastic (Mg17) (EC 4.2.3.111) (EC 4.2.3.112)	A0A7G5KLV0	Terpene synthase 1
Anche102Chr7g0140910.2	PO<P	172.14	0.941682	0.237107	3.97154	7.14097e-05	0.0206904	230.941	201.513	246.867	130.111	124.533	98.8744	AT4G16730.1	terpene synthase 02	IPR005630;IPR008930;IPR008949;IPR001906	Terpene synthase, metal-binding domain;Terpenoid cyclases/protein prenyltransferase alpha-alpha toroid;Isoprenoid synthase domain superfamily;Terpene synthase, N-terminal domain	B3TPQ7	Alpha-terpineol synthase, chloroplastic (Mg17) (EC 4.2.3.111) (EC 4.2.3.112)	A0A7G5KLV0	Terpene synthase 1
Anche102Chr4g0005740.1	PO<P	411.249	0.899349	0.208156	4.32056	1.55635e-05	0.00580539	492.933	590.799	522.156	227.237	326.508	307.859	AT1G29660.1	GDSL-like Lipase/Acylhydrolase superfamily protein	IPR001087	GDSL lipase/esterase	Q9C7N5	GDSL esterase/lipase At1g29660 (EC 3.1.1.-) (Apoplastic EDS1-dependent protein 3) (Extracellular lipase At1g29660)	A0A443N4Y6	GDSL esterase/lipase-like protein
Anche102Scf0007g0001170.1	PO<P	957.621	0.896088	0.209692	4.27336	1.9255e-05	0.00683623	1377.88	1096.87	1262.76	662.468	827.78	517.967			IPR008922;IPR022739;IPR022740;IPR002227	Di-copper centre-containing domain superfamily;Polyphenol oxidase, central domain;Polyphenol oxidase, C-terminal;Tyrosinase copper-binding domain	P43311	Polyphenol oxidase, chloroplastic (PPO) (EC 1.10.3.1) (Catechol oxidase)	A0A443PIW9	Polyphenol oxidase
Anche102Scf0615g0000030.1	PO<P	282.996	0.893871	0.226114	3.95319	7.71167e-05	0.0214384	381.344	400.736	321.576	155.767	223.951	214.602	AT5G62550.1	microtubule-associated futsch-like protein					A0A4S4EZM8	Uncharacterized protein
Anche102Scf0615g0000030.2	PO<P	282.996	0.893871	0.226114	3.95319	7.71167e-05	0.0214384	381.344	400.736	321.576	155.767	223.951	214.602	AT5G62550.1	microtubule-associated futsch-like protein					A0A4S4EZM8	Uncharacterized protein
Anche102Chr3g0052890.1	PO<P	310.693	0.886888	0.226115	3.9223	8.77085e-05	0.0230767	401.721	454.549	354.059	238.232	169.533	246.063	AT3G04720.1	pathogenesis-related 4	IPR036908;IPR001153	RlpA-like domain superfamily;Barwin domain	P29062	Pathogenesis-related protein PR-4A	V4SJP2	Barwin domain-containing protein
Anche102Chr7g0026030.1	PO<P	153.715	0.880318	0.236838	3.71696	0.000201637	0.043371	172.721	224.412	200.579	103.539	110.929	110.11	AT5G53210.1	basic helix-loop-helix (bHLH) DNA-binding superfamily protein	IPR011598;IPR036638	Myc-type, basic helix-loop-helix (bHLH) domain;Helix-loop-helix DNA-binding domain superfamily	Q700C7	Transcription factor SPEECHLESS (Basic helix-loop-helix protein 98) (AtbHLH98) (bHLH 98) (Transcription factor EN 19) (bHLH transcription factor bHLH098)	A0A1U8A8R6	transcription factor SPEECHLESS-like
Anche102Chr4g0002850.1	PO<P	1015.97	0.839733	0.161276	5.20679	1.92135e-07	0.000166524	1325.49	1252.59	1331.78	626.733	812.083	747.176	AT5G25900.1	GA requiring 3	IPR001128;IPR036396	Cytochrome P450;Cytochrome P450 superfamily	A0A0G2RKY1	Ent-kaurene oxidase (SmKO) (EC 1.14.14.86) (Cytochrome P450 701A40)	A0A443N575	Ent-kaurene oxidase
Anche102Chr1g0081140.1	PO<P	322.823	0.821044	0.18603	4.41351	1.01709e-05	0.0041057	412.395	419.055	406.031	263.888	218.718	216.85	AT3G16850.1	Pectin lyase-like superfamily protein	IPR000743;IPR011050	Glycoside hydrolase, family 28;Pectin lyase fold/virulence factor	A7PZL3	Probable polygalacturonase (PG) (EC 3.2.1.15) (Pectinase)	A0A3S3M3K2	Glycoside hydrolase
Anche102Chr6g0032930.1	PO<P	6251.98	0.817	0.161467	5.05986	4.1957e-07	0.000325366	7337.71	9324.56	7267.95	4521.83	4921.68	4138.12	AT5G20630.1	germin 3	IPR006045;IPR011051	Cupin 1;RmlC-like cupin domain superfamily	O04011	Auxin-binding protein ABP20	A0A3S3MNB4	Germin-like protein
Anche102Scf0062g0000070.1	PO<P	251.874	0.805039	0.191974	4.19348	2.74707e-05	0.00941288	311.479	321.734	328.073	196.083	168.486	185.39	AT5G46190.2	RNA-binding KH domain-containing protein	IPR010987;IPR036612;IPR036249;IPR004088;IPR036282;IPR004045	Glutathione S-transferase, C-terminal-like;K Homology domain, type 1 superfamily;Thioredoxin-like superfamily;K Homology domain, type 1;Glutathione S-transferase, C-terminal domain superfamily;Glutathione S-transferase, N-terminal	P58223	KH domain-containing protein At4g18375	A0A1U8B4V7	KH domain-containing protein At4g18375
Anche102Chr3g0063800.1	PO<P	2148.56	0.782678	0.190196	4.11513	3.86969e-05	0.012531	2671.35	3084.52	2398.02	1926.93	1351.03	1459.52	AT2G06520.1	photosystem II subunit X	IPR009518	Photosystem II PsbX			A0A6I9RTR6	uncharacterized protein LOC105053106
Anche102Scf0002g0001180.1	PO<P	1573.43	0.776002	0.175277	4.4273	9.5422e-06	0.00403062	2030.92	2028.87	1900.22	1206.74	934.523	1339.3	AT4G11650.1	osmotin 34	IPR037176;IPR001938	Osmotin/thaumatin-like superfamily;Thaumatin family	P81370	Thaumatin-like protein (allergen Act d 2)	A0A2P5ELU2	Thaumatin
Anche102Scf0005g0000720.1	PO<P	397.829	0.762733	0.201516	3.78497	0.000153725	0.034318	529.806	415.621	555.45	280.381	273.136	332.578	AT2G35710.1	Nucleotide-diphospho-sugar transferases superfamily protein	IPR029044	Nucleotide-diphospho-sugar transferases	Q8VZP6	Putative glucuronosyltransferase PGSIP8 (EC 2.4.1.-) (Glycogenin-like protein 8) (Plant glycogenin-like starch initiation protein 8)	A0A443P9P4	Putative glucuronosyltransferase PGSIP8 isoform X1
Anche102Chr6g0060980.1	PO<P	312.948	0.760482	0.206062	3.69055	0.000223773	0.046767	420.157	351.503	408.467	229.069	198.835	269.658	AT3G14270.1	phosphatidylinositol-4-phosphate 5-kinase family protein	IPR002498	Phosphatidylinositol-4-phosphate 5-kinase, core	Q9LUM0	1-phosphatidylinositol-3-phosphate 5-kinase FAB1B (Phosphatidylinositol 3-phosphate 5-kinase) (EC 2.7.1.150) (FYVE finger-containing phosphoinositide kinase) (PIKfyve) (Phosphatidylinositol 3-phosphate 5-kinase type III) (PIPkin-III) (Type III PIP kinase) (Protein FORMS APLOID AND BINUCLEATE CELLS 1B)	A0A822ZXF4	1-phosphatidylinositol-3-phosphate 5-kinase (EC 2.7.1.150)
Anche102Chr5g0010640.1	PO<P	468.795	0.740869	0.178459	4.15149	3.3032e-05	0.0111883	506.518	605.684	647.213	337.19	359.996	356.173	AT5G23960.1	terpene synthase 21	IPR001906;IPR008949;IPR008930;IPR005630	Terpene synthase, N-terminal domain;Isoprenoid synthase domain superfamily;Terpenoid cyclases/protein prenyltransferase alpha-alpha toroid;Terpene synthase, metal-binding domain	B9SCB6	Probable terpene synthase 2 (RcSeTPS2) (EC 4.2.3.-)	A0A3S3QP95	Terpene synthase 1
Anche102Chr1g0081170.1	PO<P	384.981	0.723401	0.179774	4.02395	5.72295e-05	0.0178236	461.882	459.129	517.283	304.204	259.532	307.859	AT3G16850.1	Pectin lyase-like superfamily protein	IPR000743;IPR011050	Glycoside hydrolase, family 28;Pectin lyase fold/virulence factor	A7PZL3	Probable polygalacturonase (PG) (EC 3.2.1.15) (Pectinase)	A0A3S3M3K2	Glycoside hydrolase
Anche102Chr7g0112150.1	PO<P	1529.27	0.66761	0.16908	3.94849	7.86459e-05	0.0214587	1728.18	2167.41	1736.19	1190.24	1300.8	1052.79	AT5G13180.1	NAC domain containing protein 83	IPR036093;IPR003441	NAC domain superfamily;NAC domain	Q9FY93	NAC domain-containing protein 83 (ANAC083) (Protein VND-INTERACTING 2)	A0A3S3N7V2	NAC domain-containing protein 83-like protein
Anche102Chr7g0112150.2	PO<P	1529.27	0.66761	0.16908	3.94849	7.86459e-05	0.0214587	1728.18	2167.41	1736.19	1190.24	1300.8	1052.79	AT5G13180.1	NAC domain containing protein 83	IPR003441;IPR036093	NAC domain;NAC domain superfamily	Q9FY93	NAC domain-containing protein 83 (ANAC083) (Protein VND-INTERACTING 2)	A0A3S3N7V2	NAC domain-containing protein 83-like protein
Anche102Chr7g0029240.1	PO<P	76273.6	0.611115	0.151905	4.02301	5.74602e-05	0.0178236	92699.5	95536.6	88337.7	70570.7	54316.4	56180.9			IPR036426;IPR001480	Bulb-type lectin domain superfamily;Bulb-type lectin domain	P19667	Curculin-1 (Neoculin basic subunit) (NBS)	A0A1D1YPJ3	Mannose-specific lectin (Fragment)
Anche102Chr6g0014590.1	PO<P	6433.43	0.605992	0.126722	4.78206	1.73509e-06	0.000983262	8046.06	7868.17	7380.83	4946.98	4892.38	5466.18	AT4G39230.1	NmrA-like negative transcriptional regulator family protein	IPR036291;IPR008030	NAD(P)-binding domain superfamily;NmrA-like domain	Q84V83	Leucoanthocyanidin reductase (Leucocyanidin reductase) (EC 1.17.1.3)	A0A443NXR1	Leucoanthocyanidin reductase
Anche102Chr6g0006210.1	PO<P	6883.9	0.605632	0.134462	4.50413	6.66459e-06	0.00297564	8357.54	8757.8	7809.6	5906.32	5028.43	5443.71	AT4G35160.1	O-methyltransferase family protein	IPR029063;IPR036390;IPR016461;IPR012967;IPR001077	S-adenosyl-L-methionine-dependent methyltransferase;Winged helix DNA-binding domain superfamily;O-methyltransferase COMT-type;Plant methyltransferase dimerisation;O-methyltransferase domain	B6VJS4	Trans-resveratrol di-O-methyltransferase (EC 2.1.1.240) (Resveratrol O-methyltransferase) (ROMT) (VvROMT)	A0A443PFR8	Trans-resveratrol di-O-methyltransferase
Anche102Scf0010g0001060.1	PO<P	1509.89	0.601909	0.156831	3.83794	0.000124072	0.0302161	1815.51	2001.39	1645.24	1211.32	1304.98	1080.88	AT5G43270.1	squamosa promoter binding protein-like 2	IPR036893;IPR004333	SBP domain superfamily;SBP domain	A2YGR5	Squamosa promoter-binding-like protein 12	A0A822Z6W2	SBP-type domain-containing protein
Anche102Chr7g0025920.1	PO<P	5888.43	0.57061	0.148063	3.85383	0.000116286	0.028796	6466.35	7705.58	6943.13	5079.84	4929.01	4206.66	AT2G46210.1	Fatty acid/sphingolipid desaturase	IPR036400;IPR001199;IPR005804	Cytochrome b5-like heme/steroid binding domain superfamily;Cytochrome b5-like heme/steroid binding domain;Fatty acid desaturase domain	O04353	Acyl-lipid (9-3)-desaturase (BoDes6) (EC 1.14.19.47)	A0A8B7CM29	acyl-lipid (9-3)-desaturase-like
Anche102Chr5g0023480.1	PO<P	2142.03	0.560471	0.143712	3.89995	9.6212e-05	0.0248699	2636.41	2729.59	2294.07	1817.89	1752.89	1621.32			IPR000877;IPR035995	Proteinase inhibitor I12, Bowman-Birk;Bowman-Birk type proteinase inhibitor	P85172	Bowman-Birk type proteinase inhibitor (LaBBI)	A0A3S3NMN2	BOWMAN_BIRK domain-containing protein
Anche102Chr1g0110020.1	PO<P	2069.48	0.558096	0.144355	3.86612	0.00011058	0.0276149	2473.4	2637.99	2284.33	1827.97	1556.14	1637.05	AT3G10520.1	hemoglobin 2	IPR009050;IPR000971	Globin-like superfamily;Globin	Q941P9	Non-symbiotic hemoglobin 2 (Hb2) (SOLly GLB2)	A0A1U7Z4E1	non-symbiotic hemoglobin 2-like
Anche102Chr7g0119030.1	PO<P	1934.97	0.540806	0.136257	3.96902	7.21675e-05	0.0206904	2333.67	2328.85	2218.55	1703.36	1454.63	1570.76	AT5G13330.1	related to AP2 6l	IPR001471;IPR016177	AP2/ERF domain;DNA-binding domain superfamily	Q9LYU3	Ethylene-responsive transcription factor ERF113 (Protein RELATED TO AP2 6L)	A0A443NED7	Ethylene-responsive transcription factor ERF113
Anche102Chr2g0050610.1	PO>P	35.3824	-7.67041	1.25635	-6.10531	1.02602e-09	1.6797e-06	0	0	0.812062	78.7998	59.6504	73.0323	AT1G74110.1	cytochrome P450, family 78, subfamily A, polypeptide 10	IPR036396;IPR001128	Cytochrome P450 superfamily;Cytochrome P450	Q9LMX7	Cytochrome P450 78A5 (EC 1.14.-.-) (Protein KLUH)	A0A314XMU4	Cytochrome P450 78A5
Anche102Chr1g0080790.1	PO>P	16.785	-7.56056	1.43654	-5.26302	1.41708e-07	0.000128797	0	0	0	38.4836	9.41849	52.8079	AT5G46940.1	Plant invertase/pectin methylesterase inhibitor superfamily protein	IPR035513;IPR006501	Invertase/pectin methylesterase inhibitor domain superfamily;Pectinesterase inhibitor domain	A9YUH4	Putative invertase inhibitor (Pollen allergen Pla or 1) (Pollen allergen Pla or 1.0101) (allergen Pla or 1.0101)	A0A7J7CBV7	Plant invertase/pectin methylesterase inhibitor superfamily protein
Anche102Chr5g0024990.1	PO>P	11.5464	-7.01973	1.40815	-4.98507	6.19388e-07	0.000445174	0	0	0	21.0744	16.744	31.46	AT5G51810.1	gibberellin 20 oxidase 2	IPR044861;IPR005123	Isopenicillin N synthase-like, Fe(2+) 2OG dioxygenase domain;Oxoglutarate/iron-dependent dioxygenase	Q39111	Gibberellin 20 oxidase 2 (EC 1.14.11.-) (GA 20-oxidase 2) (Gibberellin C-20 oxidase 2)	A5BY54	Fe2OG dioxygenase domain-containing protein
Anche102Chr2g0050990.1	PO>P	1194.48	-6.79125	0.374734	-18.1228	2.10421e-73	6.20069e-69	13.5848	35.4938	16.2412	2695.69	1337.43	3068.48	AT1G13710.1	cytochrome P450, family 78, subfamily A, polypeptide 5	IPR036396;IPR001128	Cytochrome P450 superfamily;Cytochrome P450	Q9LMX7	Cytochrome P450 78A5 (EC 1.14.-.-) (Protein KLUH)	A0A834YER0	Uncharacterized protein
Anche102Chr3g0063310.1	PO>P	9.74608	-6.77393	1.44408	-4.69084	2.72085e-06	0.00143175	0	0	0	12.8279	20.93	24.7186	AT5G33340.1	Eukaryotic aspartyl protease family protein	IPR032799;IPR032861;IPR033121;IPR021109	Xylanase inhibitor, C-terminal;Xylanase inhibitor, N-terminal;Peptidase family A1 domain;Aspartic peptidase domain superfamily	Q6XBF8	Aspartic proteinase CDR1 (EC 3.4.23.-) (Protein CONSTITUTIVE DISEASE RESISTANCE 1)	A0A1U7YXJ2	aspartic proteinase CDR1-like
Anche102Scf0587g0000020.1	PO>P	36.4405	-6.77244	1.39873	-4.84184	1.28642e-06	0.000758165	0.97034	1.14496	0	1.83255	136.045	78.6501	AT5G12200.1	pyrimidine 2	IPR032466	Metal-dependent hydrolase	Q9FMP3	Dihydropyrimidinase (EC 3.5.2.2) (Dihydropyrimidine amidohydrolase) (Protein PYRIMIDINE 2)	A0A7I8IAJ9	Hypothetical protein
Anche102Chr5g0025000.1	PO>P	9.47367	-6.73703	1.4315	-4.70627	2.52294e-06	0.00135175	0	0	0	21.0744	17.7905	17.9772	AT5G51810.1	gibberellin 20 oxidase 2	IPR026992	Non-haem dioxygenase N-terminal domain	O04705	Gibberellin 20 oxidase 1-D (EC 1.14.11.-) (GA 20-oxidase 1-D) (Gibberellin C-20 oxidase 1-D) (Protein Wga20) (TaGA20ox1-D) (Ta20ox1D)	A0A3S3Q8I9	Gibberellin 20 oxidase 1
Anche102Chr2g0050620.1	PO>P	207.316	-6.73459	0.54101	-12.4482	1.43058e-35	2.10782e-31	0.97034	6.86976	4.06031	520.445	239.648	471.901	AT1G13710.1	cytochrome P450, family 78, subfamily A, polypeptide 5	IPR036396;IPR001128	Cytochrome P450 superfamily;Cytochrome P450	Q9LMX7	Cytochrome P450 78A5 (EC 1.14.-.-) (Protein KLUH)	A0A444F5H0	Uncharacterized protein
Anche102Chr2g0050970.1	PO>P	474.522	-6.59955	0.895991	-7.36564	1.76294e-13	3.71073e-10	0.97034	9.15968	18.6774	1116.03	609.062	1093.24	AT1G13710.1	cytochrome P450, family 78, subfamily A, polypeptide 5	IPR001128;IPR036396	Cytochrome P450;Cytochrome P450 superfamily	Q9LMX7	Cytochrome P450 78A5 (EC 1.14.-.-) (Protein KLUH)	A0A834YER0	Uncharacterized protein
Anche102Scf0004g0001380.1	PO>P	6.89517	-6.27596	1.57404	-3.98716	6.6868e-05	0.0199037	0	0	0	13.7442	6.27899	21.3479	AT4G26590.1	oligopeptide transporter 5	IPR004648;IPR004813	Tetrapeptide transporter, OPT1/isp4;Oligopeptide transporter, OPT superfamily	Q9SUA4	Oligopeptide transporter 5 (AtOPT5)	A0A835MHX8	Uncharacterized protein
Anche102Chr1g0019070.1	PO>P	36.8773	-6.26535	1.10753	-5.65706	1.53986e-08	1.89069e-05	0	1.14496	1.62412	72.3859	14.651	131.458	AT5G06730.1	Peroxidase superfamily protein	IPR010255;IPR002016	Haem peroxidase superfamily;Haem peroxidase	Q9LEH3	Peroxidase 15 (Prx15) (EC 1.11.1.7) (Anionic peroxidase)	A0A834YYJ7	Peroxidase (EC 1.11.1.7)
Anche102Chr4g0014820.1	PO>P	5.35288	-5.9104	1.60523	-3.68197	0.000231439	0.0480284	0	0	0	8.24649	11.5115	12.3593	AT1G15550.1	gibberellin 3-oxidase 1	IPR026992;IPR005123;IPR044861	Non-haem dioxygenase N-terminal domain;Oxoglutarate/iron-dependent dioxygenase;Isopenicillin N synthase-like, Fe(2+) 2OG dioxygenase domain	O24648	Gibberellin 3-beta-dioxygenase 1 (EC 1.14.11.15) (GA 3-oxidase 1) (Gibberellin 3 beta-hydroxylase 1)	A0A835LZ25	Fe2OG dioxygenase domain-containing protein
Anche102Scf0003g0001290.1	PO>P	119.522	-5.66249	0.604062	-9.37402	6.98206e-21	2.93925e-17	0.97034	3.43488	8.93268	255.641	108.836	339.319	AT3G63470.1	serine carboxypeptidase-like 40	IPR029058;IPR001563	Alpha/Beta hydrolase fold;Peptidase S10, serine carboxypeptidase	P52711	Serine carboxypeptidase II-3 (EC 3.4.16.6) (CP-MII.3) [Cleaved into: Serine carboxypeptidase II-3 chain A; Serine carboxypeptidase II-3 chain B]	A0A6I9S760	Carboxypeptidase (EC 3.4.16.-)
Anche102Chr5g0040090.1	PO>P	500.569	-5.38586	0.668242	-8.05974	7.64578e-16	2.25306e-12	8.73306	26.3341	34.9186	1089.45	485.575	1358.4	AT5G23260.4	K-box region and MADS-box transcription factor family protein	IPR036879;IPR002100;IPR002487	Transcription factor, MADS-box superfamily;Transcription factor, MADS-box;Transcription factor, K-box	Q9XGJ4	MADS-box protein GGM13	A0A443NTW1	MADS-box protein AeAP3-2-like protein
Anche102Chr1g0018580.1	PO>P	148	-5.20921	0.961815	-5.41602	6.09395e-08	6.19229e-05	1.94068	5.7248	15.4292	239.148	107.789	517.967	AT5G06720.1	peroxidase 2	IPR010255;IPR002016	Haem peroxidase superfamily;Haem peroxidase	Q9LEH3	Peroxidase 15 (Prx15) (EC 1.11.1.7) (Anionic peroxidase)	A0A834YYJ7	Peroxidase (EC 1.11.1.7)
Anche102Chr5g0084210.1	PO>P	219.662	-4.75449	1.15141	-4.12927	3.63916e-05	0.0119154	5.82204	6.86976	34.1066	233.651	100.464	937.06			IPR000877;IPR035995	Proteinase inhibitor I12, Bowman-Birk;Bowman-Birk type proteinase inhibitor	P85172	Bowman-Birk type proteinase inhibitor (LaBBI)	A0A0S3RSQ7	BOWMAN_BIRK domain-containing protein
Anche102Scf0001g0000050.1	PO>P	17.5915	-4.71991	1.03202	-4.57346	4.79736e-06	0.00233193	3.88136	0	0	37.5673	44.9994	19.1007	AT1G05160.1	cytochrome P450, family 88, subfamily A, polypeptide 3	IPR001128;IPR036396	Cytochrome P450;Cytochrome P450 superfamily	O23051	Ent-kaurenoic acid oxidase 1 (AtKAO1) (EC 1.14.14.107) (Cytochrome P450 88A3)	A0A200PPF3	Cytochrome P450
Anche102Chr7g0019380.1	PO>P	83.8807	-4.70013	0.525632	-8.94185	3.82696e-19	1.40966e-15	2.91102	11.4496	4.87237	150.269	105.696	228.085	AT1G06520.1	glycerol-3-phosphate acyltransferase 1	IPR002123	Phospholipid/glycerol acyltransferase	Q9SHJ5	Glycerol-3-phosphate acyltransferase 1 (AtGPAT1) (EC 2.3.1.15)	A0A835A316	PlsC domain-containing protein
Anche102Chr6g0092080.1	PO>P	24.0887	-4.62008	0.944156	-4.89335	9.91352e-07	0.000608607	0	2.28992	3.24825	35.7348	16.744	86.5151	AT4G37810.1	EPIDERMAL PATTERNING FACTOR-like protein			Q9T068	EPIDERMAL PATTERNING FACTOR-like protein 2 (EPF-like protein 2) [Cleaved into: MEPFL2]	A0A834ZPU2	Epidermal patterning factor-like protein
Anche102Chr7g0096570.1	PO>P	108.643	-4.44232	0.466106	-9.53072	1.56201e-21	7.67155e-18	9.7034	9.15968	9.74474	218.99	109.882	294.376	AT1G02205.3	Fatty acid hydroxylase superfamily	IPR021940	Uncharacterised domain Wax2, C-terminal	F4HVY0	Very-long-chain aldehyde decarbonylase CER1 (EC 4.1.99.5) (Protein ECERIFERUM 1)	A0A3S3NS68	Protein ECERIFERUM 1-like protein isoform X1
Anche102Chr6g0061700.1	PO>P	12.7438	-4.20914	1.07001	-3.93373	8.36377e-05	0.0224058	0.97034	2.28992	0.812062	18.3255	43.9529	10.1122	AT5G20710.1	beta-galactosidase 7	IPR008979;IPR041392;IPR000922;IPR017853;IPR031330	Galactose-binding-like domain superfamily;Beta-galactosidase, beta-sandwich domain;D-galactoside/L-rhamnose binding SUEL lectin domain;Glycoside hydrolase superfamily;Glycoside hydrolase 35, catalytic domain	Q9SCV5	Beta-galactosidase 7 (Lactase 7) (EC 3.2.1.23)	A0A443NGG8	Beta-galactosidase (EC 3.2.1.23)
Anche102Chr7g0020660.1	PO>P	39.9044	-4.20627	0.738133	-5.69853	1.20848e-08	1.54833e-05	0	5.7248	6.49649	60.4743	39.767	126.964	AT1G30040.1	gibberellin 2-oxidase	IPR026992;IPR005123;IPR044861	Non-haem dioxygenase N-terminal domain;Oxoglutarate/iron-dependent dioxygenase;Isopenicillin N synthase-like, Fe(2+) 2OG dioxygenase domain	Q9XG83	Gibberellin 2-beta-dioxygenase (EC 1.14.11.13) (GA 2-oxidase) (Gibberellin 2-beta-hydroxylase) (Gibberellin 2-oxidase)	A0A834ZT38	Fe2OG dioxygenase domain-containing protein
Anche102Chr3g0049350.1	PO>P	324.338	-4.16298	0.357136	-11.6566	2.12466e-31	2.08698e-27	39.784	25.1891	37.3548	567.175	364.182	912.341	AT3G10600.1	cationic amino acid transporter 7	IPR002293;IPR029485	Amino acid/polyamine transporter I;Cationic amino acid transporter, C-terminal	Q9SQZ0	Cationic amino acid transporter 7, chloroplastic	A0A3S3N5X1	Cationic amino acid transporter 6, chloroplastic
Anche102Chr7g0134970.1	PO>P	39.8873	-4.14992	0.597429	-6.94631	3.74972e-12	7.36645e-09	3.88136	6.86976	2.43618	54.9766	71.1619	99.998	AT1G57860.1	Translation protein SH3-like family protein	IPR001147;IPR008991;IPR000462	Ribosomal protein L21e;Translation protein SH3-like domain superfamily;CDP-alcohol phosphatidyltransferase	Q9FDZ9	60S ribosomal protein L21-2	W5A031	Uncharacterized protein
Anche102Chr2g0015470.1	PO>P	252.161	-4.02818	0.777304	-5.18224	2.19232e-07	0.000184581	13.5848	29.769	43.8513	428.818	163.254	833.691			IPR001480;IPR036426	Bulb-type lectin domain;Bulb-type lectin domain superfamily	P49329	Mannose-specific lectin (Agglutinin) [Cleaved into: Mannose-specific lectin heavy chain; Mannose-specific lectin light chain]	A2SVT1	Mannose-specific lectin
Anche102Chr7g0021000.1	PO>P	88.5105	-3.88185	0.608625	-6.37807	1.79336e-10	3.10862e-07	6.79238	14.8845	12.1809	212.576	40.8134	243.815	AT1G30840.1	purine permease 4			Q9SY29	Probable purine permease 4 (AtPUP4)	A0A1U8AFT8	Probable purine permease
Anche102Chr3g0056000.1	PO>P	13.7255	-3.74504	0.937738	-3.9937	6.50514e-05	0.0195605	0.97034	2.28992	2.43618	30.2371	10.465	35.9543	AT1G60470.1	galactinol synthase 4	IPR029044;IPR002495	Nucleotide-diphospho-sugar transferases;Glycosyl transferase, family 8	Q9XGN4	Galactinol synthase 1 (ArGolS1) (GolS-1) (EC 2.4.1.123)	A0A834ZMF1	Hexosyltransferase (EC 2.4.1.-)
Anche102Chr4g0058570.1	PO>P	35.6686	-3.54503	0.695504	-5.09706	3.44961e-07	0.000274738	0.97034	11.4496	4.87237	67.8045	34.5345	94.3801	AT2G15490.1	UDP-glycosyltransferase 73B4	IPR002213	UDP-glucuronosyl/UDP-glucosyltransferase	Q9AT54	Scopoletin glucosyltransferase (EC 2.4.1.128) (Phenylpropanoid:glucosyltransferase 1)	A0A3N7FJF7	Glycosyltransferase (EC 2.4.1.-)
Anche102Chr7g0052310.1	PO>P	227.23	-3.52433	0.322193	-10.9386	7.53629e-28	4.44159e-24	24.2585	38.9286	45.4754	403.162	306.624	544.933	AT5G09970.1	cytochrome P450, family 78, subfamily A, polypeptide 7	IPR036396;IPR001128	Cytochrome P450 superfamily;Cytochrome P450	Q9FIB0	Cytochrome P450 78A7 (EC 1.14.-.-)	A0A834ZPH0	Uncharacterized protein
Anche102Chr6g0063690.1	PO>P	38.1745	-3.51585	0.586773	-5.99185	2.07473e-09	3.21779e-06	10.6737	4.57984	3.24825	53.1441	59.6504	97.7509	AT2G38290.1	ammonium transporter 2	IPR001905;IPR024041	Ammonium transporter;Ammonium transporter AmtB-like domain	Q84KJ6	Ammonium transporter 3 member 1 (OsAMT3;1)	A0A443Q2J2	Ammonium transporter
Anche102Chr1g0094940.1	PO>P	37.4938	-3.49082	0.888416	-3.92927	8.52059e-05	0.0226202	4.8517	0	12.993	27.4883	32.4415	147.188	AT1G33430.2	Galactosyltransferase family protein	IPR002659;IPR025298	Glycosyl transferase, family 31;Domain of unknown function DUF4094	Q9C809	Probable beta-1,3-galactosyltransferase 8 (EC 2.4.1.-)	A0A822Z2W6	Hexosyltransferase (EC 2.4.1.-)
Anche102Chr6g0040880.1	PO>P	68.3913	-3.47804	0.817036	-4.2569	2.07281e-05	0.00718605	8.73306	10.3046	14.6171	6.41394	205.114	165.165	AT1G69120.1	K-box region and MADS-box transcription factor family protein	IPR036879;IPR002100;IPR002487	Transcription factor, MADS-box superfamily;Transcription factor, MADS-box;Transcription factor, K-box	Q6E6S7	Agamous-like MADS-box protein AP1 (APETALA1-like protein) (AP1-like protein) (VvAP1) (VviAP1)	A0A1D9IUW7	AP1-like protein
Anche102Chr6g0040880.2	PO>P	68.3913	-3.47804	0.817036	-4.2569	2.07281e-05	0.00718605	8.73306	10.3046	14.6171	6.41394	205.114	165.165	AT1G69120.1	K-box region and MADS-box transcription factor family protein	IPR036879;IPR002100;IPR002487	Transcription factor, MADS-box superfamily;Transcription factor, MADS-box;Transcription factor, K-box	Q6E6S7	Agamous-like MADS-box protein AP1 (APETALA1-like protein) (AP1-like protein) (VvAP1) (VviAP1)	A0A1D9IUW7	AP1-like protein
Anche102Chr4g0031030.1	PO>P	37.0133	-3.40723	0.713183	-4.77749	1.77495e-06	0.000986872	1.94068	4.57984	12.1809	70.5533	27.209	105.616	AT4G25830.1	Uncharacterized protein family (UPF0497)	IPR006702;IPR006459	Casparian strip membrane protein domain;Casparian strip membrane protein	B9IM09	CASP-like protein 2C1 (PtCASPL2C1)	A0A3S3PXG0	CASP-like protein
Anche102Chr4g0005170.1	PO>P	87.5283	-3.34569	0.66438	-5.03582	4.75819e-07	0.000359524	26.1992	10.3046	10.5568	242.813	207.207	28.0893	AT4G29490.1	Metallopeptidase M24 family protein	IPR036005;IPR000994	Creatinase/aminopeptidase-like;Peptidase M24	F4HZG9	Intermediate cleaving peptidase 55, mitochondrial (EC 3.4.11.-) (AtICP55) (Protein INTERMEDIATE CLEAVAGE PEPTIDASE 55)	A0A3S3LY38	Xaa-Pro dipeptidase
Anche102Scf0108g0000050.1	PO>P	37.4903	-3.33745	0.881205	-3.78736	0.000152254	0.034249	7.76272	6.86976	5.68443	100.79	100.464	3.37072	AT4G17650.1	Polyketide cyclase / dehydrase and lipid transport protein	IPR005031	Coenzyme Q-binding protein COQ10, START domain			A0A3S3MI42	Coenzyme Q-binding protein COQ10, mitochondrial
Anche102Chr3g0065210.1	PO>P	17.5093	-3.31372	0.769265	-4.30765	1.64999e-05	0.00607776	4.8517	2.28992	2.43618	28.4046	19.8835	47.1901	AT2G38290.1	ammonium transporter 2	IPR024041;IPR001905	Ammonium transporter AmtB-like domain;Ammonium transporter	Q84KJ6	Ammonium transporter 3 member 1 (OsAMT3;1)	A0A443Q2J2	Ammonium transporter
Anche102Chr4g0049000.1	PO>P	82.4537	-2.92498	0.553637	-5.2832	1.26943e-07	0.000124692	25.2289	9.15968	22.7377	175.009	50.2319	212.355	AT3G49690.1	myb domain protein 84	IPR009057;IPR001005;IPR017930	Homeobox-like domain superfamily;SANT/Myb domain;Myb domain	Q9M2Y9	Transcription factor RAX3 (Myb-related protein 84) (AtMYB84) (Protein REGULATOR OF AXILLARY MERISTEMS 3)	A0A3S3MQM4	Transcription factor RAX3
Anche102Chr1g0041260.1	PO>P	38.9617	-2.8966	0.661422	-4.37935	1.19031e-05	0.00467682	2.91102	12.5946	12.1809	78.7998	26.1625	101.122	AT3G21420.1	2-oxoglutarate (2OG) and Fe(II)-dependent oxygenase superfamily protein	IPR044861;IPR005123	Isopenicillin N synthase-like, Fe(2+) 2OG dioxygenase domain;Oxoglutarate/iron-dependent dioxygenase	D4N501	Probable 2-oxoglutarate/Fe(II)-dependent dioxygenase (EC 1.14.11.-)	A0A443PTP4	Protein SRG1-like protein
Anche102Chr3g0034990.1	PO>P	22.9203	-2.63039	0.685984	-3.83448	0.000125832	0.0302897	5.82204	2.28992	10.5568	48.5627	21.9765	48.3136	AT4G10440.1	S-adenosyl-L-methionine-dependent methyltransferases superfamily protein	IPR029063;IPR004159	S-adenosyl-L-methionine-dependent methyltransferase;Putative S-adenosyl-L-methionine-dependent methyltransferase	Q9SZX8	Probable methyltransferase PMT17 (EC 2.1.1.-)	W9S6G5	Methyltransferase (EC 2.1.1.-)
Anche102Chr6g0018810.1	PO>P	28.9408	-2.56468	0.580859	-4.41532	1.00861e-05	0.0041057	8.73306	4.57984	11.3689	45.8138	33.488	69.6615	AT3G18010.1	WUSCHEL related homeobox 1	IPR001356;IPR009057	Homeobox domain;Homeobox-like domain superfamily	Q6X7K0	WUSCHEL-related homeobox 1 (PFS2-like protein)	A0A3S3MY44	WUSCHEL-related homeobox 1
Anche102Chr6g0018810.2	PO>P	28.9408	-2.56468	0.580859	-4.41532	1.00861e-05	0.0041057	8.73306	4.57984	11.3689	45.8138	33.488	69.6615	AT3G18010.1	WUSCHEL related homeobox 1	IPR009057;IPR001356	Homeobox-like domain superfamily;Homeobox domain	Q6X7K0	WUSCHEL-related homeobox 1 (PFS2-like protein)	A0A3S3MY44	WUSCHEL-related homeobox 1
Anche102Chr1g0041250.1	PO>P	35.1484	-2.55799	0.691379	-3.69984	0.000215737	0.0454096	5.82204	12.5946	12.1809	56.8092	16.744	106.739	AT3G21420.1	2-oxoglutarate (2OG) and Fe(II)-dependent oxygenase superfamily protein	IPR026992	Non-haem dioxygenase N-terminal domain	Q94LP4	2-oxoglutarate-dependent dioxygenase 11 (EC 1.14.11.-) (Melatonin 2-hydroxylase)	A0A443PTP4	Protein SRG1-like protein
Anche102Chr3g0032640.1	PO>P	226.393	-2.54186	0.321288	-7.91148	2.54339e-15	6.8135e-12	75.6866	70.9875	52.784	350.018	260.578	548.304	AT2G45650.1	AGAMOUS-like 6	IPR002100;IPR036879;IPR002487	Transcription factor, MADS-box;Transcription factor, MADS-box superfamily;Transcription factor, K-box	Q8LLR1	Agamous-like MADS-box protein MADS3 (Agamous-like protein 6) (VvAGL6) (VviAGL6a) (MADS-box protein 3) (VvMADS3)	A0A290G5H9	AGL6-like MADS-box transcriptional regulator B
Anche102Chr4g0043580.1	PO>P	49.3352	-2.49129	0.496351	-5.0192	5.18873e-07	0.000382253	17.4661	12.5946	14.6171	107.204	102.557	41.5722	AT2G22570.1	nicotinamidase 1	IPR036380;IPR000868	Isochorismatase-like superfamily;Isochorismatase-like	Q8S8F9	Nicotinamidase 1 (AtNIC1) (EC 3.5.1.19) (Nicotinamide deamidase 1)	A0A6N2LR63	Isochorismatase domain-containing protein
Anche102Chr1g0041520.1	PO>P	1058.78	-2.48942	0.328755	-7.57228	3.66717e-14	9.00535e-11	338.649	247.311	373.548	1919.6	907.314	2566.24	AT3G21420.1	2-oxoglutarate (2OG) and Fe(II)-dependent oxygenase superfamily protein	IPR044861;IPR005123;IPR026992	Isopenicillin N synthase-like, Fe(2+) 2OG dioxygenase domain;Oxoglutarate/iron-dependent dioxygenase;Non-haem dioxygenase N-terminal domain	Q39224	Protein SRG1 (AtSRG1) (Protein SENESCENCE-RELATED GENE 1)	A0A443PTP4	Protein SRG1-like protein
Anche102Chr6g0056080.1	PO>P	19.1379	-2.45909	0.647303	-3.79898	0.000145295	0.0331904	7.76272	2.28992	7.30855	35.7348	31.395	30.3365	AT5G35700.1	fimbrin-like protein 2	IPR036872;IPR001715	CH domain superfamily;Calponin homology domain	Q9FKI0	Fimbrin-5 (AtFIM5) (Fimbrin-like protein 2) (Fimbrin5)	A0A3S3NBC9	Fimbrin-1
Anche102Chr7g0050010.1	PO>P	92.1931	-2.45458	0.355656	-6.90155	5.14375e-12	9.4735e-09	24.2585	35.4938	25.986	151.186	115.115	201.12	AT2G28660.1	Chloroplast-targeted copper chaperone protein	IPR006121;IPR036163	Heavy metal-associated domain, HMA;Heavy metal-associated domain superfamily	Q8LDS4	Protein SODIUM POTASSIUM ROOT DEFECTIVE 1 (NaKR1) (Heavy metal-associated plant protein 2) (AtHPP02) (Nuclear-enriched phloem companion cell gene 6) (NPCC6)	A0A443PQJ0	Protein SODIUM POTASSIUM ROOT DEFECTIVE 2-like protein
Anche102Chr7g0033920.1	PO>P	1874.38	-2.40527	0.219633	-10.9513	6.54667e-28	4.44159e-24	575.412	551.871	657.77	3049.37	2338.92	4072.95	AT5G07280.1	Leucine-rich repeat transmembrane protein kinase	IPR013210;IPR011009;IPR001611	Leucine-rich repeat-containing N-terminal, plant-type;Protein kinase-like domain superfamily;Leucine-rich repeat	Q8RZV7	Leucine-rich repeat receptor protein kinase MSP1 (EC 2.7.11.1) (Protein MULTIPLE SPOROCYTE 1)	A0A804K1I6	(wild Malaysian banana) hypothetical protein
Anche102Chr7g0145320.1	PO>P	28.3131	-2.38658	0.5332	-4.47596	7.607e-06	0.00334572	8.73306	6.86976	11.3689	46.7301	36.6275	59.5494	AT4G39110.1	Malectin/receptor-like protein kinase family protein	IPR001245;IPR024788;IPR011009	Serine-threonine/tyrosine-protein kinase, catalytic domain;Malectin-like domain;Protein kinase-like domain superfamily	Q9T020	Probable receptor-like protein kinase At4g39110 (EC 2.7.11.-)	A0A3S3NZK8	Putative receptor-like protein kinase
Anche102Scf0022g0000530.1	PO>P	151.815	-2.37348	0.42118	-5.63531	1.74741e-08	2.0597e-05	70.8349	52.6682	24.3618	229.069	164.3	369.656	AT2G45650.1	AGAMOUS-like 6	IPR002487	Transcription factor, K-box	Q8LLR1	Agamous-like MADS-box protein MADS3 (Agamous-like protein 6) (VvAGL6) (VviAGL6a) (MADS-box protein 3) (VvMADS3)	A0A290G5H9	AGL6-like MADS-box transcriptional regulator B
Anche102Chr3g0052540.1	PO>P	137.699	-2.32049	0.441176	-5.25977	1.44235e-07	0.000128797	73.7459	33.2038	30.8583	234.567	123.487	330.33	AT2G26640.1	3-ketoacyl-CoA synthase 11	IPR016039;IPR013747;IPR013601	Thiolase-like;3-Oxoacyl-[acyl-carrier-protein (ACP)] synthase III, C-terminal;FAE1/Type III polyketide synthase-like protein	O48780	3-ketoacyl-CoA synthase 11 (KCS-11) (EC 2.3.1.199) (Very long-chain fatty acid condensing enzyme 11) (VLCFA condensing enzyme 11)	A0A3S3N547	3-ketoacyl-CoA synthase (EC 2.3.1.-)
Anche102Chr3g0055340.1	PO>P	83.2056	-2.29917	0.464478	-4.95	7.42131e-07	0.000469827	15.5254	28.624	39.791	135.609	77.4409	202.243	AT1G23420.2	Plant-specific transcription factor YABBY family protein	IPR006780;IPR036910	YABBY protein;High mobility group box domain superfamily	Q9LDT3	Axial regulator YABBY 4 (Protein INNER NO OUTER)	F1AM02	Transcription factor INO
Anche102Chr7g0040740.1	PO>P	31.6207	-2.28237	0.501028	-4.55537	5.22941e-06	0.00240964	11.6441	13.7395	7.30855	43.065	54.4179	59.5494	AT5G60920.1	COBRA-like extracellular glycosyl-phosphatidyl inositol-anchored protein family	IPR008965;IPR006918	CBM2/CBM3, carbohydrate-binding domain superfamily;COBRA, plant	Q6Z4G8	COBRA-like protein 1 (Protein BRITTLE CULM1-like 6)	A0A443NJ78	COBRA-like protein
Anche102Chr4g0002930.1	PO>P	68.3607	-2.2389	0.594833	-3.76391	0.000167274	0.0367853	50.4577	14.8845	6.49649	93.4602	107.789	137.076	AT5G11950.1	Putative lysine decarboxylase family protein	IPR005269;IPR031100	Cytokinin riboside 5'-monophosphate phosphoribohydrolase LOG;LOG family	Q84MC2	Cytokinin riboside 5'-monophosphate phosphoribohydrolase LOG8 (EC 3.2.2.n1) (LOG family protein At5g11950) (Protein LONELY GUY 8)	A0A8B7CVG4	cytokinin riboside 5'-monophosphate phosphoribohydrolase LOG8-like
Anche102Chr1g0006440.1	PO>P	89.698	-2.19602	0.464769	-4.72498	2.30137e-06	0.00125587	17.4661	26.3341	51.9719	172.26	84.7664	185.39	AT1G46264.1	heat shock transcription factor B4	IPR036390;IPR000232	Winged helix DNA-binding domain superfamily;Heat shock factor (HSF)-type, DNA-binding	Q9C635	Heat stress transcription factor B-4 (AtHsfB4) (AtHsf-02)	A0A3S3MJA8	Heat stress transcription factor B-4b-like protein
Anche102Chr2g0033780.1	PO>P	113.356	-2.11933	0.481439	-4.40208	1.07218e-05	0.0042696	46.5763	46.9434	34.1066	332.608	80.5804	139.323	AT1G75750.1	GAST1 protein homolog 1	IPR003854	Gibberellin regulated protein	Q93X17	Snakin-2	A0A2G2W9E5	Snakin-2
Anche102Chr2g0014160.1	PO>P	205.15	-2.10941	0.528168	-3.99382	6.50171e-05	0.0195605	75.6866	77.8573	77.9579	82.4649	639.411	277.523	AT3G58500.1	protein phosphatase 2A-4	IPR029052;IPR004843	Metallo-dependent phosphatase-like;Calcineurin-like phosphoesterase domain, ApaH type	Q9XGH7	Serine/threonine-protein phosphatase PP2A catalytic subunit (EC 3.1.3.16)	A5AT05	Serine/threonine-protein phosphatase (EC 3.1.3.16)
Anche102Chr7g0028650.1	PO>P	52.3221	-2.09766	0.516003	-4.0652	4.7991e-05	0.0152064	17.4661	28.624	13.805	85.2137	41.8599	126.964	AT3G11340.1	UDP-Glycosyltransferase superfamily protein	IPR002213	UDP-glucuronosyl/UDP-glucosyltransferase	Q9C768	UDP-glycosyltransferase 76B1 (EC 2.4.1.-)	A0A3S3NQ10	UDP-glycosyltransferase 76B1-like protein
Anche102Chr7g0052200.1	PO>P	38.8268	-2.09175	0.563143	-3.71442	0.000203674	0.0434917	11.6441	10.3046	21.9257	83.3812	29.302	76.403	AT5G09970.1	cytochrome P450, family 78, subfamily A, polypeptide 7	IPR036396;IPR001128	Cytochrome P450 superfamily;Cytochrome P450	Q9FIB0	Cytochrome P450 78A7 (EC 1.14.-.-)	A0A834ZPH0	Uncharacterized protein
Anche102Scf0002g0001610.1	PO>P	75.4456	-2.03615	0.386492	-5.26827	1.37712e-07	0.000128797	28.1399	33.2038	27.6101	141.107	74.3014	148.312	AT5G11470.1	bromo-adjacent homology (BAH) domain-containing protein	IPR000504;IPR001025;IPR035979	RNA recognition motif domain;Bromo adjacent homology (BAH) domain;RNA-binding domain superfamily	Q9LYE3	Protein ANTI-SILENCING 1 (Protein INCREASE IN BONSAI METHYLATION 2) (Protein SHOOT GROWTH 1)	A0A5B7B284	Uncharacterized protein
Anche102Chr7g0099110.1	PO>P	68.1405	-2.03608	0.524458	-3.88225	0.000103493	0.0260662	34.9323	21.7542	23.5498	198.832	53.3714	76.403	AT1G04130.1	Tetratricopeptide repeat (TPR)-like superfamily protein	IPR044059;IPR011990	Cns1/TTC4, wheel domain;Tetratricopeptide-like helical domain superfamily	Q5XEP2	Hsp70-Hsp90 organizing protein 2 (AtHop2)	A0A5B7BD12	Wheel domain-containing protein
Anche102Chr7g0099110.2	PO>P	68.1405	-2.03608	0.524458	-3.88225	0.000103493	0.0260662	34.9323	21.7542	23.5498	198.832	53.3714	76.403	AT1G04130.1	Tetratricopeptide repeat (TPR)-like superfamily protein	IPR044059;IPR011990	Cns1/TTC4, wheel domain;Tetratricopeptide-like helical domain superfamily	Q5XEP2	Hsp70-Hsp90 organizing protein 2 (AtHop2)	A0A5B7BD12	Wheel domain-containing protein
Anche102Chr4g0006310.1	PO>P	283.889	-1.9313	0.234233	-8.24522	1.64851e-16	5.39759e-13	123.233	130.525	100.696	412.325	388.251	548.304	AT3G28345.1	ABC transporter family protein	IPR003439;IPR036640;IPR011527;IPR027417	ABC transporter-like, ATP-binding domain;ABC transporter type 1, transmembrane domain superfamily;ABC transporter type 1, transmembrane domain;P-loop containing nucleoside triphosphate hydrolase	Q9LHK4	Putative ABC transporter B family member 8 (ABC transporter ABCB.8) (AtABCB8) (P-glycoprotein 8) (Putative multidrug resistance protein 22)	A0A443N4T9	ABC transporter
Anche102Chr1g0031600.1	PO>P	70.7493	-1.92672	0.485501	-3.96852	7.23197e-05	0.0206904	35.9026	10.3046	41.4151	120.032	76.3944	140.447	AT3G17070.1	Peroxidase family protein	IPR010255;IPR002016	Haem peroxidase superfamily;Haem peroxidase	Q9LSP0	Peroxidase 29 (Atperox P29) (EC 1.11.1.7) (ATP40)	A0A5E4FQF5	Peroxidase (EC 1.11.1.7)
Anche102Scf0029g0000500.1	PO>P	130.667	-1.8271	0.480197	-3.80489	0.000141867	0.0326605	42.695	57.248	72.2735	167.679	362.089	82.0208	AT1G60230.1	Radical SAM superfamily protein	IPR007197;IPR027492	Radical SAM;Dual-specificity RNA methyltransferase RlmN			A0A1U7Z663	uncharacterized protein LOC104587185
Anche102Chr3g0028120.1	PO>P	109.864	-1.82477	0.424052	-4.30317	1.6837e-05	0.00612534	70.8349	34.3488	39.791	190.586	91.0454	232.58	AT1G12600.1	UDP-N-acetylglucosamine (UAA) transporter family	IPR013657	UAA transporter	Q9LDX3	UDP-galactose/UDP-glucose transporter 4 (AtUTr4)	D7U7R3	Uncharacterized protein
Anche102Chr7g0040640.1	PO>P	73.2714	-1.7853	0.432267	-4.13008	3.62639e-05	0.0119154	32.0212	27.479	38.979	110.869	61.7434	168.536	AT3G26070.1	Plastid-lipid associated protein PAP / fibrillin family protein	IPR006843	Plastid lipid-associated protein/fibrillin conserved domain	Q9LU85	Probable plastid-lipid-associated protein 4, chloroplastic (Fibrillin-3a) (Plastoglobulin 25) (AtPGL25)	A0A443PQ34	Putative plastid-lipid-associated protein 4, chloroplastic isoform X1
Anche102Chr1g0031570.1	PO>P	99.8579	-1.77962	0.480546	-3.70334	0.000212782	0.0451097	57.2501	13.7395	63.3408	175.009	107.789	182.019	AT3G17070.1	Peroxidase family protein	IPR002016;IPR010255	Haem peroxidase;Haem peroxidase superfamily	Q9LSP0	Peroxidase 29 (Atperox P29) (EC 1.11.1.7) (ATP40)	A0A5E4FQF5	Peroxidase (EC 1.11.1.7)
Anche102Chr1g0090100.1	PO>P	136.448	-1.7707	0.320843	-5.5189	3.41123e-08	3.59008e-05	65.0128	66.4077	54.4081	227.237	137.091	268.534	AT5G23210.1	serine carboxypeptidase-like 34	IPR001563;IPR029058	Peptidase S10, serine carboxypeptidase;Alpha/Beta hydrolase fold	Q0WPR4	Serine carboxypeptidase-like 34 (EC 3.4.16.-)	A0A443PI45	Carboxypeptidase (EC 3.4.16.-)
Anche102Chr1g0090100.2	PO>P	136.448	-1.7707	0.320843	-5.5189	3.41123e-08	3.59008e-05	65.0128	66.4077	54.4081	227.237	137.091	268.534	AT5G23210.1	serine carboxypeptidase-like 34	IPR029058;IPR001563	Alpha/Beta hydrolase fold;Peptidase S10, serine carboxypeptidase	Q0WPR4	Serine carboxypeptidase-like 34 (EC 3.4.16.-)	A0A443PI45	Carboxypeptidase (EC 3.4.16.-)
Anche102Chr1g0090100.3	PO>P	136.074	-1.76562	0.319824	-5.52058	3.37875e-08	3.59008e-05	65.0128	66.4077	54.4081	227.237	137.091	266.287	AT5G23210.1	serine carboxypeptidase-like 34	IPR001563;IPR029058	Peptidase S10, serine carboxypeptidase;Alpha/Beta hydrolase fold	Q0WPR4	Serine carboxypeptidase-like 34 (EC 3.4.16.-)	A0A443PI45	Carboxypeptidase (EC 3.4.16.-)
Anche102Scf0052g0000030.1	PO>P	191.426	-1.74576	0.363192	-4.80672	1.53425e-06	0.000886495	74.7162	111.061	78.77	461.803	232.323	189.884	AT3G16090.1	RING/U-box superfamily protein	IPR001841	Zinc finger, RING-type	Q9LW77	ERAD-associated E3 ubiquitin-protein ligase HRD1A (AtHrd1A) (EC 2.3.2.27) (RING-type E3 ubiquitin transferase HRD1A)	A0A200R6Z2	Zinc finger protein
Anche102Scf0003g0000140.1	PO>P	35.6963	-1.65799	0.434099	-3.81937	0.000133794	0.0317955	20.3771	14.8845	16.2412	59.558	49.1854	53.9315	AT3G42880.1	Leucine-rich repeat protein kinase family protein	IPR001611;IPR011009;IPR013210;IPR000719;IPR001245	Leucine-rich repeat;Protein kinase-like domain superfamily;Leucine-rich repeat-containing N-terminal, plant-type;Protein kinase domain;Serine-threonine/tyrosine-protein kinase, catalytic domain	Q9M1L7	Pollen receptor-like kinase 3 (AtPRK3) (EC 2.7.11.1)	A0A1U8BCK7	pollen receptor-like kinase 3
Anche102Chr2g0037330.1	PO>P	683.419	-1.64704	0.219461	-7.50495	6.1453e-14	1.393e-10	286.25	293.11	411.715	1050.05	856.036	1203.35	AT4G30810.1	serine carboxypeptidase-like 29	IPR001563;IPR029058	Peptidase S10, serine carboxypeptidase;Alpha/Beta hydrolase fold	P55748	Serine carboxypeptidase II-2 (EC 3.4.16.6) (CP-MII.2) [Cleaved into: Serine carboxypeptidase II-2 chain A; Serine carboxypeptidase II-2 chain B] (Fragment)	A0A443P164	Carboxypeptidase (EC 3.4.16.-)
Anche102Chr7g0080690.1	PO>P	103.672	-1.62913	0.27902	-5.83876	5.2592e-09	7.04446e-06	45.606	49.2333	56.8443	153.934	173.719	142.694	AT1G53440.1	Leucine-rich repeat transmembrane protein kinase	IPR000719;IPR001245;IPR021720;IPR011009	Protein kinase domain;Serine-threonine/tyrosine-protein kinase, catalytic domain;Malectin domain;Protein kinase-like domain superfamily	C0LGG9	Probable LRR receptor-like serine/threonine-protein kinase At1g53440 (EC 2.7.11.1)	A0A3S4PE19	Putative LRR receptor-like serine/threonine-protein kinase
Anche102Chr4g0008980.1	PO>P	124.624	-1.60812	0.363288	-4.42656	9.57457e-06	0.00403062	65.9831	49.2333	69.0252	200.665	107.789	255.051	AT1G52190.1	Major facilitator superfamily protein	IPR000109;IPR036259	Proton-dependent oligopeptide transporter family;MFS transporter superfamily	Q9M817	Protein NRT1/ PTR FAMILY 1.2 (AtNPF1.2) (Nitrate transporter 1.11)	A0A835DNZ9	Uncharacterized protein
Anche102Chr7g0017390.1	PO>P	152.922	-1.59233	0.417453	-3.81441	0.000136511	0.0320294	77.6272	62.9728	87.7026	339.022	96.2779	253.928	AT3G07010.1	Pectin lyase-like superfamily protein	IPR002022;IPR011050	Pectate lyase;Pectin lyase fold/virulence factor	Q9M8Z8	Probable pectate lyase 8 (EC 4.2.2.2)	A0A200PTQ2	Pectate lyase (EC 4.2.2.2)
Anche102Scf0015g0000380.1	PO>P	106.904	-1.53541	0.351827	-4.3641	1.27649e-05	0.00488514	54.3391	48.0883	61.7167	167.679	98.3709	211.232	AT5G53950.1	NAC (No Apical Meristem) domain transcriptional regulator superfamily protein	IPR036093;IPR003441	NAC domain superfamily;NAC domain	O04017	Protein CUP-SHAPED COTYLEDON 2 (NAC domain-containing protein 98) (ANAC098) (NAC domain-containing protein CUC2)	A0A1U8ADL7	protein CUP-SHAPED COTYLEDON 2-like
Anche102Chr5g0042440.1	PO>P	72.8376	-1.44922	0.312263	-4.64102	3.46692e-06	0.00173158	40.7543	40.0736	36.5428	119.116	99.4174	101.122	AT4G26220.1	S-adenosyl-L-methionine-dependent methyltransferases superfamily protein	IPR029063;IPR002935	S-adenosyl-L-methionine-dependent methyltransferase;Class I-like SAM-dependent O-methyltransferase	Q9C5D7	Probable caffeoyl-CoA O-methyltransferase At4g26220 (EC 2.1.1.104) (Trans-caffeoyl-CoA 3-O-methyltransferase) (CCoAMT) (CCoAOMT)	A0A834YSS3	Uncharacterized protein
Anche102Scf0003g0001270.2	PO>P	87.5677	-1.42803	0.376954	-3.78834	0.000151656	0.034249	41.7246	40.0736	60.0926	146.604	78.4874	158.424	AT5G13790.2	AGAMOUS-like 15	IPR002487;IPR036879;IPR002100	Transcription factor, K-box;Transcription factor, MADS-box superfamily;Transcription factor, MADS-box	Q38847	Agamous-like MADS-box protein AGL15	A0A0M4R1E4	Agamous-like 15
Anche102Scf0003g0001270.1	PO>P	88.1482	-1.40688	0.378092	-3.72101	0.000198426	0.0429943	41.7246	40.0736	62.5287	146.604	79.5339	158.424	AT5G13790.2	AGAMOUS-like 15	IPR002487;IPR002100;IPR036879	Transcription factor, K-box;Transcription factor, MADS-box;Transcription factor, MADS-box superfamily	Q38847	Agamous-like MADS-box protein AGL15	A0A0M4R1E4	Agamous-like 15
Anche102Chr2g0016200.1	PO>P	78.9932	-1.38633	0.354276	-3.91315	9.11009e-05	0.0237572	38.8136	40.0736	51.9719	136.525	78.4874	128.087	AT1G26780.2	myb domain protein 117	IPR001005;IPR009057;IPR017930	SANT/Myb domain;Homeobox-like domain superfamily;Myb domain	Q5NBM8	Transcription factor CSA (Myb-related protein CSA) (Protein CARBON STARVED ANTHER)	A0A1U7ZZH5	uncharacterized protein LOC104597747
Anche102Chr6g0083620.1	PO>P	154.402	-1.29874	0.262471	-4.94812	7.49351e-07	0.000469827	106.737	77.8573	82.8303	194.251	204.067	260.669	AT4G35160.1	O-methyltransferase family protein	IPR029063;IPR016461;IPR036390;IPR001077;IPR012967	S-adenosyl-L-methionine-dependent methyltransferase;O-methyltransferase COMT-type;Winged helix DNA-binding domain superfamily;O-methyltransferase domain;Plant methyltransferase dimerisation	Q9T003	Acetylserotonin O-methyltransferase (EC 2.1.1.4) (N-acetylserotonin O-methyltransferase) (AtASMT)	A0A443PNN0	O-methyltransferase, family 2
Anche102Chr7g0134990.1	PO>P	100.18	-1.26532	0.332429	-3.80629	0.000141066	0.0326605	48.517	59.5379	68.2132	134.693	103.603	186.513	AT1G57860.1	Translation protein SH3-like family protein	IPR001147;IPR008991;IPR000462	Ribosomal protein L21e;Translation protein SH3-like domain superfamily;CDP-alcohol phosphatidyltransferase	Q9FDZ9	60S ribosomal protein L21-2	W5A031	Uncharacterized protein
Anche102Chr7g0071530.1	PO>P	166.884	-1.26084	0.33425	-3.77215	0.000161846	0.0358592	81.5086	103.046	110.44	309.702	259.532	137.076	AT4G35850.1	Pentatricopeptide repeat (PPR) superfamily protein	IPR002885	Pentatricopeptide repeat	Q8VYR5	Pentatricopeptide repeat-containing protein At4g35850, mitochondrial	A0A834YE58	PPR_long domain-containing protein
Anche102Scf0006g0001190.1	PO>P	492.405	-1.2149	0.283472	-4.28579	1.82088e-05	0.00654362	278.488	335.473	276.101	859.468	406.041	798.86	AT3G54220.1	GRAS family transcription factor	IPR005202	Transcription factor GRAS	Q2Z2E9	Protein SCARECROW (PnSCR)	A0A3S3NGC7	Protein SCARECROW
Anche102Chr3g0010040.1	PO>P	110.95	-1.18501	0.289939	-4.08711	4.36784e-05	0.0139904	70.8349	81.2922	51.9719	142.939	173.719	144.941	AT3G63380.1	ATPase E1-E2 type family protein / haloacid dehalogenase-like hydrolase family protein	IPR023298;IPR008250;IPR001757;IPR023299;IPR006068;IPR004014;IPR036412;IPR006408	P-type ATPase, transmembrane domain superfamily;P-type ATPase, A domain superfamily;P-type ATPase;P-type ATPase, cytoplasmic domain N;Cation-transporting P-type ATPase, C-terminal;Cation-transporting P-type ATPase, N-terminal;HAD-like superfamily;P-type ATPase, subfamily IIB	Q9LY77	Calcium-transporting ATPase 12, plasma membrane-type (EC 7.2.2.10) (Ca(2+)-ATPase isoform 12)	A0A443PB13	Calcium-transporting ATPase (EC 7.2.2.10)
Anche102Chr4g0060200.1	PO>P	121.31	-1.18417	0.295517	-4.00711	6.14665e-05	0.0188676	58.2204	65.2627	98.2594	179.59	173.719	152.806	AT1G75670.2	DNA-directed RNA polymerase					A0A443NT99	Putative DNA-directed RNA polymerase I subunit RPA43 isoform X1
Anche102Chr2g0041370.1	PO>P	385.183	-1.12703	0.246682	-4.56875	4.90634e-06	0.00233193	257.14	232.427	236.31	623.068	361.042	601.112	AT4G36740.2	homeobox protein 40	IPR001356;IPR009057	Homeobox domain;Homeobox-like domain superfamily	O23208	Homeobox-leucine zipper protein ATHB-40 (HD-ZIP protein ATHB-40) (Homeodomain transcription factor ATHB-40)	A0A443PY42	Homeobox-leucine zipper protein ATHB-40-like protein isoform X2
Anche102Chr7g0033680.1	PO>P	400.508	-1.08211	0.236702	-4.5716	4.84015e-06	0.00233193	230.941	232.427	306.959	653.305	416.506	562.91	AT3G53720.1	cation/H+ exchanger 20	IPR006153	Cation/H+ exchanger	Q9M353	Cation/H(+) antiporter 20 (Protein CATION/H+ EXCHANGER 20) (AtCHX20)	A0A834YWP5	Na_H_Exchanger domain-containing protein
Anche102Chr3g0056110.1	PO>P	206.715	-1.07998	0.281735	-3.83331	0.00012643	0.0302897	109.648	130.525	157.54	258.39	214.532	369.656	AT4G32180.1	pantothenate kinase 2	IPR043129;IPR036075;IPR002791;IPR004567	ATPase, nucleotide binding domain;AF1104-like superfamily;Damage-control phosphatase ARMT1-like, metal-binding domain;Type II pantothenate kinase	Q0J035	Pantothenate kinase 2 (Pantothenic acid kinase 2) [Includes: Pantothenate kinase (EC 2.7.1.33); 4'-phosphopantetheine phosphatase (EC 3.1.3.-)]	A0A067K4M4	Pantothenate kinase 2 (EC 2.7.1.33)
Anche102Chr4g0014600.1	PO>P	532.04	-0.973025	0.224789	-4.32862	1.50045e-05	0.00566864	394.929	335.473	346.75	726.607	522.203	866.275	AT1G15520.1	pleiotropic drug resistance 12	IPR043926;IPR013581;IPR003439;IPR013525;IPR027417;IPR029481	ABC transporter family G domain;Plant PDR ABC transporter associated;ABC transporter-like, ATP-binding domain;ABC-2 type transporter;P-loop containing nucleoside triphosphate hydrolase;ABC-transporter, N-terminal domain	Q8GU88	ABC transporter G family member 39 (OsABCG39) (Pleiotropic drug resistance protein 7) (OsPDR7)	A0A3S3NY47	Pleiotropic drug resistance protein 1-like protein isoform X1
Anche102Chr1g0011330.1	PO>P	240.125	-0.962067	0.24323	-3.95538	7.64121e-05	0.0214384	158.165	130.525	198.955	333.525	267.904	351.678	AT2G38630.1	Transducin/WD40 repeat-like superfamily protein					A0A835IE70	Uncharacterized protein
Anche102Chr4g0011860.1	PO>P	1509.08	-0.887431	0.203005	-4.37147	1.23413e-05	0.00478516	1304.14	917.113	955.796	2143.17	1608.47	2125.8	AT2G26690.1	Major facilitator superfamily protein	IPR036259;IPR000109	MFS transporter superfamily;Proton-dependent oligopeptide transporter family	Q9SZY4	Protein NRT1/ PTR FAMILY 6.2 (AtNPF6.2) (Nitrate transporter 1.4)	A0A834ZE96	Uncharacterized protein
Anche102Chr5g0024160.1	PO>P	306.027	-0.886424	0.232437	-3.81361	0.000136952	0.0320294	201.831	230.137	212.76	339.022	508.598	343.813	AT5G04290.1	kow domain-containing transcription factor 1	IPR005100	NGN domain	F4JW79	Protein RNA-directed DNA methylation 3 (KOW domain-containing transcription factor 1) (Protein SPT5-like)	A0A443PN83	Protein RNA-directed DNA methylation 3 isoform X2
Anche102Chr6g0002280.1	PO>P	762.235	-0.879452	0.17744	-4.95633	7.18383e-07	0.000469827	582.204	507.217	520.531	827.398	1050.68	1085.37	AT1G65780.1	P-loop containing nucleoside triphosphate hydrolases superfamily protein	IPR011990;IPR041679;IPR014016;IPR045529;IPR027417;IPR041677	Tetratricopeptide-like helical domain superfamily;DNA2/NAM7 helicase-like, C-terminal;UvrD-like helicase, ATP-binding domain;Domain of unknown function DUF6469;P-loop containing nucleoside triphosphate hydrolase;DNA2/NAM7 helicase, helicase domain	B6SFA4	Probable helicase MAGATAMA 3 (EC 3.6.4.-) (SEN1-like protein)	A0A443P1G9	UvrD-like protein Helicase
Anche102Chr6g0002280.2	PO>P	762.235	-0.879452	0.17744	-4.95633	7.18383e-07	0.000469827	582.204	507.217	520.531	827.398	1050.68	1085.37	AT1G65780.1	P-loop containing nucleoside triphosphate hydrolases superfamily protein	IPR014016;IPR041679;IPR045529;IPR027417;IPR041677;IPR011990	UvrD-like helicase, ATP-binding domain;DNA2/NAM7 helicase-like, C-terminal;Domain of unknown function DUF6469;P-loop containing nucleoside triphosphate hydrolase;DNA2/NAM7 helicase, helicase domain;Tetratricopeptide-like helical domain superfamily	B6SFA4	Probable helicase MAGATAMA 3 (EC 3.6.4.-) (SEN1-like protein)	A0A443P1G9	UvrD-like protein Helicase
Anche102Chr6g0002280.3	PO>P	762.235	-0.879452	0.17744	-4.95633	7.18383e-07	0.000469827	582.204	507.217	520.531	827.398	1050.68	1085.37	AT1G65780.1	P-loop containing nucleoside triphosphate hydrolases superfamily protein	IPR014016;IPR041679;IPR045529;IPR027417;IPR041677;IPR011990	UvrD-like helicase, ATP-binding domain;DNA2/NAM7 helicase-like, C-terminal;Domain of unknown function DUF6469;P-loop containing nucleoside triphosphate hydrolase;DNA2/NAM7 helicase, helicase domain;Tetratricopeptide-like helical domain superfamily	B6SFA4	Probable helicase MAGATAMA 3 (EC 3.6.4.-) (SEN1-like protein)	A0A443P1G9	UvrD-like protein Helicase
Anche102Chr6g0002280.4	PO>P	762.235	-0.879452	0.17744	-4.95633	7.18383e-07	0.000469827	582.204	507.217	520.531	827.398	1050.68	1085.37	AT1G65780.1	P-loop containing nucleoside triphosphate hydrolases superfamily protein	IPR011990;IPR014016;IPR041679;IPR045529;IPR027417;IPR041677	Tetratricopeptide-like helical domain superfamily;UvrD-like helicase, ATP-binding domain;DNA2/NAM7 helicase-like, C-terminal;Domain of unknown function DUF6469;P-loop containing nucleoside triphosphate hydrolase;DNA2/NAM7 helicase, helicase domain	B6SFA4	Probable helicase MAGATAMA 3 (EC 3.6.4.-) (SEN1-like protein)	A0A443P1G9	UvrD-like protein Helicase
Anche102Chr5g0065630.1	PO>P	487.049	-0.787287	0.169079	-4.65633	3.21901e-06	0.00163548	330.886	401.881	340.254	634.064	601.737	613.471	AT5G01660.1	influenza virus NS1A-binding protein	IPR006652;IPR015915;IPR013989	Kelch repeat type 1;Kelch-type beta propeller;Development/cell death domain	P37707	B2 protein	A0A443NKA5	Kelch repeat type 1
Anche102Scf0002g0001830.1	PO>P	1582.25	-0.701793	0.169642	-4.1369	3.52029e-05	0.0117882	1082.9	1264.04	1267.63	2125.76	1641.96	2111.19	AT5G11420.1	transmembrane protein, putative (Protein of unknown function, DUF642)	IPR008979;IPR006946	Galactose-binding-like domain superfamily;Domain of unknown function DUF642	P85063	Allergen Act d 3 (Allergen Act d 3.01) (Allergen Act d 3.02) (allergen Act d 3) (Fragments)	A0A3S4NHY2	DUF642
Anche102Chr7g0080450.1	PO>P	896.755	-0.696607	0.176772	-3.94071	8.12425e-05	0.0219638	730.666	662.932	659.394	1142.6	920.919	1264.02	AT1G53440.1	Leucine-rich repeat transmembrane protein kinase	IPR021720;IPR001245;IPR000719;IPR011009	Malectin domain;Serine-threonine/tyrosine-protein kinase, catalytic domain;Protein kinase domain;Protein kinase-like domain superfamily	C0LGG9	Probable LRR receptor-like serine/threonine-protein kinase At1g53440 (EC 2.7.11.1)	A0A3S4PE19	Putative LRR receptor-like serine/threonine-protein kinase
Anche102Chr3g0040290.1	PO>P	1479.85	-0.628703	0.161759	-3.88667	0.000101629	0.0260418	1308.99	1157.55	1021.57	1887.53	1874.28	1629.18	AT4G00900.1	ER-type Ca2+-ATPase 2	IPR004014;IPR006068;IPR023299;IPR036412;IPR008250;IPR023298;IPR001757	Cation-transporting P-type ATPase, N-terminal;Cation-transporting P-type ATPase, C-terminal;P-type ATPase, cytoplasmic domain N;HAD-like superfamily;P-type ATPase, A domain superfamily;P-type ATPase, transmembrane domain superfamily;P-type ATPase	Q42883	Calcium-transporting ATPase, endoplasmic reticulum-type (EC 7.2.2.10)	A0A443PF84	Cation-transporting P-type ATPase
Anche102Chr2g0057230.1	PO>P	2754.01	-0.623283	0.136829	-4.55521	5.23337e-06	0.00240964	2025.1	2270.46	2208.81	3094.27	3344.61	3580.83	AT1G05830.3	trithorax-like protein 2	IPR032308;IPR019787;IPR011011;IPR003616;IPR001214;IPR034732	Jas TPL-binding domain;Zinc finger, PHD-finger;Zinc finger, FYVE/PHD-type;Post-SET domain;SET domain;Extended PHD (ePHD) domain	P0CB22	Histone-lysine N-methyltransferase ATX2 (EC 2.1.1.-) (Protein SET DOMAIN GROUP 30) (Trithorax-homolog protein 2) (TRX-homolog protein 2)	A0A1U7YWA3	uncharacterized protein LOC104588505 isoform X1

## Sheet: Table S2
Table S2. Differentially expressed genes (DEGs) in pistils containing the early-developing seed (PS) vs pistils without early-developing seeds (P) in Annona ino at 4 days after pollination (DAP)
Geneid	Condition	baseMean	log2FoldChange	lfcSE	stat	pvalue	padj	AG4_p_1	AG4_p_2	AG4_p_3	AG4_po_1	AG4_po_2	AG4_po_3	Araport11	Description	InterPro	Description.1	SwissProt	Description.2	TrEMBL	Description.3
Anche102Chr4g0073450.1	PO<P	5.91693	5.96565	1.51037	3.9498	7.82167e-05	0.0079841	9.70298	12.6207	13.1778	0	0	0	AT3G63270.1	nuclease			Q94K49	Protein ANTAGONIST OF LIKE HETEROCHROMATIN PROTEIN 1 (EC 3.1.-.-)	A0A5B7BSW0	Putative nuclease HARBI1 (Fragment)
Anche102Scf0020g0000270.1	PO<P	10.859	5.85301	1.5899	3.68136	0.000231993	0.0182323	38.8119	23.2998	1.88255	1.15981	0	0	AT3G14200.1	Chaperone DnaJ-domain superfamily protein	IPR036869;IPR001623	Chaperone J-domain superfamily;DnaJ domain	A0A0P0VG31	DnaJ protein P58IPK homolog A (OsP58A) (Chaperone protein dnaJ C16) (OsDjC16)	F6HXQ0	J domain-containing protein
Anche102Scf0020g0000270.2	PO<P	10.859	5.85301	1.5899	3.68136	0.000231993	0.0182323	38.8119	23.2998	1.88255	1.15981	0	0	AT3G14200.1	Chaperone DnaJ-domain superfamily protein	IPR036869;IPR001623	Chaperone J-domain superfamily;DnaJ domain	A0A0P0VG31	DnaJ protein P58IPK homolog A (OsP58A) (Chaperone protein dnaJ C16) (OsDjC16)	F6HXQ0	J domain-containing protein
Anche102Chr3g0026790.1	PO<P	65.8399	3.86967	0.883821	4.37834	1.19587e-05	0.00175056	105.762	256.298	7.53019	12.7579	7.9647	4.72602	AT2G04030.1	Chaperone protein htpG family protein	IPR001128;IPR036396;IPR036890;IPR003594;IPR001404;IPR020568	Cytochrome P450;Cytochrome P450 superfamily;Histidine kinase/HSP90-like ATPase superfamily;Histidine kinase/HSP90-like ATPase;Heat shock protein Hsp90 family;Ribosomal protein S5 domain 2-type fold	Q9SIF2	Heat shock protein 90-5, chloroplastic (AtHSP90.5) (AtHsp90-5) (Heat shock protein 88-1) (Hsp88-1) (Hsp90C) (Protein EMBRYO DEFECTIVE 1956) (Protein chlorate-resistance 88)	A0A7J9GLP4	HATPase_c domain-containing protein (Fragment)
Anche102Chr5g0062140.1	PO<P	22.344	3.78713	1.13567	3.33471	0.000853877	0.0484021	58.2179	0.970827	65.8891	2.31962	0.995587	5.67122	AT3G02750.3	Protein phosphatase 2C family protein	IPR001932;IPR036457	PPM-type phosphatase domain;PPM-type phosphatase domain superfamily	Q6ZKL8	Probable protein phosphatase 2C 66 (OsPP2C66) (EC 3.1.3.16)	A0A251UIJ1	Putative PPM-type phosphatase domain, Protein phosphatase 2C family
Anche102Chr5g0062140.2	PO<P	22.344	3.78713	1.13567	3.33471	0.000853877	0.0484021	58.2179	0.970827	65.8891	2.31962	0.995587	5.67122	AT1G79630.1	Protein phosphatase 2C family protein	IPR001932;IPR036457	PPM-type phosphatase domain;PPM-type phosphatase domain superfamily	Q8RXZ4	Probable protein phosphatase 2C 18 (AtPP2C18) (EC 3.1.3.16)	A0A5J5B6J9	PPM-type phosphatase domain-containing protein
Anche102Chr2g0003480.1	PO<P	12.6097	3.05109	0.909299	3.35544	0.000792401	0.0455964	12.6139	42.7164	12.2366	2.31962	1.99117	3.78081	AT1G32160.1	beta-casein (DUF760)			Q9LVJ0	UV-B-induced protein At3g17800, chloroplastic	A0A3S3MNE9	UV-B-induced protein, chloroplastic
Anche102Chr6g0090330.1	PO<P	45.4092	3.03354	0.801887	3.783	0.000154948	0.0136242	24.2575	192.224	26.3557	8.11867	13.9382	7.56163	AT5G67630.1	P-loop containing nucleoside triphosphate hydrolases superfamily protein					A0A443N4G3	RuvB-like helicase (EC 3.6.4.12)
Anche102Chr1g0039350.1	PO<P	70.7652	2.8786	0.714259	4.03018	5.57336e-05	0.00598731	230.931	20.3874	122.366	18.557	22.8985	9.45204	AT3G62790.1	NADH-ubiquinone oxidoreductase-like protein			Q9LZI6	NADH dehydrogenase [ubiquinone] iron-sulfur protein 5-B	A0A6A4LZ46	Uncharacterized protein (Fragment)
Anche102Chr7g0079700.1	PO<P	87.5147	2.59372	0.764115	3.39441	0.000687757	0.0411758	192.119	11.6499	246.614	31.3149	16.925	26.4657	AT1G78700.1	BES1/BZR1 homolog 4	IPR008540	BES1/BZR1 plant transcription factor, N-terminal	Q9ZV88	BES1/BZR1 homolog protein 4	A0A443P6S1	BES1/BZR1 protein 4
Anche102Chr3g0040910.1	PO<P	40.7545	2.48797	0.665171	3.74034	0.000183769	0.0154447	22.3169	75.7245	109.188	20.8766	6.96911	9.45204	AT4G24040.1	trehalase 1	IPR001661;IPR008928	Glycoside hydrolase, family 37;Six-hairpin glycosidase superfamily	Q9FWC1	Probable trehalase (EC 3.2.1.28) (Alpha,alpha-trehalase) (Alpha,alpha-trehalose glucohydrolase)	A0A3S3PAD8	Trehalase (EC 3.2.1.28) (Alpha-trehalose glucohydrolase)
Anche102Chr5g0011880.1	PO<P	102.191	2.40264	0.681825	3.52384	0.000425347	0.0290566	294	199.99	21.6493	31.3149	37.8323	28.3561	AT3G21690.1	MATE efflux family protein	IPR002528	Multi antimicrobial extrusion protein	Q9LVD9	Protein DETOXIFICATION 40 (AtDTX40) (Multidrug and toxic compound extrusion protein 40) (MATE protein 40)	V4W468	Protein DETOXIFICATION (Multidrug and toxic compound extrusion protein)
Anche102Chr7g0056430.1	PO<P	38.8192	2.34356	0.686207	3.41524	0.000637255	0.038653	117.406	59.2204	17.8842	13.9177	16.925	7.56163	AT2G04520.1	Nucleic acid-binding, OB-fold-like protein	IPR001253;IPR006196;IPR012340	Translation initiation factor 1A (eIF-1A);RNA-binding domain, S1, IF1 type;Nucleic acid-binding, OB-fold	P56331	Eukaryotic translation initiation factor 1A (eIF-1A) (Eukaryotic translation initiation factor 4C) (eIF-4C)	U5D5U4	Eukaryotic translation initiation factor 4C
Anche102Chr4g0012830.1	PO<P	208.719	2.20624	0.585108	3.77065	0.000162821	0.0139481	501.644	75.7245	451.811	91.625	39.8235	91.6847	AT5G55190.1	RAN GTPase 3	IPR005225;IPR027417;IPR002041;IPR001806	Small GTP-binding protein domain;P-loop containing nucleoside triphosphate hydrolase;Ran GTPase;Small GTPase	P41918	GTP-binding nuclear protein Ran-A1	A0A3S4NXW3	GTP-binding nuclear protein
Anche102Chr5g0010520.1	PO<P	102.771	2.19149	0.614728	3.56498	0.000363887	0.025675	130.99	174.749	200.491	22.0364	8.96029	79.3971	AT4G16740.1	terpene synthase 03	IPR001906;IPR008930	Terpene synthase, N-terminal domain;Terpenoid cyclases/protein prenyltransferase alpha-alpha toroid	A0A1V0E492	Terpene synthase 1 (PnTPS1) (Alpha-humulene synthase) (EC 4.2.3.104) (Beta-caryophyllene synthase) (PnCPS) (EC 4.2.3.57)	B7TYK1	Sesquiterpene synthase (Fragment)
Anche102Chr4g0034220.1	PO<P	105.049	2.08741	0.548271	3.80726	0.000140515	0.0127334	234.812	45.6289	229.671	45.2326	42.8103	32.1369	AT4G17560.1	Ribosomal protein L19 family protein	IPR001857;IPR008991	Ribosomal protein L19;Translation protein SH3-like domain superfamily	P82413	50S ribosomal protein L19, chloroplastic (CL19) (Chloroplastic large ribosomal subunit protein bL19c)	A0A2R6QJU4	50S ribosomal protein like
Anche102Chr6g0083610.1	PO<P	55.6267	2.08312	0.571161	3.64717	0.000265143	0.0200112	127.109	31.0665	112.012	17.3972	15.9294	30.2465	AT4G35750.1	SEC14 cytosolic factor family protein / phosphoglyceride transfer family protein	IPR036865;IPR001251	CRAL-TRIO lipid binding domain superfamily;CRAL-TRIO lipid binding domain			A0A6I9R0D8	protein GDAP2 homolog
Anche102Chr3g0037070.1	PO<P	97.4532	2.07555	0.549953	3.77405	0.000160622	0.0138041	94.1189	307.752	70.5955	44.0728	39.8235	28.3561	AT1G32790.2	CTC-interacting domain 11	IPR035979;IPR000504;IPR009818	RNA-binding domain superfamily;RNA recognition motif domain;Ataxin-2, C-terminal	Q9LPI5	Polyadenylate-binding protein-interacting protein 11 (PABP-interacting protein 11) (Poly(A)-binding protein-interacting protein 11) (PAM2-containing protein CID11) (Protein CTC-INTERACTING DOMAIN 11)	A0A834YHJ9	Uncharacterized protein
Anche102Chr3g0037070.2	PO<P	97.4532	2.07555	0.549953	3.77405	0.000160622	0.0138041	94.1189	307.752	70.5955	44.0728	39.8235	28.3561	AT1G32790.2	CTC-interacting domain 11	IPR009818;IPR000504;IPR035979	Ataxin-2, C-terminal;RNA recognition motif domain;RNA-binding domain superfamily	Q9LPI5	Polyadenylate-binding protein-interacting protein 11 (PABP-interacting protein 11) (Poly(A)-binding protein-interacting protein 11) (PAM2-containing protein CID11) (Protein CTC-INTERACTING DOMAIN 11)	A0A834YHJ9	Uncharacterized protein
Anche102Scf0046g0000100.1	PO<P	69.686	1.97587	0.577552	3.42111	0.000623669	0.0383755	91.208	200.961	41.416	17.3972	37.8323	29.3013	AT3G62330.1	Zinc knuckle (CCHC-type) family protein					A0A3S3LVB6	Zinc knuckle family protein isoform 3
Anche102Scf0044g0000070.1	PO<P	75.198	1.8826	0.512744	3.67162	0.000241017	0.0187951	58.2179	167.953	128.954	19.7168	51.7705	24.5753	AT1G04030.1	eisosome protein			F4IDQ5	Protein JASON	A0A443NRP9	rRNA biogenesis protein rrp36
Anche102Chr3g0057590.1	PO<P	117.095	1.68586	0.403905	4.17391	2.99414e-05	0.00367604	258.099	168.924	109.188	49.8718	41.8147	74.6711	AT5G15860.1	prenylcysteine methylesterase	IPR013094;IPR029058	Alpha/beta hydrolase fold-3;Alpha/Beta hydrolase fold	Q94AS5	Isoprenylcysteine alpha-carbonyl methylesterase ICME (EC 3.1.1.n2) (Isoprenylcysteine methylesterase) (Prenylcysteine methylesterase) (AtPCME)	A0A5B6ZS24	Putative isoprenylcysteine alpha-carbonyl methylesterase ICMEL1 (EC 3.1.1.-)
Anche102Chr6g0088610.1	PO<P	49.0391	1.63718	0.40238	4.06875	4.72664e-05	0.00518218	53.3664	90.2869	79.067	23.1962	20.9073	27.4109	AT1G27450.3	adenine phosphoribosyl transferase 1	IPR000836;IPR029057	Phosphoribosyltransferase domain;Phosphoribosyltransferase-like	P31166	Adenine phosphoribosyltransferase 1, chloroplastic (APRT 1) (AtAPT1) (EC 2.4.2.7)	A0A6P4AQ33	Adenine phosphoribosyltransferase (EC 2.4.2.7)
Anche102Scf0022g0000080.2	PO<P	104.775	1.55515	0.287753	5.40446	6.50031e-08	2.30151e-05	144.574	159.216	165.664	41.7532	60.7308	56.7122	AT1G56290.1	CwfJ-like family protein	IPR006768;IPR006767	Cwf19-like, C-terminal domain-1;Cwf19-like protein, C-terminal domain-2	Q69NK8	Zinc finger CCCH domain-containing protein 59 (OsC3H59)	A0A200QAS3	Cwf19-like protein
Anche102Scf0022g0000080.1	PO<P	104.613	1.55217	0.287772	5.39373	6.90096e-08	2.38773e-05	144.574	158.245	165.664	41.7532	60.7308	56.7122	AT1G56290.1	CwfJ-like family protein	IPR006767;IPR006768	Cwf19-like protein, C-terminal domain-2;Cwf19-like, C-terminal domain-1	Q69NK8	Zinc finger CCCH domain-containing protein 59 (OsC3H59)	A0A1U8BM55	CWF19-like protein 2
Anche102Chr3g0057390.1	PO<P	47.4674	1.49839	0.379803	3.94519	7.97366e-05	0.00810818	68.8912	75.7245	65.8891	23.1962	19.9117	31.1917	AT5G40270.1	HD domain-containing metal-dependent phosphohydrolase family protein	IPR006674;IPR045509	HD domain;HD-associated domain			A0A6J1E0V4	deoxynucleoside triphosphate triphosphohydrolase SAMHD1 homolog isoform X2
Anche102Chr7g0069080.1	PO<P	71.6593	1.32888	0.304175	4.36879	1.24937e-05	0.00180901	97.0298	108.733	101.658	42.913	41.8147	37.8081	AT5G14990.1	WPP domain associated protein			Q5BQN5	WPP domain-associated protein (Fragment)	A0A834Z1U9	Uncharacterized protein
Anche102Chr7g0147540.1	PO<P	87.0652	1.31088	0.341324	3.84058	0.000122744	0.0113942	149.426	101.937	120.483	64.9494	47.7882	37.8081	AT3G58670.3	2-aminoethanethiol dioxygenase, putative (DUF1637)	IPR012864;IPR011051	Cysteine oxygenase/2-aminoethanethiol dioxygenase;RmlC-like cupin domain superfamily	Q9SJI9	Plant cysteine oxidase 4 (AtPCO4) (EC 1.13.11.20)	A0A3S4Q161	Cysteine dioxygenase (EC 1.13.11.20)
Anche102Chr1g0088870.1	PO<P	465.116	1.21168	0.364402	3.32512	0.000883793	0.0493627	674.357	679.579	595.826	135.698	413.169	292.068	AT1G03910.2	cactus-binding carboxy-terminal, cactin	IPR018816;IPR019134	Cactin, central domain;Cactin, C-terminal	F4I2J8	Cactin	A0A200R9P6	RNA recognition motif domain
Anche102Chr6g0086090.1	PO<P	291.755	1.1878	0.323025	3.67713	0.000235875	0.0184829	418.198	511.626	287.088	154.255	137.391	241.972	AT1G20760.1	Calcium-binding EF hand family protein					A0A200PQY4	EPS15 homology (EH)
Anche102Chr1g0075540.1	PO<P	1761	1.15933	0.249262	4.65105	3.30256e-06	0.000598549	2443.21	3121.21	1733.83	1156.33	1061.3	1050.12	AT4G16830.1	Hyaluronan / mRNA binding family	IPR019084;IPR006861	Stm1-like, N-terminal;Hyaluronan/mRNA-binding protein	Q9SQ56	RGG repeats nuclear RNA binding protein A (Fragment)	A0A1U7Z3E1	aspartate, glycine, lysine and serine-rich protein-like
Anche102Chr3g0040580.1	PO<P	99.1628	1.1334	0.292313	3.87736	0.000105595	0.0100474	130.99	159.216	118.6	56.8307	71.6823	57.6574	AT3G61860.1	RNA-binding (RRM/RBD/RNP motifs) family protein	IPR000504;IPR035979	RNA recognition motif domain;RNA-binding domain superfamily	P92964	Serine/arginine-rich splicing factor RS31 (At-RSp31) (AtRS31)	A0A6P5EMM7	serine/arginine-rich splicing factor RS31-like isoform X3
Anche102Chr3g0057700.1	PO<P	151.466	1.13307	0.291473	3.88741	0.000101321	0.0097451	229.961	165.041	229.671	74.2279	94.5808	115.315	AT1G18550.1	ATP binding microtubule motor family protein	IPR027417;IPR001752	P-loop containing nucleoside triphosphate hydrolase;Kinesin motor domain	Q0JLE4	Kinesin-like protein KIN-8A	A0A3S3NKL3	Kinesin-like protein
Anche102Chr2g0042500.1	PO<P	132.036	1.09654	0.280018	3.91595	9.00489e-05	0.0088855	211.525	146.595	181.666	81.1867	96.572	74.6711	AT2G27800.1	Tetratricopeptide repeat (TPR)-like superfamily protein	IPR002885;IPR011990	Pentatricopeptide repeat;Tetratricopeptide-like helical domain superfamily	Q9ZUY1	Pentatricopeptide repeat-containing protein At2g27800, mitochondrial	A0A6I9SE28	pentatricopeptide repeat-containing protein At3g53700, chloroplastic isoform X1
Anche102Chr6g0047950.1	PO<P	225.312	1.09467	0.271472	4.03234	5.52233e-05	0.00595651	320.198	290.277	310.62	132.218	109.515	189.041	AT5G14820.1	Pentatricopeptide repeat (PPR) superfamily protein	IPR002885	Pentatricopeptide repeat	Q9LEQ7	Pentatricopeptide repeat-containing protein At5g14820, mitochondrial	A0A3Q7EMA3	Uncharacterized protein
Anche102Chr6g0047950.2	PO<P	226.189	1.09164	0.269883	4.04485	5.23557e-05	0.00567016	320.198	294.161	309.679	134.538	109.515	189.041	AT5G14820.1	Pentatricopeptide repeat (PPR) superfamily protein	IPR002885	Pentatricopeptide repeat	Q9LEQ7	Pentatricopeptide repeat-containing protein At5g14820, mitochondrial	A0A3Q7EMA3	Uncharacterized protein
Anche102Chr7g0075750.1	PO<P	234.35	1.04762	0.302295	3.46556	0.000529122	0.0340504	262.951	429.105	256.026	120.62	167.259	170.137	AT1G77840.1	Translation initiation factor IF2/IF5	IPR003307;IPR002735;IPR016024;IPR016190;IPR016189	W2 domain;Translation initiation factor IF2/IF5 domain;Armadillo-type fold;Translation initiation factor IF2/IF5, zinc-binding;Translation initiation factor IF2/IF5, N-terminal	P48724	Eukaryotic translation initiation factor 5 (eIF-5)	A0A1R3HQZ9	Translation initiation factor IF2/IF5
Anche102Chr1g0114590.1	PO<P	843.265	1.0411	0.202927	5.13041	2.89117e-07	7.28204e-05	1267.21	943.644	1194.48	502.198	557.529	594.533	AT1G63300.1	Myosin heavy chain-related protein	IPR019448	NT-type C2 domain			A0A3S3NPQ3	Early endosome antigen 1
Anche102Chr7g0075790.1	PO<P	450.254	1.00535	0.286592	3.50794	0.000451596	0.0305366	652.04	640.746	511.112	198.328	389.275	310.027	AT1G77840.1	Translation initiation factor IF2/IF5	IPR016189;IPR016190;IPR016024;IPR002735;IPR003307	Translation initiation factor IF2/IF5, N-terminal;Translation initiation factor IF2/IF5, zinc-binding;Armadillo-type fold;Translation initiation factor IF2/IF5 domain;W2 domain	P48724	Eukaryotic translation initiation factor 5 (eIF-5)	A0A834Z8B0	W2 domain-containing protein
Anche102Chr7g0012400.1	PO<P	474.981	0.940653	0.201459	4.6692	3.0238e-06	0.000555587	630.694	658.221	585.472	276.035	336.508	362.958	AT3G04470.1	Ankyrin repeat family protein	IPR036770;IPR002110	Ankyrin repeat-containing domain superfamily;Ankyrin repeat			A0A1U8AGW0	ankyrin repeat domain-containing protein 13C-like
Anche102Chr3g0025400.1	PO<P	193.378	0.932246	0.24691	3.77566	0.000159587	0.0138041	223.169	250.473	288.03	117.141	126.44	155.013	AT4G11400.1	ARID/BRIGHT DNA-binding , ELM2 domain and myb-like DNA-binding domain-containing protein	IPR036431;IPR001606	ARID DNA-binding domain superfamily;ARID DNA-binding domain	Q9LDD4	AT-rich interactive domain-containing protein 2 (ARID domain-containing protein 2) (ARID and ELM2 domain-containing protein 2)	A0A834YI82	ARID domain-containing protein
Anche102Chr7g0025830.1	PO<P	2332.43	0.930836	0.231464	4.02152	5.78237e-05	0.00618691	3302.89	3481.38	2394.6	1912.53	1522.25	1380.94	AT5G52860.1	ABC-2 type transporter family protein	IPR013525;IPR027417;IPR043926;IPR003439	ABC-2 type transporter;P-loop containing nucleoside triphosphate hydrolase;ABC transporter family G domain;ABC transporter-like, ATP-binding domain	Q9FLX5	ABC transporter G family member 8 (ABC transporter ABCG.8) (AtABCG8) (Probable white-brown complex homolog protein 8) (AtWBC8)	A0A3S3NIQ9	ABC transporter G family member 8-like protein
Anche102Chr7g0020090.1	PO<P	114.041	0.925578	0.254242	3.64053	0.000272074	0.0203612	145.545	140.77	161.899	80.0269	75.6646	80.3423	AT5G15280.1	Pentatricopeptide repeat (PPR) superfamily protein	IPR002885	Pentatricopeptide repeat	Q9LXF4	Pentatricopeptide repeat-containing protein At5g15280, mitochondrial	A0A835DL30	Uncharacterized protein
Anche102Chr7g0012560.1	PO<P	1382.3	0.922707	0.19137	4.82158	1.42423e-06	0.0003028	1719.37	1791.18	1919.26	947.565	813.395	1103.05	AT3G04470.1	Ankyrin repeat family protein	IPR036770;IPR021832;IPR002110	Ankyrin repeat-containing domain superfamily;Ankyrin repeat domain-containing protein 13;Ankyrin repeat			A0A443Q0Q0	Ankyrin repeat domain-containing protein 13C-like protein
Anche102Chr4g0041550.1	PO<P	489.923	0.883115	0.241106	3.66277	0.000249505	0.019139	529.783	658.221	718.192	344.464	276.773	412.109	AT5G60200.1	TARGET OF MONOPTEROS 6	IPR003851	Zinc finger, Dof-type	Q84TE9	Dof zinc finger protein DOF5.3 (AtDOF5.3) (Protein PHLOEM EARLY DOF TMO6) (Protein TARGET OF MONOPTEROS 6) (Protein TARGET OF MP 6)	A0A3S3M6L3	Dof zinc finger protein DOF1.1 isoform X2
Anche102Chr6g0085340.1	PO<P	526.507	0.870076	0.212118	4.10185	4.09853e-05	0.0045696	647.189	781.516	612.769	423.331	326.553	367.684	AT2G17200.1	ubiquitin family protein	IPR015940;IPR009060	Ubiquitin-associated domain;UBA-like superfamily	Q9SII8	Ubiquitin domain-containing protein DSK2b	A0A443PQD3	Ubiquitin domain-containing protein DSK2a-like protein
Anche102Chr1g0117180.1	PO<P	139.402	0.861136	0.253476	3.39731	0.000680513	0.040926	189.208	170.866	179.783	84.6662	96.572	115.315	AT4G23440.2	Disease resistance protein (TIR-NBS class)					A0A3S3MN50	Disease resistance protein TIR-NBS class
Anche102Chr1g0114830.1	PO<P	649.733	0.849205	0.255193	3.3277	0.00087567	0.0490118	1013.96	670.841	822.673	364.18	471.908	554.834	AT5G41140.1	Myosin heavy chain-related protein			Q04980	Low-temperature-induced 65 kDa protein (Desiccation-responsive protein 29B)	A0A835A337	Uncharacterized protein
Anche102Chr7g0084010.1	PO<P	264.261	0.837696	0.230377	3.6362	0.000276693	0.0206489	344.456	357.264	315.327	177.451	163.276	227.794	AT5G46230.1	hypothetical protein (Protein of unknown function, DUF538)	IPR036758;IPR007493	At5g01610-like superfamily;Protein of unknown function DUF538	Q9M015	Uncharacterized protein At5g01610	A0A443PED7	Uncharacterized protein
Anche102Chr7g0048530.1	PO<P	232.049	0.836289	0.231527	3.61206	0.000303777	0.0222332	250.337	344.644	297.442	165.853	175.223	158.794	AT1G26480.1	general regulatory factor 12	IPR023410;IPR036815	14-3-3 domain;14-3-3 domain superfamily	Q96453	14-3-3-like protein D (SGF14D)	F1BWX0	14-3-3-like protein
Anche102Scf0013g0000040.1	PO<P	479.304	0.834427	0.24294	3.4347	0.000593205	0.0369256	731.605	624.242	486.638	342.144	397.239	293.958	AT5G53800.1	nucleic acid-binding protein					A0A3S4N339	Vicilin-like seed storage protein
Anche102Chr6g0011140.1	PO<P	206.546	0.817305	0.239076	3.41859	0.000629461	0.0383755	280.416	258.24	252.261	140.337	128.431	179.589	AT2G15490.1	UDP-glycosyltransferase 73B4	IPR002213	UDP-glucuronosyl/UDP-glucosyltransferase	Q9AT54	Scopoletin glucosyltransferase (EC 2.4.1.128) (Phenylpropanoid:glucosyltransferase 1)	A0A835DRA2	Glycosyltransferase (EC 2.4.1.-)
Anche102Chr7g0037040.1	PO<P	581.312	0.816997	0.219288	3.72568	0.000194791	0.0160669	828.635	757.245	639.125	436.089	349.451	477.328	AT1G14440.1	homeobox protein 31	IPR006456;IPR009057;IPR006455	ZF-HD homeobox protein, Cys/His-rich dimerisation domain;Homeobox-like domain superfamily;Homeodomain, ZF-HD class	Q9M9S0	Zinc-finger homeodomain protein 4 (AtZHD4) (Homeobox protein 31) (AtHB-31) (Protein FLORAL TRANSITION AT THE MERISTEM 2)	A0A3S4PN76	Zinc finger-homeodomain-containing protein
Anche102Chr1g0093790.1	PO<P	610.403	0.811243	0.195087	4.15837	3.20522e-05	0.0038293	775.268	713.558	844.322	429.13	398.235	501.903	AT1G57700.1	Protein kinase superfamily protein	IPR000719;IPR011009	Protein kinase domain;Protein kinase-like domain superfamily	F4I114	Probable serine/threonine-protein kinase At1g09600 (EC 2.7.11.-)	A0A443PHR3	Putative serine/threonine-protein kinase
Anche102Chr4g0044240.1	PO<P	326.923	0.806272	0.224292	3.59474	0.000324719	0.0232632	402.674	432.018	413.219	249.359	190.157	274.109	AT4G31200.3	SWAP (Suppressor-of-White-APricot)/surp RNA-binding domain-containing protein	IPR006569;IPR000061;IPR035967	CID domain;SWAP/Surp;SWAP/Surp superfamily	Q8GXN9	G patch domain-containing protein TGH (Protein TOUGH)	A0A1U8AKE6	calcium homeostasis endoplasmic reticulum protein-like
Anche102Chr7g0082320.1	PO<P	679.133	0.789066	0.186256	4.23646	2.27075e-05	0.00295108	865.506	811.611	904.564	437.249	505.758	550.108	AT2G33770.1	phosphate 2	IPR000608;IPR016135	Ubiquitin-conjugating enzyme E2;Ubiquitin-conjugating enzyme/RWD-like	Q8VY10	Probable ubiquitin-conjugating enzyme E2 24 (EC 2.3.2.23) (AtPHO2) (E2 ubiquitin-conjugating enzyme 24) (Ubiquitin carrier protein 24) (Ubiquitin-protein ligase 24)	A0A443PED3	Putative ubiquitin-conjugating enzyme E2 24
Anche102Chr7g0082320.2	PO<P	679.133	0.789066	0.186256	4.23646	2.27075e-05	0.00295108	865.506	811.611	904.564	437.249	505.758	550.108	AT2G33770.1	phosphate 2	IPR000608;IPR016135	Ubiquitin-conjugating enzyme E2;Ubiquitin-conjugating enzyme/RWD-like	Q8VY10	Probable ubiquitin-conjugating enzyme E2 24 (EC 2.3.2.23) (AtPHO2) (E2 ubiquitin-conjugating enzyme 24) (Ubiquitin carrier protein 24) (Ubiquitin-protein ligase 24)	A0A443PED3	Putative ubiquitin-conjugating enzyme E2 24
Anche102Scf0015g0000870.1	PO<P	2594.38	0.780439	0.157729	4.94797	7.49909e-07	0.000173731	3552.26	3114.41	3172.09	1832.5	1901.57	1993.43	AT3G15095.1	Serine/Threonine-kinase pakA-like protein					A0A835DM50	Histone domain-containing protein
Anche102Chr4g0010990.1	PO<P	1137.31	0.772436	0.22925	3.3694	0.000753324	0.0438211	1809.61	1316.44	1178.47	748.078	877.112	894.163	AT3G15790.2	methyl-CPG-binding domain 11	IPR001739;IPR016177	Methyl-CpG DNA binding;DNA-binding domain superfamily	Q9LW00	Methyl-CpG-binding domain-containing protein 11 (AtMBD11) (MBD11) (Methyl-CpG-binding protein MBD11)	F6HHA3	MBD domain-containing protein
Anche102Chr1g0075500.1	PO<P	2392.79	0.767619	0.189465	4.05152	5.08868e-05	0.00553357	3570.7	2853.26	2620.51	1717.68	1811.97	1782.65	AT4G16830.1	Hyaluronan / mRNA binding family	IPR006861;IPR019084	Hyaluronan/mRNA-binding protein;Stm1-like, N-terminal	Q9SQ56	RGG repeats nuclear RNA binding protein A (Fragment)	A0A1U7Z3E1	aspartate, glycine, lysine and serine-rich protein-like
Anche102Chr3g0033830.1	PO<P	3414.93	0.759817	0.180598	4.20724	2.58508e-05	0.003257	4312.97	4318.24	4250.79	2577.1	2149.47	2880.98	AT1G76890.2	Duplicated homeodomain-like superfamily protein	IPR044822;IPR001005	Myb/SANT-like DNA-binding domain 4;SANT/Myb domain	Q39117	Trihelix transcription factor GT-2 (Trihelix DNA-binding protein GT-2)	A0A3S3QRS1	Trihelix transcription factor GT-2-like protein
Anche102Chr7g0052700.1	PO<P	551.628	0.756206	0.215795	3.50428	0.000457843	0.030725	831.545	645.6	601.474	450.006	400.226	380.917	AT4G39490.1	cytochrome P450, family 96, subfamily A, polypeptide 10	IPR001128;IPR036396	Cytochrome P450;Cytochrome P450 superfamily	Q9FMY1	Cytochrome P450 86B1 (EC 1.14.-.-)	A0A443PGH0	Alkane hydroxylase MAH1-like protein
Anche102Scf0016g0000840.1	PO<P	1763.36	0.753942	0.222645	3.3863	0.00070842	0.0421289	2644.06	2031.94	1966.32	1135.45	1229.55	1572.82	AT1G03080.1	kinase interacting (KIP1-like) family protein			F4HZB5	Protein NETWORKED 1D	A0A443PDU6	Protein NETWORKED 1D isoform X2
Anche102Chr6g0065050.1	PO<P	1890.04	0.752477	0.214162	3.51358	0.000442106	0.029971	2427.69	2421.24	2267.53	1389.45	1114.06	1720.27	AT2G37630.1	myb-like HTH transcriptional regulator family protein	IPR017930;IPR009057;IPR001005	Myb domain;Homeobox-like domain superfamily;SANT/Myb domain	O80931	Transcription factor AS1 (Myb-related protein 91) (AtMYB91) (Protein ASYMMETRIC LEAVES 1) (Protein PHANTASTICA) (AtPHAN)	A0A1U8AQM1	protein rough sheath 2 homolog
Anche102Chr4g0003520.1	PO<P	450.058	0.743836	0.216237	3.43992	0.000581887	0.0363912	561.803	547.546	581.707	320.108	282.747	406.438	AT5G56890.1	Protein kinase superfamily protein	IPR011009;IPR001245;IPR000719	Protein kinase-like domain superfamily;Serine-threonine/tyrosine-protein kinase, catalytic domain;Protein kinase domain	Q8RWW0	Receptor-like serine/threonine-protein kinase ALE2 (EC 2.7.11.1) (Protein ABNORMAL LEAF SHAPE 2)	A0A1U8AIX6	receptor-like serine/threonine-protein kinase ALE2 isoform X3
Anche102Chr6g0065050.2	PO<P	1252.4	0.742485	0.213163	3.48319	0.000495483	0.032756	1651.45	1597.01	1455.21	877.976	780.54	1152.2	AT2G37630.1	myb-like HTH transcriptional regulator family protein			O80931	Transcription factor AS1 (Myb-related protein 91) (AtMYB91) (Protein ASYMMETRIC LEAVES 1) (Protein PHANTASTICA) (AtPHAN)	A0A1U8AQM1	protein rough sheath 2 homolog
Anche102Chr2g0043710.1	PO<P	4256.76	0.738877	0.177573	4.16098	3.16884e-05	0.00380569	6061.45	5164.8	4744.96	2958.68	3266.52	3344.13	AT3G48670.1	XH/XS domain-containing protein	IPR005380;IPR005379;IPR005381	XS domain;Factor of DNA methylation 1-5/IDN2 , domain XH;Zinc finger-XS domain	Q8VZ79	Protein INVOLVED IN DE NOVO 2 (Protein RNA-DIRECTED DNA METHYLATION 12)	A0A3S3MSI3	Factor of DNA methylation 5-like protein
Anche102Chr3g0038120.1	PO<P	1447.77	0.738567	0.213256	3.46328	0.00053363	0.0342439	1927.01	1563.03	1941.85	973.081	969.702	1311.94	AT1G32810.2	RING/FYVE/PHD zinc finger superfamily protein	IPR011011	Zinc finger, FYVE/PHD-type	Q9ZUA9	PHD finger protein At2g01810	A0A3S3MTP0	Zinc finger protein
Anche102Chr1g0020820.1	PO<P	876.553	0.737096	0.159614	4.61799	3.87473e-06	0.000666004	1089.64	1081.5	1116.35	623.978	672.021	675.821	AT5G18750.1	DNAJ heat shock N-terminal domain-containing protein	IPR036869;IPR001623;IPR024593	Chaperone J-domain superfamily;DnaJ domain;Domain of unknown function DUF3444	Q9SJZ7	Chaperone protein dnaJ A6, chloroplastic (atDjA6) (Chaperone protein dnaJ A26) (AtDjA26)	A0A443PVC1	DnaJ domain-containing protein
Anche102Chr2g0018370.1	PO<P	543.179	0.732263	0.171882	4.26027	2.04179e-05	0.00277128	692.793	680.55	660.774	433.769	393.257	397.931	AT5G12350.1	Regulator of chromosome condensation (RCC1) family with FYVE zinc finger domain-containing protein	IPR027988;IPR017455;IPR000306;IPR009091;IPR011011;IPR000408;IPR013591	Transcription factor BREVIS RADIX, N-terminal domain;Zinc finger, FYVE-related;FYVE zinc finger;Regulator of chromosome condensation 1/beta-lactamase-inhibitor protein II;Zinc finger, FYVE/PHD-type;Regulator of chromosome condensation, RCC1;Brevis radix (BRX) domain	Q947D2	PH, RCC1 and FYVE domains-containing protein 1 (Protein Praf4)	W1NGS8	Uncharacterized protein
Anche102Chr7g0023120.1	PO<P	1414.57	0.727221	0.210789	3.44999	0.000560609	0.0355089	1786.32	1584.39	1921.14	905.812	999.57	1290.2	AT4G18820.1	AAA-type ATPase family protein	IPR008921;IPR022754;IPR012763;IPR027417	DNA polymerase III, clamp loader complex, gamma/delta/delta subunit, C-terminal;DNA polymerase III, gamma subunit, domain III;DNA polymerase III, subunit gamma/ tau, N-terminal;P-loop containing nucleoside triphosphate hydrolase	F4JRP0	Protein STICHEL-like 3	A0A3S3NXC6	Protein STICHEL-like protein 3 isoform X1
Anche102Chr5g0020740.1	PO<P	977.85	0.724117	0.217349	3.33159	0.000863529	0.0486935	1509.78	1104.8	1040.11	757.356	679.986	775.067	AT4G29060.1	elongation factor Ts family protein	IPR009060;IPR012340;IPR014039;IPR003029;IPR001816;IPR036402	UBA-like superfamily;Nucleic acid-binding, OB-fold;Translation elongation factor EFTs/EF1B, dimerisation;S1 domain;Translation elongation factor EFTs/EF1B;Elongation factor Ts, dimerisation domain superfamily	Q2QP54	Polyprotein of EF-Ts, chloroplastic [Cleaved into: Plastid-specific ribosomal protein-7, chloroplastic; Elongation factor Ts, chloroplastic (EF-Ts)]	A0A5J4ZYM8	Elongation factor Ts, mitochondrial (EF-Ts) (EF-TsMt)
Anche102Chr5g0020740.2	PO<P	977.85	0.724117	0.217349	3.33159	0.000863529	0.0486935	1509.78	1104.8	1040.11	757.356	679.986	775.067	AT4G29060.1	elongation factor Ts family protein	IPR014039;IPR003029;IPR001816;IPR036402;IPR009060;IPR012340	Translation elongation factor EFTs/EF1B, dimerisation;S1 domain;Translation elongation factor EFTs/EF1B;Elongation factor Ts, dimerisation domain superfamily;UBA-like superfamily;Nucleic acid-binding, OB-fold	Q2QP54	Polyprotein of EF-Ts, chloroplastic [Cleaved into: Plastid-specific ribosomal protein-7, chloroplastic; Elongation factor Ts, chloroplastic (EF-Ts)]	A0A5J4ZYM8	Elongation factor Ts, mitochondrial (EF-Ts) (EF-TsMt)
Anche102Chr3g0029890.1	PO<P	719.688	0.719244	0.17982	3.99979	6.33994e-05	0.00670272	918.872	865.977	901.74	535.832	489.829	605.875	AT5G62190.1	DEAD box RNA helicase (PRH75)	IPR035979;IPR012562	RNA-binding domain superfamily;GUCT	Q650T9	DEAD-box ATP-dependent RNA helicase 7 (EC 3.6.4.13)	A0A443PA05	RNA helicase (EC 3.6.4.13)
Anche102Chr4g0034760.1	PO<P	4184.75	0.709233	0.186395	3.805	0.000141804	0.0128066	4913.59	5198.78	5467.86	2635.09	3395.95	3497.25	AT3G60240.4	eukaryotic translation initiation factor 4G	IPR003890;IPR003891;IPR016024	MIF4G-like, type 3;Initiation factor eIF-4 gamma, MA3;Armadillo-type fold	A0A1S3C4H6	Eukaryotic translation initiation factor 4G (eIF-4G) (eIF4G) (Protein synthesis initiation factor 4G)	A0A3S3QM49	Eukaryotic translation initiation factor 4G-like protein isoform X3
Anche102Scf0002g0001320.1	PO<P	1415.07	0.708739	0.185448	3.82177	0.000132497	0.0122145	2018.22	1609.63	1639.7	1049.63	1162.85	1010.42	AT2G34780.1	maternal effect embryo arrest 22					A0A443PD20	Putative Maternal effect embryo arrest 22
Anche102Chr4g0043700.1	PO<P	354.274	0.702191	0.211269	3.32369	0.000888349	0.0493736	478.357	400.951	437.692	229.642	290.711	288.287	AT5G49690.1	UDP-Glycosyltransferase superfamily protein	IPR002213	UDP-glucuronosyl/UDP-glucosyltransferase	Q9LTA3	UDP-glycosyltransferase 91C1 (EC 2.4.1.-)	A0A834YRV2	Uncharacterized protein
Anche102Chr5g0027150.1	PO<P	440.71	0.693559	0.205018	3.38292	0.000717208	0.0424619	618.08	536.867	479.108	338.665	307.636	363.903	AT3G27550.2	RNA-binding CRS1 / YhbY (CRM) domain protein	IPR001890;IPR035920	RNA-binding, CRM domain;YhbY-like superfamily	Q9LT57	CRM-domain containing factor CFM9, mitochondrial (Protein CRM FAMILY MEMBER 9)	A0A3S4NH99	CRM domain-containing protein
Anche102Chr2g0051770.1	PO<P	1697.55	0.687522	0.201032	3.41997	0.000626282	0.0383755	2243.33	2254.26	1785.6	1440.48	1351.01	1110.61	AT5G55660.1	DEK domain-containing chromatin associated protein	IPR014876	DEK, C-terminal	F4K4Y5	DEK domain-containing chromatin-associated protein 4 (At-DEK4) (AtDEK-4) (Protein DEK 4)	A0A5J5A2A0	DEK C-terminal domain-containing protein
Anche102Chr6g0069620.1	PO<P	515.862	0.66825	0.180324	3.70583	0.000210699	0.0169591	626.813	590.263	682.423	417.532	378.323	399.821	AT3G25690.5	Hydroxyproline-rich glycoprotein family protein			Q9LI74	Protein CHUP1, chloroplastic (Protein CHLOROPLAST UNUSUAL POSITIONING 1)	A0A1U8AHL9	protein CHUP1, chloroplastic
Anche102Chr6g0069620.2	PO<P	515.862	0.66825	0.180324	3.70583	0.000210699	0.0169591	626.813	590.263	682.423	417.532	378.323	399.821	AT3G25690.5	Hydroxyproline-rich glycoprotein family protein			Q9LI74	Protein CHUP1, chloroplastic (Protein CHLOROPLAST UNUSUAL POSITIONING 1)	A0A1U8AHL9	protein CHUP1, chloroplastic
Anche102Chr6g0070850.1	PO<P	1174.57	0.659441	0.169481	3.89094	9.98585e-05	0.0097096	1518.52	1473.72	1323.43	847.821	973.684	910.231	AT2G37080.2	ROP interactive partner 3			Q9ZQC5	Interactor of constitutive active ROPs 2, chloroplastic (ROP-interactive partner 2)	A0A3S3N430	Interactor of constitutive active ROPs 2, chloroplastic isoform X3
Anche102Chr4g0074040.1	PO<P	1344.28	0.633348	0.188812	3.35438	0.000795435	0.0456724	1638.83	1463.04	1802.54	999.757	967.711	1193.79	AT5G18750.1	DNAJ heat shock N-terminal domain-containing protein	IPR036869;IPR024593;IPR001623	Chaperone J-domain superfamily;Domain of unknown function DUF3444;DnaJ domain	Q9SJZ7	Chaperone protein dnaJ A6, chloroplastic (atDjA6) (Chaperone protein dnaJ A26) (AtDjA26)	A0A834YJR7	J domain-containing protein
Anche102Chr2g0040390.1	PO<P	1285.9	0.628395	0.181851	3.45555	0.000549166	0.0350021	1634.95	1696.03	1353.55	1085.58	972.689	972.614	AT4G31590.1	Cellulose-synthase-like C5	IPR029044;IPR001173	Nucleotide-diphospho-sugar transferases;Glycosyltransferase 2-like	Q9SB75	Probable xyloglucan glycosyltransferase 5 (EC 2.4.1.-) (Cellulose synthase-like protein C5) (AtCslC5)	A0A443PKQ7	Putative xyloglucan glycosyltransferase 5
Anche102Chr2g0032110.1	PO<P	1213.13	0.628251	0.174193	3.60664	0.000310189	0.0224567	1312.81	1541.67	1565.34	889.575	1000.57	968.834	AT1G19850.1	Transcriptional factor B3 family protein / auxin-responsive factor AUX/IAA-like protein	IPR010525;IPR015300;IPR003340	Auxin response factor domain;DNA-binding pseudobarrel domain superfamily;B3 DNA binding domain	P93024	Auxin response factor 5 (Auxin-responsive protein IAA24) (Transcription factor MONOPTEROS)	A0A3S3QJ73	Auxin response factor
Anche102Chr7g0028890.1	PO<P	1143.05	0.614998	0.181302	3.39212	0.000693529	0.0414283	1455.45	1509.64	1184.12	903.492	919.923	885.656	AT5G02010.1	RHO guanyl-nucleotide exchange factor 7	IPR005512	PRONE domain	Q9LZN0	Rop guanine nucleotide exchange factor 7 (AtRopGEF7) (Rho of plants guanine nucleotide exchange factor 7)	A0A1U8AK61	rop guanine nucleotide exchange factor 7-like
Anche102Chr6g0030960.1	PO<P	2285.81	0.608084	0.170382	3.56895	0.000358419	0.025464	2882.76	2671.72	2727.81	1595.9	1850.8	1985.87	AT1G55250.1	histone mono-ubiquitination 2	IPR001841	Zinc finger, RING-type	Q336R3	E3 ubiquitin-protein ligase BRE1-like 2 (EC 2.3.2.27) (Flowering-related RING protein 1) (Protein HISTONE MONOUBIQUITINATION 2) (OsHUB2) (RING-type E3 ubiquitin transferase BRE1-like 2)	D7SLF9	E3 ubiquitin protein ligase (EC 2.3.2.27)
Anche102Chr3g0029480.1	PO<P	9554.27	0.604868	0.147993	4.08713	4.36751e-05	0.00482818	11699.9	11761.6	11124	7094.56	7969.68	7676	AT5G62190.1	DEAD box RNA helicase (PRH75)	IPR001650;IPR014001;IPR011545;IPR027417;IPR012562;IPR035979	Helicase, C-terminal;Helicase superfamily 1/2, ATP-binding domain;DEAD/DEAH box helicase domain;P-loop containing nucleoside triphosphate hydrolase;GUCT;RNA-binding domain superfamily	Q650T9	DEAD-box ATP-dependent RNA helicase 7 (EC 3.6.4.13)	A0A443PA05	RNA helicase (EC 3.6.4.13)
Anche102Chr7g0002540.1	PO<P	890.923	0.599594	0.164602	3.64269	0.000269799	0.0203051	1084.79	1130.04	1005.28	739.959	686.955	698.505	AT1G27910.1	plant U-box 45	IPR016024;IPR000225	Armadillo-type fold;Armadillo	Q9C7G1	U-box domain-containing protein 45 (EC 2.3.2.27) (Plant U-box protein 45) (RING-type E3 ubiquitin transferase PUB45)	A0A3S3MHE8	RING-type E3 ubiquitin transferase (EC 2.3.2.27)
Anche102Chr7g0125900.1	PO<P	2446.34	0.598609	0.171346	3.49357	0.000476603	0.0318237	3053.53	2934.81	2852.06	1910.21	1739.29	2188.15	AT4G10710.2	global transcription factor C	IPR000994;IPR013953;IPR013719;IPR036005;IPR029148	Peptidase M24;FACT complex subunit Spt16 domain;Domain of unknown function DUF1747;Creatinase/aminopeptidase-like;FACT complex subunit Spt16, N-terminal lobe domain	Q7X923	FACT complex subunit SPT16 (Facilitates chromatin transcription complex subunit SPT16)	F6I4V8	FACT complex subunit
Anche102Chr1g0007650.1	PO<P	2193.21	0.588604	0.177087	3.3238	0.000887993	0.0493736	2765.35	2592.11	2546.14	1794.23	1515.28	1946.17	AT3G10730.1	SAD1/UNC-84 domain protein 2	IPR012919	SUN domain	Q9SG79	SUN domain-containing protein 2 (AtSUN2)	A0A443NML0	Protein SAD1/UNC-84 domain-containing protein
Anche102Chr7g0087430.1	PO<P	2827.32	0.582056	0.166741	3.49078	0.000481616	0.0319397	3610.48	3403.72	3156.09	2279.03	2060.87	2453.75	AT5G40490.1	RNA-binding (RRM/RBD/RNP motifs) family protein	IPR000504;IPR035979	RNA recognition motif domain;RNA-binding domain superfamily	Q8W034	Heterogeneous nuclear ribonucleoprotein 1 (hnRNP1)	A0A1U7ZE38	glycine-rich RNA-binding protein 3, mitochondrial
Anche102Chr1g0025820.1	PO<P	1546.05	0.563146	0.161269	3.49197	0.000479466	0.0319348	1990.08	1827.1	1715	1244.48	1205.66	1293.98	AT4G01810.2	Sec23/Sec24 protein transport family protein	IPR006895;IPR036174;IPR006896;IPR007123;IPR006900;IPR036180;IPR012990;IPR036175;IPR036465	Zinc finger, Sec23/Sec24-type;Zinc finger, Sec23/Sec24-type superfamily;Sec23/Sec24, trunk domain;Gelsolin-like domain;Sec23/Sec24, helical domain;Gelsolin-like domain superfamily;Sec23/Sec24 beta-sandwich;Sec23/Sec24 helical domain superfamily;von Willebrand factor A-like domain superfamily	Q9SFU0	Protein transport protein Sec24-like At3g07100	A0A3S3N248	Protein transport protein SEC23
Anche102Chr2g0055940.1	PO>P	28.5413	-7.36531	2.18246	-3.37477	0.000738782	0.0430692	0.970298	0	0	56.8307	112.501	0.945204	AT1G80460.1	Actin-like ATPase superfamily protein	IPR043129;IPR018484	ATPase, nucleotide binding domain;Carbohydrate kinase, FGGY, N-terminal	Q9M8L4	Glycerol kinase (Glycerokinase) (EC 2.7.1.30) (ATP:glycerol 3-phosphotransferase) (Protein GLYCEROL INSENSITIVE 1) (Protein NONHOST RESISTANCE TO P. S. PHASEOLICOLA 1)	A0A142CDV5	Glycerol kinase (EC 2.7.1.30)
Anche102Scf0057g0000190.1	PO>P	12.4465	-6.15568	1.3732	-4.48273	7.36954e-06	0.00114818	0	0.970827	0	26.6756	32.8544	14.1781	AT3G54280.2	ROOT GROWTH DEFECTIVE 3	IPR016024	Armadillo-type fold	B5BT18	TATA-binding protein-associated factor BTAF1 (AtBTAF1) (EC 3.6.4.-) (Protein BTAF1 homolog) (Protein ROOT GROWTH DEFECTIVE 3)	A0A3S3NX02	TATA-binding protein-associated factor BTAF1 isoform X1
Anche102Chr7g0000730.1	PO>P	11.9601	-6.1	1.44269	-4.2282	2.35566e-05	0.00304657	0	0	0.941274	18.557	42.8103	9.45204	AT3G28345.1	ABC transporter family protein	IPR027417;IPR036640;IPR003439;IPR011527	P-loop containing nucleoside triphosphate hydrolase;ABC transporter type 1, transmembrane domain superfamily;ABC transporter-like, ATP-binding domain;ABC transporter type 1, transmembrane domain	Q9LHD1	ABC transporter B family member 15 (ABC transporter ABCB.15) (AtABCB15) (Multidrug resistance protein 13) (P-glycoprotein 15)	A0A443Q1U1	ABC transporter
Anche102Chr5g0040070.1	PO>P	75.8119	-5.03246	0.878833	-5.7263	1.02647e-08	4.79775e-06	2.91089	7.76661	2.82382	196.008	10.9515	234.41	AT1G79560.1	FTSH protease 12			Q9SAJ3	ATP-dependent zinc metalloprotease FTSH 12, chloroplastic (AtFTSH12) (EC 3.4.24.-)	A0A3S3MY95	ATP-dependent zinc metalloprotease FTSH 12, chloroplastic
Anche102Chr1g0094200.1	PO>P	14.3083	-4.83816	1.24742	-3.87853	0.000105089	0.0100351	0	2.91248	0	39.4336	37.8323	5.67122	AT1G22810.1	Integrase-type DNA-binding superfamily protein	IPR016177;IPR001471	DNA-binding domain superfamily;AP2/ERF domain	O80542	Ethylene-responsive transcription factor ERF019	A0A3S3P0B9	Ethylene-responsive transcription factor ERF020
Anche102Chr3g0062530.1	PO>P	145.793	-4.77301	0.662123	-7.20865	5.65105e-13	1.0037e-09	21.3466	3.88331	5.64764	514.956	224.007	104.918	AT1G73805.1	Calmodulin binding protein-like protein	IPR012416	CALMODULIN-BINDING PROTEIN60	Q9C9T2	Protein SAR DEFICIENT 1	A0A1U8AP78	protein SAR DEFICIENT 1-like
Anche102Chr2g0048030.1	PO>P	33.0783	-4.63444	0.963625	-4.80938	1.51396e-06	0.000312673	4.85149	0	2.82382	57.9905	121.462	11.3424	AT1G18760.1	Zinc finger, C3HC4 type (RING finger) family protein	IPR001841	Zinc finger, RING-type	Q8LPN7	E3 ubiquitin-protein ligase RING1-like (EC 2.3.2.27) (RING finger protein 1) (RING-type E3 ubiquitin transferase RING1-like)	A0A8B7CTI9	E3 ubiquitin-protein ligase Praja-1-like
Anche102Chr3g0062130.1	PO>P	151.844	-4.6162	0.612643	-7.5349	4.88708e-14	1.18365e-10	20.3763	8.73744	6.58891	547.431	223.012	104.918	AT1G73805.1	Calmodulin binding protein-like protein	IPR012416	CALMODULIN-BINDING PROTEIN60	Q9C9T2	Protein SAR DEFICIENT 1	A0A1U8AP78	protein SAR DEFICIENT 1-like
Anche102Chr2g0058490.1	PO>P	281.676	-4.55924	1.08079	-4.21842	2.46016e-05	0.00313605	41.7228	23.2998	3.76509	945.245	545.582	130.438	AT4G31800.1	WRKY DNA-binding protein 18	IPR003657;IPR036576	WRKY domain;WRKY domain superfamily	Q6IEK5	WRKY transcription factor WRKY76 (OsWRKY76)	A0A5B7AFL7	WRKY domain-containing protein
Anche102Chr7g0030540.1	PO>P	20.1883	-4.32347	0.839644	-5.14917	2.61636e-07	6.97051e-05	0	3.88331	1.88255	39.4336	24.8897	51.041	AT5G43540.1	C2H2 and C2HC zinc fingers superfamily protein	IPR036236;IPR013087	Zinc finger C2H2 superfamily;Zinc finger C2H2-type	Q9SR34	Transcriptional regulator TAC1 (Protein TELOMERASE ACTIVATOR1)	A0A835HCZ0	C2H2-type domain-containing protein
Anche102Chr4g0065430.1	PO>P	43.0053	-4.29467	0.806151	-5.32738	9.96383e-08	3.08406e-05	2.91089	5.82496	3.76509	138.017	13.9382	93.5752	AT4G22130.1	STRUBBELIG-receptor family 8	IPR013210	Leucine-rich repeat-containing N-terminal, plant-type	Q6R2J8	Protein STRUBBELIG-RECEPTOR FAMILY 8 (Leucine-rich repeat receptor kinase-like protein SRF8)	A0A835LCL2	LRRNT_2 domain-containing protein
Anche102Chr6g0017650.1	PO>P	12.4702	-4.21697	1.2213	-3.45286	0.000554676	0.0352689	0	0	3.76509	48.712	11.947	10.3972	AT5G25930.1	kinase family with leucine-rich repeat domain-containing protein					A0A445LX21	Receptor-like protein kinase HSL1
Anche102Chr4g0047720.1	PO>P	100.788	-4.12097	1.18596	-3.47479	0.000511244	0.0334658	27.1683	1.94165	3.76509	320.108	193.144	58.6026	AT4G37850.1	basic helix-loop-helix (bHLH) DNA-binding superfamily protein	IPR011598;IPR036638	Myc-type, basic helix-loop-helix (bHLH) domain;Helix-loop-helix DNA-binding domain superfamily	Q9T072	Transcription factor bHLH25 (Basic helix-loop-helix protein 25) (AtbHLH25) (bHLH 25) (Transcription factor EN 29) (bHLH transcription factor bHLH025)	A0A443N676	Transcription factor bHLH18-like protein
Anche102Chr1g0093810.1	PO>P	34.3918	-4.06596	0.989428	-4.1094	3.96685e-05	0.00448363	2.91089	8.73744	0	98.5839	87.6117	8.50683	AT1G22810.1	Integrase-type DNA-binding superfamily protein	IPR016177;IPR001471	DNA-binding domain superfamily;AP2/ERF domain	O80542	Ethylene-responsive transcription factor ERF019	A0A3S3P0B9	Ethylene-responsive transcription factor ERF020
Anche102Scf0774g0000040.1	PO>P	16.8276	-4.04018	1.01276	-3.98929	6.62707e-05	0.00695112	3.88119	0.970827	0.941274	34.7943	53.7617	6.61642	AT5G66530.3	Galactose mutarotase-like superfamily protein	IPR011013;IPR008183	Galactose mutarotase-like domain superfamily;Aldose 1-/Glucose-6-phosphate 1-epimerase	Q40784	Putative glucose-6-phosphate 1-epimerase (EC 5.1.3.15) (Putative D-hexose-6-phosphate mutarotase) (Putative apospory-associated protein C)	A0A834ZMQ8	Glucose-6-phosphate 1-epimerase (EC 5.1.3.15)
Anche102Chr1g0087650.1	PO>P	35.8168	-4.02087	0.83412	-4.82049	1.43206e-06	0.0003028	3.88119	4.85413	3.76509	9.27848	80.6426	112.479	AT1G73240.1	nucleoporin protein Ndc1-Nup protein	IPR019049	Nucleoporin protein Ndc1-Nup			A0A3S4PHC5	Uncharacterized protein
Anche102Chr7g0024940.1	PO>P	7.97272	-3.96916	1.14102	-3.47862	0.000503998	0.0330727	0.970298	0	1.88255	15.0775	11.947	17.9589	AT5G01360.1	trichome birefringence-like protein (DUF828)	IPR026057;IPR025846	PC-Esterase;Trichome birefringence-like, N-terminal domain	Q8LED3	Protein trichome birefringence-like 3	A0A835DSA6	PMR5N domain-containing protein
Anche102Chr7g0049590.1	PO>P	36.203	-3.91689	0.620298	-6.31454	2.70974e-10	2.18766e-07	7.76238	3.88331	1.88255	63.7896	93.5852	46.315	AT5G65165.1	succinate dehydrogenase 2-3	IPR036010;IPR025192;IPR017896;IPR004489	2Fe-2S ferredoxin-like superfamily;Succinate dehydogenase/fumarate reductase N-terminal;4Fe-4S ferredoxin-type, iron-sulphur binding domain;Succinate dehydrogenase/fumarate reductase iron-sulphur protein	Q9FJP9	Succinate dehydrogenase [ubiquinone] iron-sulfur subunit 3, mitochondrial (EC 1.3.5.1) (Iron-sulfur subunit of complex II) (Ip)	A0A6P6FJR4	Succinate dehydrogenase [ubiquinone] iron-sulfur subunit, mitochondrial (EC 1.3.5.1)
Anche102Chr5g0015520.1	PO>P	33.6603	-3.91419	0.819883	-4.77408	1.80532e-06	0.000358936	7.76238	2.91248	1.88255	120.62	51.7705	17.0137	AT1G11260.1	sugar transporter 1	IPR003663;IPR036259;IPR020846;IPR005828	Sugar/inositol transporter;MFS transporter superfamily;Major facilitator superfamily domain;Major facilitator, sugar transporter-like	Q6Z401	Sugar transport protein MST6 (Monosaccharide transporter 6) (OsMST5) (Sugar:proton symporter MST6)	A0A443PJE0	Sugar carrier protein C-like protein
Anche102Chr1g0018330.1	PO>P	39.8048	-3.7626	0.80513	-4.67329	2.96416e-06	0.000550586	4.85149	6.79579	4.70637	164.693	39.8235	17.9589	AT5G17330.1	glutamate decarboxylase	IPR015424;IPR002129	Pyridoxal phosphate-dependent transferase;Pyridoxal phosphate-dependent decarboxylase	Q07346	Glutamate decarboxylase (GAD) (EC 4.1.1.15)	A0A3S3PY80	Glutamate decarboxylase (EC 4.1.1.15)
Anche102Scf0004g0001380.1	PO>P	24.9559	-3.71	0.736157	-5.03969	4.66284e-07	0.00011397	6.79209	2.91248	0.941274	63.7896	49.7794	25.5205	AT4G26590.1	oligopeptide transporter 5	IPR004648;IPR004813	Tetrapeptide transporter, OPT1/isp4;Oligopeptide transporter, OPT superfamily	Q9SUA4	Oligopeptide transporter 5 (AtOPT5)	A0A835MHX8	Uncharacterized protein
Anche102Scf0001g0000050.1	PO>P	13.4037	-3.69081	0.908789	-4.06124	4.88131e-05	0.00532983	0	3.88331	1.88255	34.7943	21.9029	17.9589	AT1G05160.1	cytochrome P450, family 88, subfamily A, polypeptide 3	IPR001128;IPR036396	Cytochrome P450;Cytochrome P450 superfamily	O23051	Ent-kaurenoic acid oxidase 1 (AtKAO1) (EC 1.14.14.107) (Cytochrome P450 88A3)	A0A200PPF3	Cytochrome P450
Anche102Chr1g0017910.1	PO>P	118.325	-3.63004	0.613834	-5.91371	3.34482e-09	1.81862e-06	16.4951	25.2415	11.2953	432.609	155.312	68.9999	AT5G17330.1	glutamate decarboxylase	IPR010107;IPR015424;IPR002129	Glutamate decarboxylase;Pyridoxal phosphate-dependent transferase;Pyridoxal phosphate-dependent decarboxylase	Q07346	Glutamate decarboxylase (GAD) (EC 4.1.1.15)	A0A3S3PY80	Glutamate decarboxylase (EC 4.1.1.15)
Anche102Scf0035g0000030.1	PO>P	59.404	-3.61789	0.425554	-8.50159	1.87006e-17	1.66074e-13	5.82179	8.73744	12.2366	105.543	113.497	110.589	AT1G53830.1	pectin methylesterase 2	IPR000070;IPR011050	Pectinesterase, catalytic;Pectin lyase fold/virulence factor	O04887	Pectinesterase 2 (PE 2) (EC 3.1.1.11) (Pectin methylesterase)	A0A834Z3A6	Pectinesterase (EC 3.1.1.11)
Anche102Chr1g0090030.1	PO>P	93.2046	-3.50873	0.554831	-6.32395	2.54955e-10	2.12266e-07	20.3763	7.76661	16.9429	300.391	133.409	80.3423	AT5G08200.1	peptidoglycan-binding LysM domain-containing protein	IPR036779;IPR018392	LysM domain superfamily;LysM domain	Q9FZ32	F-box protein At1g55000	A0A2G5F8C3	LysM domain-containing protein
Anche102Chr5g0016610.1	PO>P	25.7488	-3.50609	0.650564	-5.38931	7.07276e-08	2.4158e-05	4.85149	1.94165	5.64764	66.1092	43.8058	32.1369	AT1G06180.1	myb domain protein 13	IPR009057;IPR017930;IPR001005	Homeobox-like domain superfamily;Myb domain;SANT/Myb domain	Q7XBH4	Transcription factor MYB4 (Myb-related protein 4) (OsMyb4) (Transcription factor RLTR1)	A0A5B6Z1F2	Putative myb-related protein Myb4-like
Anche102Chr3g0048170.1	PO>P	35.7639	-3.41266	0.898058	-3.80005	0.000144669	0.0129774	15.5248	2.91248	0	115.981	33.85	46.315	AT2G35980.1	Late embryogenesis abundant (LEA) hydroxyproline-rich glycoprotein family	IPR004864	Late embryogenesis abundant protein, LEA_2 subgroup	Q9SJ52	NDR1/HIN1-like protein 10 (AtNHL10) (Protein YELLOW-LEAF-SPECIFIC GENE 9)	A0A1U7ZFH5	protein YLS9-like
Anche102Scf0819g0000010.1	PO>P	94.4854	-3.40739	0.694738	-4.90457	9.36307e-07	0.000206588	18.4357	9.70827	20.708	24.356	248.897	244.808	AT3G23750.1	Leucine-rich repeat protein kinase family protein	IPR000719;IPR011009;IPR001611	Protein kinase domain;Protein kinase-like domain superfamily;Leucine-rich repeat	Q9LK43	Receptor-like kinase TMK4 (EC 2.7.11.1) (BAK1-associating receptor-like kinase 1) (Leucine-rich repeat receptor-like kinases TMK4) (Transmembrane kinase 4)	A0A164T2V2	Protein kinase domain-containing protein
Anche102Chr1g0017920.1	PO>P	129.899	-3.40191	0.559269	-6.08278	1.18113e-09	7.49231e-07	19.406	27.1831	20.708	446.527	186.175	79.3971	AT5G17330.1	glutamate decarboxylase	IPR002129;IPR015424	Pyridoxal phosphate-dependent decarboxylase;Pyridoxal phosphate-dependent transferase	Q42521	Glutamate decarboxylase 1 (GAD 1) (EC 4.1.1.15)	A0A3S3PY80	Glutamate decarboxylase (EC 4.1.1.15)
Anche102Chr2g0050610.1	PO>P	63.1957	-3.40007	0.586618	-5.79605	6.78954e-09	3.36564e-06	18.4357	7.76661	6.58891	199.487	63.7176	83.1779	AT1G74110.1	cytochrome P450, family 78, subfamily A, polypeptide 10	IPR036396;IPR001128	Cytochrome P450 superfamily;Cytochrome P450	Q9LMX7	Cytochrome P450 78A5 (EC 1.14.-.-) (Protein KLUH)	A0A314XMU4	Cytochrome P450 78A5
Anche102Chr3g0063310.1	PO>P	12.8704	-3.38365	0.877602	-3.85556	0.000115466	0.0107938	3.88119	1.94165	0.941274	30.1551	11.947	28.3561	AT5G33340.1	Eukaryotic aspartyl protease family protein	IPR032799;IPR032861;IPR033121;IPR021109	Xylanase inhibitor, C-terminal;Xylanase inhibitor, N-terminal;Peptidase family A1 domain;Aspartic peptidase domain superfamily	Q6XBF8	Aspartic proteinase CDR1 (EC 3.4.23.-) (Protein CONSTITUTIVE DISEASE RESISTANCE 1)	A0A1U7YXJ2	aspartic proteinase CDR1-like
Anche102Scf0003g0002410.1	PO>P	12.5555	-3.35597	0.869361	-3.86028	0.000113259	0.0106248	2.91089	0.970827	2.82382	19.7168	13.9382	34.9725	AT1G53830.1	pectin methylesterase 2	IPR011050;IPR000070	Pectin lyase fold/virulence factor;Pectinesterase, catalytic	O04887	Pectinesterase 2 (PE 2) (EC 3.1.1.11) (Pectin methylesterase)	A0A834YFV1	Pectinesterase (EC 3.1.1.11)
Anche102Scf0819g0000010.2	PO>P	95.645	-3.3353	0.684069	-4.87567	1.08437e-06	0.000236803	20.3763	10.6791	20.708	25.5158	249.892	246.698	AT3G23750.1	Leucine-rich repeat protein kinase family protein	IPR011009;IPR001611;IPR000719	Protein kinase-like domain superfamily;Leucine-rich repeat;Protein kinase domain	Q9LK43	Receptor-like kinase TMK4 (EC 2.7.11.1) (BAK1-associating receptor-like kinase 1) (Leucine-rich repeat receptor-like kinases TMK4) (Transmembrane kinase 4)	A0A164T2V2	Protein kinase domain-containing protein
Anche102Chr7g0101600.1	PO>P	37.0941	-3.32434	0.738959	-4.49868	6.83758e-06	0.00108697	8.73268	7.76661	3.76509	15.0775	113.497	73.7259	AT1G04580.1	aldehyde oxidase 4	IPR008274;IPR037165;IPR036856	Aldehyde oxidase/xanthine dehydrogenase, molybdopterin binding;Aldehyde oxidase/xanthine dehydrogenase, molybdopterin binding domain superfamily;Aldehyde oxidase/xanthine dehydrogenase, a/b hammerhead superfamily	O23887	Indole-3-acetaldehyde oxidase (IAA oxidase) (EC 1.2.3.7) (Aldehyde oxidase) (ZmAO-1)	W1PAR8	Uncharacterized protein
Anche102Scf0003g0001290.1	PO>P	118.073	-3.30498	0.416557	-7.93403	2.12147e-15	9.42005e-12	26.198	8.73744	30.1208	173.972	217.038	252.369	AT3G63470.1	serine carboxypeptidase-like 40	IPR029058;IPR001563	Alpha/Beta hydrolase fold;Peptidase S10, serine carboxypeptidase	P52711	Serine carboxypeptidase II-3 (EC 3.4.16.6) (CP-MII.3) [Cleaved into: Serine carboxypeptidase II-3 chain A; Serine carboxypeptidase II-3 chain B]	A0A6I9S760	Carboxypeptidase (EC 3.4.16.-)
Anche102Chr1g0079670.1	PO>P	397.636	-3.29027	0.990366	-3.32228	0.000892864	0.0494546	102.852	56.308	62.1241	80.0269	1295.26	789.245	AT2G47640.1	Small nuclear ribonucleoprotein family protein	IPR010920;IPR001163	LSM domain superfamily;LSM domain, eukaryotic/archaea-type	Q9C6K5	Sm-like protein LSM3B (AtLSM3B) (U6 snRNA-associated Sm-like protein LSM3B)	A0A1U8AT28	Small nuclear ribonucleoprotein Sm D2 (Sm-D2) (snRNP core protein D2)
Anche102Chr5g0007830.1	PO>P	543.339	-3.27839	0.448956	-7.30227	2.82953e-13	5.38459e-10	80.5347	156.303	67.7717	1252.6	1280.33	422.506	AT2G34600.1	jasmonate-zim-domain protein 7	IPR018467;IPR010399	CO/COL/TOC1, conserved site;Tify domain	O64687	Protein TIFY 5B (Jasmonate ZIM domain-containing protein 7)	A0A6P5WHE7	protein TIFY 5A-like
Anche102Chr2g0050990.1	PO>P	1273.54	-3.2615	0.380619	-8.56893	1.0445e-17	1.66074e-13	359.01	190.282	172.253	3420.28	2059.87	1439.55	AT1G13710.1	cytochrome P450, family 78, subfamily A, polypeptide 5	IPR036396;IPR001128	Cytochrome P450 superfamily;Cytochrome P450	Q9LMX7	Cytochrome P450 78A5 (EC 1.14.-.-) (Protein KLUH)	A0A834YER0	Uncharacterized protein
Anche102Chr5g0013510.1	PO>P	157.89	-3.2408	0.454854	-7.12492	1.04141e-12	1.65168e-09	28.1386	42.7164	19.7667	392.016	329.539	135.164	AT5G28237.1	Pyridoxal-5'-phosphate-dependent enzyme family protein	IPR006654;IPR036052;IPR001926	Tryptophan synthase, beta chain;Tryptophan synthase beta subunit-like PLP-dependent enzyme;Pyridoxal-phosphate dependent enzyme	P43284	Tryptophan synthase beta chain 2, chloroplastic (EC 4.2.1.20) (Orange pericarp 2) (Fragment)	A0A4S4EYP5	Tryptophan synthase (EC 4.2.1.20)
Anche102Chr2g0050620.1	PO>P	180.697	-3.20866	0.376515	-8.522	1.56819e-17	1.66074e-13	51.4258	24.2707	30.1208	367.66	394.253	216.452	AT1G13710.1	cytochrome P450, family 78, subfamily A, polypeptide 5	IPR036396;IPR001128	Cytochrome P450 superfamily;Cytochrome P450	Q9LMX7	Cytochrome P450 78A5 (EC 1.14.-.-) (Protein KLUH)	A0A444F5H0	Uncharacterized protein
Anche102Chr2g0038720.1	PO>P	321.327	-3.16173	0.469809	-6.72982	1.69874e-11	1.81032e-08	80.5347	69.8995	43.2986	1039.19	417.151	277.89	AT2G23810.1	tetraspanin8	IPR018499	Tetraspanin/Peripherin	Q8S8Q6	Tetraspanin-8	A0A3S3PII6	Tetraspanin-8-like protein
Anche102Chr2g0044760.1	PO>P	14.226	-3.13579	0.89438	-3.50611	0.000454711	0.030592	4.85149	2.91248	0.941274	46.3924	18.9162	11.3424	AT5G60900.1	receptor-like protein kinase 1	IPR001480;IPR000742;IPR036426	Bulb-type lectin domain;EGF-like domain;Bulb-type lectin domain superfamily	Q25AG2	G-type lectin S-receptor-like serine/threonine-protein kinase LECRK4 (OsLecRK4) (EC 2.7.11.1) (OsRLCK136)	A0A443P2J2	Receptor-like serine/threonine-protein kinase (EC 2.7.11.1)
Anche102Chr7g0099770.1	PO>P	20.2357	-3.12914	0.634203	-4.93397	8.05747e-07	0.000183476	3.88119	2.91248	5.64764	33.6345	31.8588	43.4794	AT5G17170.1	rubredoxin family protein	IPR036034;IPR001478	PDZ superfamily;PDZ domain	Q94BS2	Protein MET1, chloroplastic (PDZ domain, K-box domain, and TPR region containing protein)	A0A803L229	PDZ domain-containing protein
Anche102Chr5g0040090.1	PO>P	558.945	-3.01396	0.374861	-8.0402	8.969e-16	4.77904e-12	130.99	70.8704	167.547	808.388	728.77	1447.11	AT5G23260.4	K-box region and MADS-box transcription factor family protein	IPR036879;IPR002100;IPR002487	Transcription factor, MADS-box superfamily;Transcription factor, MADS-box;Transcription factor, K-box	Q9XGJ4	MADS-box protein GGM13	A0A443NTW1	MADS-box protein AeAP3-2-like protein
Anche102Chr2g0050970.1	PO>P	423.663	-2.99886	0.481969	-6.2221	4.90533e-10	3.73394e-07	160.099	66.987	55.5351	1171.41	728.77	359.177	AT1G13710.1	cytochrome P450, family 78, subfamily A, polypeptide 5	IPR001128;IPR036396	Cytochrome P450;Cytochrome P450 superfamily	Q9LMX7	Cytochrome P450 78A5 (EC 1.14.-.-) (Protein KLUH)	A0A834YER0	Uncharacterized protein
Anche102Chr5g0063810.1	PO>P	322.986	-2.95817	0.489777	-6.03982	1.54282e-09	8.93562e-07	110.614	66.987	43.2986	960.323	514.719	241.972	AT2G38470.1	WRKY DNA-binding protein 33	IPR036576;IPR003657	WRKY domain superfamily;WRKY domain	Q6B6R4	WRKY transcription factor WRKY24 (OsWRKY24)	A0A0M4PNU9	Transcription factor WRKY33
Anche102Scf0022g0000830.1	PO>P	95.4923	-2.93116	0.453647	-6.46132	1.03795e-10	9.87612e-08	36.8713	14.5624	15.0604	124.1	233.963	148.397	AT2G40095.2	Alpha/beta hydrolase related protein					A0A3S3QRQ7	MENTAL domain-containing protein
Anche102Chr1g0096230.1	PO>P	330.365	-2.86996	0.481093	-5.9655	2.4388e-09	1.38244e-06	136.812	63.1037	38.5922	913.931	482.86	346.89	AT4G33490.2	Eukaryotic aspartyl protease family protein	IPR021109;IPR032799;IPR032861;IPR033121	Aspartic peptidase domain superfamily;Xylanase inhibitor, C-terminal;Xylanase inhibitor, N-terminal;Peptidase family A1 domain	Q0IU52	Aspartic proteinase Asp1 (OSAP1) (OsAsp1) (EC 3.4.23.-) (Nucellin-like protein)	A0A3S3PGT6	Aspartic proteinase Asp1-like protein
Anche102Chr3g0011550.1	PO>P	498.1	-2.82948	0.468048	-6.04529	1.49146e-09	8.83008e-07	195.03	103.878	69.6542	1366.26	849.236	404.547	AT5G43700.1	AUX/IAA transcriptional regulator family protein	IPR000270;IPR033389	PB1 domain;AUX/IAA domain	O24542	Auxin-induced protein 22D (Indole-3-acetic acid-induced protein ARG13)	A0A1U8BLJ6	Auxin-responsive protein
Anche102Chr1g0096230.2	PO>P	333.806	-2.82198	0.466204	-6.0531	1.42081e-09	8.60302e-07	136.812	69.8995	41.416	916.25	486.842	351.616	AT4G33490.2	Eukaryotic aspartyl protease family protein	IPR032799;IPR032861;IPR033121;IPR021109	Xylanase inhibitor, C-terminal;Xylanase inhibitor, N-terminal;Peptidase family A1 domain;Aspartic peptidase domain superfamily	Q0IU52	Aspartic proteinase Asp1 (OSAP1) (OsAsp1) (EC 3.4.23.-) (Nucellin-like protein)	A0A3S3PGT6	Aspartic proteinase Asp1-like protein
Anche102Chr7g0024010.1	PO>P	78.6073	-2.81312	0.437749	-6.42633	1.30719e-10	1.2009e-07	27.1683	16.5041	15.0604	162.373	169.25	81.2875	AT1G53320.1	tubby like protein 7	IPR000007;IPR036047;IPR025659;IPR006311;IPR001810	Tubby, C-terminal;F-box-like domain superfamily;Tubby-like, C-terminal;Twin-arginine translocation pathway, signal sequence;F-box domain	Q93VI8	Tubby-like F-box protein 7 (AtTLP7)	A0A1U8BIX2	Tubby-like F-box protein
Anche102Chr7g0051080.1	PO>P	43.0962	-2.73945	0.654825	-4.18348	2.87081e-05	0.00354094	6.79209	14.5624	12.2366	135.698	64.7132	24.5753	AT4G39830.1	Cupredoxin superfamily protein	IPR011706;IPR011707;IPR008972;IPR001117;IPR017760	Multicopper oxidase, C-terminal;Multicopper oxidase, N-termianl;Cupredoxin;Multicopper oxidase, type 1;L-ascorbate oxidase, plants	P14133	L-ascorbate oxidase (ASO) (Ascorbase) (EC 1.10.3.3)	A0A835CYH0	L-ascorbate oxidase (EC 1.10.3.3)
Anche102Chr7g0053760.1	PO>P	53.4915	-2.7218	0.776224	-3.50646	0.000454105	0.030592	15.5248	8.73744	17.8842	221.524	29.8676	27.4109	AT1G69640.1	sphingoid base hydroxylase 1	IPR006694	Fatty acid hydroxylase	Q8VYI1	Sphinganine C4-monooxygenase 1 (EC 1.14.18.5) (Sphingoid C4-hydroxylase 1) (Sphingoid base hydroxylase 1)	A0A7J0FNC5	Sphingoid base hydroxylase 1
Anche102Chr7g0096570.1	PO>P	73.538	-2.72004	0.512583	-5.30653	1.1173e-07	3.34462e-05	11.6436	9.70827	36.7097	110.182	108.519	164.465	AT1G02205.3	Fatty acid hydroxylase superfamily	IPR021940	Uncharacterised domain Wax2, C-terminal	F4HVY0	Very-long-chain aldehyde decarbonylase CER1 (EC 4.1.99.5) (Protein ECERIFERUM 1)	A0A3S3NS68	Protein ECERIFERUM 1-like protein isoform X1
Anche102Chr6g0068730.1	PO>P	1166.51	-2.71076	0.347236	-7.80668	5.87139e-15	1.73806e-11	296.911	299.985	330.387	2767.31	2297.82	1006.64	AT1G68710.3	ATPase E1-E2 type family protein / haloacid dehalogenase-like hydrolase family protein	IPR008250;IPR023298;IPR001757;IPR032630;IPR032631;IPR036412;IPR006539;IPR023299	P-type ATPase, A domain superfamily;P-type ATPase, transmembrane domain superfamily;P-type ATPase;P-type ATPase, C-terminal;P-type ATPase, N-terminal;HAD-like superfamily;P-type ATPase, subfamily IV;P-type ATPase, cytoplasmic domain N	Q9SX33	Putative phospholipid-transporting ATPase 9 (AtALA9) (EC 7.6.2.1) (Aminophospholipid flippase 9)	A0A443PT20	Phospholipid-transporting ATPase (EC 7.6.2.1)
Anche102Chr6g0070940.1	PO>P	2705.23	-2.7022	0.380157	-7.10811	1.1764e-12	1.74121e-09	904.318	615.504	641.949	7382.19	4353.7	2333.71	AT3G45640.1	mitogen-activated protein kinase 3	IPR011009;IPR000719	Protein kinase-like domain superfamily;Protein kinase domain	Q39023	Mitogen-activated protein kinase 3 (AtMPK3) (MAP kinase 3) (EC 2.7.11.24)	A0A6J0ZTY4	Mitogen-activated protein kinase (EC 2.7.11.24)
Anche102Chr3g0048180.1	PO>P	887.541	-2.69825	0.437885	-6.16199	7.1836e-10	5.00646e-07	286.238	284.452	140.25	2251.19	1720.37	642.738	AT2G35980.1	Late embryogenesis abundant (LEA) hydroxyproline-rich glycoprotein family	IPR004864	Late embryogenesis abundant protein, LEA_2 subgroup	Q9SJ52	NDR1/HIN1-like protein 10 (AtNHL10) (Protein YELLOW-LEAF-SPECIFIC GENE 9)	A0A3S3NRV3	NDR1/HIN1-Like protein 3-like protein
Anche102Chr7g0019380.1	PO>P	33.4562	-2.68568	0.503811	-5.33074	9.78149e-08	3.06586e-05	10.6733	10.6791	5.64764	73.0681	46.7926	53.8766	AT1G06520.1	glycerol-3-phosphate acyltransferase 1	IPR002123	Phospholipid/glycerol acyltransferase	Q9SHJ5	Glycerol-3-phosphate acyltransferase 1 (AtGPAT1) (EC 2.3.1.15)	A0A835A316	PlsC domain-containing protein
Anche102Chr3g0030670.1	PO>P	42.4745	-2.66877	0.581623	-4.58848	4.46491e-06	0.000757669	9.70298	13.5916	11.2953	89.3054	103.541	27.4109	AT5G43650.1	basic helix-loop-helix (bHLH) DNA-binding superfamily protein	IPR011598;IPR036638	Myc-type, basic helix-loop-helix (bHLH) domain;Helix-loop-helix DNA-binding domain superfamily	Q75KV9	Transcription factor BHLH148 (Basic helix-loop-helix protein 148) (OsbHLH148) (bHLH transcription factor bHLH148)	A0A3S3NKE4	Transcription factor bHLH92-like protein
Anche102Chr1g0007860.1	PO>P	288.92	-2.66052	0.432725	-6.1483	7.83195e-10	5.08924e-07	121.287	48.5413	66.8304	722.562	507.749	266.547	AT3G09270.1	glutathione S-transferase TAU 8	IPR004045;IPR036249;IPR036282;IPR010987	Glutathione S-transferase, N-terminal;Thioredoxin-like superfamily;Glutathione S-transferase, C-terminal domain superfamily;Glutathione S-transferase, C-terminal-like	Q9FQA3	Glutathione transferase GST 23 (EC 2.5.1.18) (Glutathione transferase GST 36)	A0A5J5B4M0	Glutathione transferase (EC 2.5.1.18)
Anche102Chr1g0113320.1	PO>P	130.345	-2.65484	0.62526	-4.24598	2.17638e-05	0.00288473	80.5347	11.6499	15.0604	144.976	290.711	239.137	AT3G62260.2	Protein phosphatase 2C family protein	IPR036457;IPR001932	PPM-type phosphatase domain superfamily;PPM-type phosphatase domain	Q9FYN7	Probable protein phosphatase 2C 2 (OsPP2C02) (EC 3.1.3.16)	A0A200R1Y8	Protein-serine/threonine phosphatase (EC 3.1.3.16)
Anche102Chr7g0038140.1	PO>P	94.2418	-2.64203	0.38608	-6.84321	7.74391e-12	8.97015e-09	33.9604	30.0956	14.1191	153.095	197.126	137.055	AT4G36240.1	GATA transcription factor 7	IPR000679	Zinc finger, GATA-type	O65515	GATA transcription factor 7	A0A443PPV5	GATA transcription factor 9-like protein
Anche102Chr5g0016820.1	PO>P	26.7283	-2.6382	0.641889	-4.11006	3.9556e-05	0.00448363	6.79209	9.70827	5.64764	69.5886	48.7838	19.8493	AT1G06180.1	myb domain protein 13	IPR009057;IPR001005;IPR017930	Homeobox-like domain superfamily;SANT/Myb domain;Myb domain	Q7XBH4	Transcription factor MYB4 (Myb-related protein 4) (OsMyb4) (Transcription factor RLTR1)	A0A5B6Z1F2	Putative myb-related protein Myb4-like
Anche102Chr2g0045880.1	PO>P	60.86	-2.62794	0.473807	-5.54645	2.91532e-08	1.15925e-05	16.4951	13.5916	20.708	104.383	152.325	57.6574	AT1G21270.1	wall-associated kinase 2	IPR025287;IPR011009	Wall-associated receptor kinase, galacturonan-binding domain;Protein kinase-like domain superfamily	Q9LMP1	Wall-associated receptor kinase 2 (EC 2.7.11.-)	A0A443PVX5	Putative wall-associated receptor kinase-like protein 16
Anche102Chr1g0019070.1	PO>P	88.4545	-2.58537	0.364535	-7.09224	1.31957e-12	1.85032e-09	28.1386	21.3582	26.3557	114.821	201.109	138.945	AT5G06730.1	Peroxidase superfamily protein	IPR010255;IPR002016	Haem peroxidase superfamily;Haem peroxidase	Q9LEH3	Peroxidase 15 (Prx15) (EC 1.11.1.7) (Anionic peroxidase)	A0A834YYJ7	Peroxidase (EC 1.11.1.7)
Anche102Scf0007g0001020.1	PO>P	64.9341	-2.58122	0.5027	-5.13472	2.8257e-07	7.23868e-05	17.4654	21.3582	16.9429	112.502	171.241	50.0958	AT4G05030.1	Copper transport protein family			F2VYU4	Disease resistance protein Pik-1 (Pik-1 blast resistance protein)	A0A7J6X3D0	Heavy metal-associated isoprenylated plant protein
Anche102Chr1g0018580.1	PO>P	130.529	-2.57992	0.362181	-7.12328	1.05392e-12	1.65168e-09	46.5743	24.2707	41.416	164.693	290.711	215.506	AT5G06720.1	peroxidase 2	IPR010255;IPR002016	Haem peroxidase superfamily;Haem peroxidase	Q9LEH3	Peroxidase 15 (Prx15) (EC 1.11.1.7) (Anionic peroxidase)	A0A834YYJ7	Peroxidase (EC 1.11.1.7)
Anche102Chr6g0053980.1	PO>P	61.7569	-2.56837	0.510983	-5.02634	4.99939e-07	0.000121085	13.5842	9.70827	30.1208	73.0681	153.32	90.7395	AT5G22920.1	CHY-type/CTCHY-type/RING-type Zinc finger protein	IPR037274;IPR017921;IPR008913;IPR039512;IPR037275;IPR001841	Zinc finger, CHY-type superfamily;Zinc finger, CTCHY-type;Zinc finger, CHY-type;RCHY1, zinc-ribbon;Zinc finger, CTCHY-type superfamily;Zinc finger, RING-type	Q9FFB6	E3 ubiquitin-protein ligase RZFP34 (EC 2.3.2.27) (CHY zinc-finger and RING protein 1) (RING zinc-finger protein 34) (RZFP34 protein homolog) (AtRZPF34)	A0A200R5J0	Zinc finger protein
Anche102Chr1g0090100.1	PO>P	48.4952	-2.56218	0.442584	-5.78915	7.07438e-09	3.36564e-06	11.6436	12.6207	17.8842	69.5886	67.6999	111.534	AT5G23210.1	serine carboxypeptidase-like 34	IPR001563;IPR029058	Peptidase S10, serine carboxypeptidase;Alpha/Beta hydrolase fold	Q0WPR4	Serine carboxypeptidase-like 34 (EC 3.4.16.-)	A0A443PI45	Carboxypeptidase (EC 3.4.16.-)
Anche102Chr1g0090100.2	PO>P	48.4952	-2.56218	0.442584	-5.78915	7.07438e-09	3.36564e-06	11.6436	12.6207	17.8842	69.5886	67.6999	111.534	AT5G23210.1	serine carboxypeptidase-like 34	IPR029058;IPR001563	Alpha/Beta hydrolase fold;Peptidase S10, serine carboxypeptidase	Q0WPR4	Serine carboxypeptidase-like 34 (EC 3.4.16.-)	A0A443PI45	Carboxypeptidase (EC 3.4.16.-)
Anche102Chr1g0090100.3	PO>P	48.4952	-2.56218	0.442584	-5.78915	7.07438e-09	3.36564e-06	11.6436	12.6207	17.8842	69.5886	67.6999	111.534	AT5G23210.1	serine carboxypeptidase-like 34	IPR001563;IPR029058	Peptidase S10, serine carboxypeptidase;Alpha/Beta hydrolase fold	Q0WPR4	Serine carboxypeptidase-like 34 (EC 3.4.16.-)	A0A443PI45	Carboxypeptidase (EC 3.4.16.-)
Anche102Chr4g0026650.1	PO>P	77.737	-2.55856	0.553029	-4.62644	3.72009e-06	0.000643575	32.9901	28.154	6.58891	143.816	180.201	74.6711	AT1G60190.1	ARM repeat superfamily protein	IPR000225;IPR003613;IPR016024	Armadillo;U-box domain;Armadillo-type fold	O80742	U-box domain-containing protein 19 (EC 2.3.2.27) (Plant U-box protein 19) (RING-type E3 ubiquitin transferase PUB19)	A0A443NEZ6	RING-type E3 ubiquitin transferase (EC 2.3.2.27)
Anche102Chr3g0018520.1	PO>P	3049.33	-2.5262	0.459616	-5.49632	3.87799e-08	1.47596e-05	1251.68	999.952	454.635	7829.88	5578.28	2181.53	AT1G64720.1	Polyketide cyclase/dehydrase and lipid transport superfamily protein	IPR002913	START domain			A0A061G3R2	Polyketide cyclase/dehydrase and lipid transport superfamily protein
Anche102Chr1g0102680.1	PO>P	38.6733	-2.51811	0.538472	-4.6764	2.9196e-06	0.000547775	9.70298	12.6207	12.2366	31.3149	89.6029	76.5615	AT5G49710.3	RING finger protein					A0A1U8AXF4	uncharacterized protein LOC104608600
Anche102Chr3g0037250.1	PO>P	41.9222	-2.50462	0.586926	-4.26736	1.97804e-05	0.00271864	21.3466	9.70827	6.58891	113.661	56.7485	43.4794	AT3G07600.1	Heavy metal transport/detoxification superfamily protein			F2VYU4	Disease resistance protein Pik-1 (Pik-1 blast resistance protein)	A0A443P261	Heavy metal-associated isoprenylated plant protein 47-like protein
Anche102Chr4g0031030.1	PO>P	65.6414	-2.46637	0.45651	-5.40268	6.56537e-08	2.30151e-05	24.2575	12.6207	23.5318	75.3877	93.5852	164.465	AT4G25830.1	Uncharacterized protein family (UPF0497)	IPR006702;IPR006459	Casparian strip membrane protein domain;Casparian strip membrane protein	B9IM09	CASP-like protein 2C1 (PtCASPL2C1)	A0A3S3PXG0	CASP-like protein
Anche102Chr5g0048900.1	PO>P	39.157	-2.45453	0.591662	-4.14854	3.34604e-05	0.00394447	11.6436	3.88331	20.708	46.3924	58.7396	93.5752	AT2G32460.1	myb domain protein 101	IPR017930;IPR001005;IPR009057	Myb domain;SANT/Myb domain;Homeobox-like domain superfamily	O80883	Transcription factor MYB101 (Myb-related protein 101) (AtM1) (AtMYB101) (Protein ABNORMAL SHOOT 7)	A0A1U8BHL3	myb-related protein B-like
Anche102Chr7g0004550.1	PO>P	170.159	-2.44911	0.390816	-6.26665	3.6889e-10	2.89058e-07	58.2179	60.1913	39.5335	402.454	303.654	156.904	AT2G43320.1	S-adenosyl-L-methionine-dependent methyltransferases superfamily protein	IPR029063	S-adenosyl-L-methionine-dependent methyltransferase			A0A2P5G064	S-adenosyl-L-methionine-dependent methyltransferase
Anche102Chr3g0049590.1	PO>P	35.9342	-2.43141	0.645898	-3.76439	0.000166954	0.0142108	22.3169	2.91248	8.47146	76.5475	64.7132	40.6438	AT5G22380.1	NAC domain containing protein 90	IPR003441;IPR036093	NAC domain;NAC domain superfamily	Q9FMR3	NAC domain-containing protein 90 (ANAC090)	A0A3S3QDA5	NAC domain-containing protein 90-like protein
Anche102Chr1g0096030.1	PO>P	402.697	-2.41862	0.41123	-5.88144	4.06722e-09	2.16718e-06	110.614	114.558	155.31	1131.97	562.507	341.218	AT4G33490.2	Eukaryotic aspartyl protease family protein	IPR021109;IPR032799;IPR032861;IPR033121	Aspartic peptidase domain superfamily;Xylanase inhibitor, C-terminal;Xylanase inhibitor, N-terminal;Peptidase family A1 domain	Q0IU52	Aspartic proteinase Asp1 (OSAP1) (OsAsp1) (EC 3.4.23.-) (Nucellin-like protein)	A0A3S3PGT6	Aspartic proteinase Asp1-like protein
Anche102Chr3g0050120.1	PO>P	3117.9	-2.37614	0.415903	-5.7132	1.10873e-08	5.09289e-06	1378.79	1024.22	618.417	7648.95	5640	2397.04	AT2G39940.1	RNI-like superfamily protein	IPR036047;IPR041567;IPR041101;IPR001810	F-box-like domain superfamily;COI1, F-box;Transport inhibitor response 1 domain;F-box domain	Q6Y9P5	Coronatine-insensitive protein homolog 1a (OsCOI1a)	A0A4S8IDQ0	Uncharacterized protein
Anche102Chr2g0051180.1	PO>P	176.754	-2.37429	0.5928	-4.00521	6.19618e-05	0.00657684	70.8318	56.308	44.2399	536.992	290.711	61.4382	AT2G20340.1	Pyridoxal phosphate (PLP)-dependent transferases superfamily protein	IPR002129;IPR015424	Pyridoxal phosphate-dependent decarboxylase;Pyridoxal phosphate-dependent transferase	O82415	Tyrosine decarboxylase (PsTyDC) (EC 4.1.1.25)	A0A3S3MSX6	Tyrosine/DOPA decarboxylase 2-like protein
Anche102Chr5g0023090.1	PO>P	859.152	-2.36794	0.350479	-6.75631	1.41555e-11	1.57138e-08	312.436	235.911	288.03	2036.63	1535.2	746.711	AT1G59710.2	actin cross-linking protein (DUF569)	IPR008999;IPR007679	Actin-crosslinking;Domain of unknown function DUF569			A0A3S4NID9	Putative Actin cross-linking protein
Anche102Scf0044g0000120.1	PO>P	145.263	-2.34846	0.514767	-4.56218	5.06259e-06	0.000842985	39.7822	22.329	80.9495	118.301	253.875	356.342	AT1G02205.3	Fatty acid hydroxylase superfamily	IPR021940;IPR006694	Uncharacterised domain Wax2, C-terminal;Fatty acid hydroxylase	B8AFI3	Very-long-chain aldehyde decarbonylase GL1-4 (EC 4.1.99.5) (Protein GLOSSY 1-4)	A0A3S3NS68	Protein ECERIFERUM 1-like protein isoform X1
Anche102Chr7g0141700.1	PO>P	525.489	-2.34277	0.459123	-5.10271	3.34817e-07	8.33663e-05	182.416	239.794	96.9512	1212	1068.27	353.506	AT2G26190.1	calmodulin-binding family protein			O64851	IQ domain-containing protein IQM4 (IQ motif-containing protein 4)	A0A3S3NEI3	IQ domain-containing protein IQM1
Anche102Chr6g0063690.1	PO>P	41.4225	-2.33442	0.510911	-4.56913	4.89748e-06	0.000820621	14.5545	7.76661	18.8255	42.913	93.5852	70.8903	AT2G38290.1	ammonium transporter 2	IPR001905;IPR024041	Ammonium transporter;Ammonium transporter AmtB-like domain	Q84KJ6	Ammonium transporter 3 member 1 (OsAMT3;1)	A0A443Q2J2	Ammonium transporter
Anche102Chr3g0028250.1	PO>P	90.5746	-2.31682	0.623203	-3.7176	0.000201126	0.0164531	58.2179	20.3874	12.2366	193.688	204.095	54.8218	AT5G51990.1	C-repeat-binding factor 4	IPR001471;IPR016177	AP2/ERF domain;DNA-binding domain superfamily	Q9FJ93	Dehydration-responsive element-binding protein 1D (Protein DREB1D) (C-repeat/dehydration-responsive element-binding factor 4) (C-repeat-binding factor 4) (CRT/DRE-binding factor 4)	A0A223HBR3	EREBP-like factor 1A
Anche102Chr1g0086020.1	PO>P	3552.64	-2.29589	0.447005	-5.13617	2.80393e-07	7.23868e-05	1587.41	1139.75	879.149	8740.33	6914.35	2054.87	AT1G56560.1	Plant neutral invertase family protein	IPR024746;IPR008928	Glycosyl hydrolase family 100;Six-hairpin glycosidase superfamily	Q10MC0	Neutral/alkaline invertase 1, mitochondrial (OsNIN1) (EC 3.2.1.26)	A0A443ND22	Alkaline/neutral invertase (EC 3.2.1.26)
Anche102Chr6g0001180.1	PO>P	732.81	-2.29252	0.377456	-6.07361	1.25065e-09	7.74879e-07	253.248	365.031	127.072	1629.53	993.596	1028.38	AT4G23810.1	WRKY family transcription factor	IPR036576;IPR003657	WRKY domain superfamily;WRKY domain	Q9SUP6	Probable WRKY transcription factor 53 (WRKY DNA-binding protein 53)	A0A1U8AU80	probable WRKY transcription factor 41
Anche102Chr1g0035110.1	PO>P	257.927	-2.21078	0.426411	-5.18463	2.16445e-07	5.88422e-05	85.3862	65.0454	124.248	676.169	379.319	217.397	AT4G25800.1	Calmodulin-binding protein	IPR012416	CALMODULIN-BINDING PROTEIN60	Q0WVV6	Calmodulin-binding protein 60 D	A0A1U8APG5	calmodulin-binding protein 60 D-like isoform X2
Anche102Scf0547g0000030.1	PO>P	117.536	-2.19292	0.467574	-4.68999	2.73222e-06	0.000516255	53.3664	54.3663	18.8255	271.396	113.497	193.767	AT1G34470.1	magnesium transporter, putative (DUF803)	IPR008521	Magnesium transporter NIPA	Q9LNK7	Probable magnesium transporter NIPA3	A0A5B6YH03	Probable magnesium transporter
Anche102Chr7g0021000.1	PO>P	127.598	-2.15645	0.577213	-3.73597	0.000186992	0.0155926	36.8713	27.1831	76.2432	118.301	100.554	406.438	AT1G30840.1	purine permease 4			Q9SY29	Probable purine permease 4 (AtPUP4)	A0A1U8AFT8	Probable purine permease
Anche102Chr3g0028290.1	PO>P	206.588	-2.14655	0.622515	-3.4482	0.00056434	0.0355441	152.337	55.3371	20.708	427.97	448.014	135.164	AT5G51990.1	C-repeat-binding factor 4	IPR001471;IPR016177	AP2/ERF domain;DNA-binding domain superfamily	Q9FJ93	Dehydration-responsive element-binding protein 1D (Protein DREB1D) (C-repeat/dehydration-responsive element-binding factor 4) (C-repeat-binding factor 4) (CRT/DRE-binding factor 4)	A0A223HBR3	EREBP-like factor 1A
Anche102Chr5g0073250.1	PO>P	20.9092	-2.14653	0.572529	-3.74921	0.000177389	0.0149557	9.70298	5.82496	7.53019	44.0728	31.8588	26.4657	AT2G34930.1	disease resistance family protein / LRR family protein	IPR001611;IPR013210	Leucine-rich repeat;Leucine-rich repeat-containing N-terminal, plant-type	Q6JN47	Receptor-like protein EIX1 (EIX receptor 1)	A0A438EBM0	LRR receptor-like serine/threonine-protein kinase FLS2
Anche102Chr5g0073450.1	PO>P	217.976	-2.14333	0.480835	-4.45751	8.29173e-06	0.00126233	98.9704	99.9952	42.3573	567.147	342.482	156.904	AT2G34930.1	disease resistance family protein / LRR family protein	IPR001611;IPR013210	Leucine-rich repeat;Leucine-rich repeat-containing N-terminal, plant-type	Q6JN46	Receptor-like protein EIX2 (EIX receptor 2)	A0A6P6FZH2	receptor-like protein EIX2
Anche102Chr1g0080430.1	PO>P	19.0582	-2.14207	0.580572	-3.68959	0.000224613	0.0179166	7.76238	5.82496	7.53019	32.4747	23.8941	36.8629	AT3G16300.1	Uncharacterized protein family (UPF0497)	IPR006702;IPR006459	Casparian strip membrane protein domain;Casparian strip membrane protein	A7P756	CASP-like protein 3A1 (VvCASPL3A1)	A0A3S3NP57	CASP-like protein
Anche102Chr1g0113160.1	PO>P	332.627	-2.14117	0.272546	-7.85619	3.95983e-15	1.42649e-11	161.069	118.441	89.421	560.188	475.891	590.752	AT3G62260.2	Protein phosphatase 2C family protein	IPR036457;IPR001932	PPM-type phosphatase domain superfamily;PPM-type phosphatase domain	Q9FYN7	Probable protein phosphatase 2C 2 (OsPP2C02) (EC 3.1.3.16)	A0A200R1Y8	Protein-serine/threonine phosphatase (EC 3.1.3.16)
Anche102Chr7g0132030.1	PO>P	274.182	-2.13219	0.375966	-5.67124	1.41767e-08	6.19174e-06	94.1189	104.849	106.364	726.041	285.734	327.986	AT5G47910.1	respiratory burst oxidase homologue D	IPR002048;IPR011992;IPR013130;IPR013112	EF-hand domain;EF-hand domain pair;Ferric reductase transmembrane component-like domain;FAD-binding 8	Q9FIJ0	Respiratory burst oxidase homolog protein D (EC 1.11.1.-) (EC 1.6.3.-) (NADPH oxidase RBOHD) (AtRBOHD)	A0A3S3NG15	Cytochrome b245
Anche102Chr1g0072320.1	PO>P	34.3595	-2.12493	0.443882	-4.78715	1.69168e-06	0.000343632	12.6139	11.6499	14.1191	66.1092	47.7882	53.8766	AT1G03360.1	ribosomal RNA processing 4	IPR012340;IPR004088;IPR036612	Nucleic acid-binding, OB-fold;K Homology domain, type 1;K Homology domain, type 1 superfamily	Q9ZVT7	Exosome complex component RRP4 homolog (Ribosomal RNA-processing protein 4) (AtRRP4) (AtRrp4p)	A0A443PX52	Exosome complex component RRP4
Anche102Chr4g0055570.1	PO>P	289.554	-2.12336	0.569706	-3.72712	0.000193679	0.0160248	150.396	146.595	27.2969	716.763	478.877	217.397	AT2G23170.1	Auxin-responsive GH3 family protein	IPR004993	GH3 family	O22190	Indole-3-acetic acid-amido synthetase GH3.3 (EC 6.3.2.-) (Auxin-responsive GH3-like protein 3) (AtGH3-3)	A0A3S3MQU4	GH3 auxin-responsive promoter
Anche102Chr1g0002250.1	PO>P	82.209	-2.12116	0.631494	-3.35895	0.000782406	0.0452166	20.3763	35.9206	35.7684	235.442	137.391	28.3561	AT4G12040.1	A20/AN1-like zinc finger family protein	IPR002653;IPR035896;IPR000058	Zinc finger, A20-type;AN1-like Zinc finger;Zinc finger, AN1-type	Q9SZ69	Zinc finger A20 and AN1 domain-containing stress-associated protein 7 (AtSAP7)	A0A1U7ZB44	zinc finger A20 and AN1 domain-containing stress-associated protein 4-like
Anche102Chr4g0016780.1	PO>P	94.4582	-2.11711	0.450994	-4.69432	2.67501e-06	0.000512717	30.0792	57.2788	18.8255	176.291	182.192	102.082	AT5G24105.1	arabinogalactan protein 41	IPR009424	Arabinogalactan protein 16/20/22/41	Q8L9T8	Arabinogalactan protein 41 (AtAGP41) (Arabinogalactan peptide 41) (AG-peptide 41)	A0A835MDS4	Uncharacterized protein
Anche102Chr3g0027570.1	PO>P	21.3253	-2.11388	0.592784	-3.56603	0.000362434	0.025675	11.6436	6.79579	5.64764	23.1962	43.8058	36.8629	AT5G52020.1	Integrase-type DNA-binding superfamily protein	IPR001471;IPR016177	AP2/ERF domain;DNA-binding domain superfamily	Q9CAN9	Ethylene-responsive transcription factor ERF026	A0A7J6FM84	AP2/ERF domain-containing protein
Anche102Chr5g0040980.1	PO>P	285.483	-2.10907	0.447387	-4.71418	2.42681e-06	0.000471935	147.485	112.616	62.1241	759.676	384.297	246.698	AT1G31280.1	Argonaute family protein	IPR036085;IPR003100;IPR012337;IPR032473;IPR003165	PAZ domain superfamily;PAZ domain;Ribonuclease H-like superfamily;Protein argonaute, Mid domain;Piwi domain	Q9SHF3	Protein argonaute 2	A0A3S3N5E0	Protein argonaute 2
Anche102Chr3g0049350.1	PO>P	148.844	-2.10095	0.605714	-3.46855	0.000523276	0.0338376	36.8713	37.8622	94.1274	126.419	101.55	496.232	AT3G10600.1	cationic amino acid transporter 7	IPR002293;IPR029485	Amino acid/polyamine transporter I;Cationic amino acid transporter, C-terminal	Q9SQZ0	Cationic amino acid transporter 7, chloroplastic	A0A3S3N5X1	Cationic amino acid transporter 6, chloroplastic
Anche102Chr1g0090880.1	PO>P	447.926	-2.07686	0.324565	-6.39889	1.56513e-10	1.38994e-07	181.446	156.303	176.959	1072.82	631.202	468.821	AT3G19970.2	alpha/beta-Hydrolases superfamily protein	IPR029058;IPR008547;IPR001611	Alpha/Beta hydrolase fold;Protein of unknown function DUF829, TMEM53;Leucine-rich repeat	Q9FGN3	F-box protein At5g51380	A0A498I6I7	Uncharacterized protein
Anche102Chr4g0010770.1	PO>P	133.348	-2.07003	0.437769	-4.72858	2.26094e-06	0.000442911	51.4258	53.3955	48.9462	335.185	96.572	214.561	AT5G20230.1	blue-copper-binding protein	IPR003245;IPR008972	Phytocyanin domain;Cupredoxin	P29602	Cucumber peeling cupredoxin (CPC) (Stellacyanin)	A0A443N4B1	Umecyanin-like protein
Anche102Chr5g0041010.1	PO>P	1018.45	-2.06923	0.433233	-4.77624	1.78607e-06	0.000357777	530.753	410.66	234.377	2673.36	1469.49	792.081	AT1G31280.1	Argonaute family protein	IPR012337;IPR014811;IPR003100;IPR036085;IPR032474;IPR003165;IPR032473	Ribonuclease H-like superfamily;Argonaute, linker 1 domain;PAZ domain;PAZ domain superfamily;Protein argonaute, N-terminal;Piwi domain;Protein argonaute, Mid domain	Q9SHF3	Protein argonaute 2	A0A3S3N5E0	Protein argonaute 2
Anche102Chr2g0046590.1	PO>P	37.4073	-2.06787	0.583578	-3.54342	0.000394967	0.0273567	14.5545	9.70827	18.8255	95.1045	60.7308	25.5205	AT5G62570.1	Calmodulin binding protein-like protein	IPR012416	CALMODULIN-BINDING PROTEIN60	C0SVV6	Calmodulin-binding protein 60 A	A0A8B8ZKD5	calmodulin-binding protein 60 D-like isoform X2
Anche102Scf0015g0000780.1	PO>P	63.8113	-2.06251	0.389663	-5.29305	1.20292e-07	3.55323e-05	22.3169	31.0665	20.708	80.0269	93.5852	135.164	AT1G28480.1	Thioredoxin superfamily protein	IPR011905;IPR002109;IPR036249	Glutaredoxin-like, plant II;Glutaredoxin;Thioredoxin-like superfamily	Q5QLR2	Monothiol glutaredoxin-S5	A0A443PFU3	Glutaredoxin-C9-like protein
Anche102Chr4g0077120.1	PO>P	3730.04	-2.05587	0.374599	-5.48819	4.06069e-08	1.52373e-05	1877.53	1542.64	918.683	9293.56	5041.65	3706.14	AT5G05250.1	hypothetical protein					A0A8B7CYE3	uncharacterized protein LOC103720708
Anche102Chr7g0033010.1	PO>P	418.64	-2.05477	0.344874	-5.95802	2.55314e-09	1.4171e-06	197.941	161.157	128.013	1025.27	511.732	487.725	AT3G53810.1	Concanavalin A-like lectin protein kinase family protein	IPR013320;IPR000719;IPR001220;IPR011009	Concanavalin A-like lectin/glucanase domain superfamily;Protein kinase domain;Legume lectin domain;Protein kinase-like domain superfamily	Q7XUN6	L-type lectin-domain containing receptor kinase SIT2 (EC 2.7.11.1) (Protein SALT INTOLERANCE 2)	A0A5N5HS05	L-type lectin-domain containing receptor kinase IV.1-like
Anche102Chr6g0017490.1	PO>P	223.391	-2.05132	0.548693	-3.73855	0.000185082	0.0155061	58.2179	83.4911	118.6	706.325	249.892	123.822	AT5G25930.1	kinase family with leucine-rich repeat domain-containing protein	IPR000719;IPR013210;IPR001611;IPR011009	Protein kinase domain;Leucine-rich repeat-containing N-terminal, plant-type;Leucine-rich repeat;Protein kinase-like domain superfamily	F4I2N7	Receptor-like protein kinase 7 (EC 2.7.11.1)	A0A3S3Q2R7	Receptor-like protein kinase HSL1
Anche102Chr7g0062530.1	PO>P	144.119	-2.04162	0.549215	-3.71735	0.000201325	0.0164531	69.8615	67.9579	31.062	416.372	199.117	80.3423	AT2G31180.1	myb domain protein 14	IPR009057;IPR001005;IPR017930	Homeobox-like domain superfamily;SANT/Myb domain;Myb domain	Q7XBH4	Transcription factor MYB4 (Myb-related protein 4) (OsMyb4) (Transcription factor RLTR1)	A0A2C9UV49	Uncharacterized protein
Anche102Chr5g0001350.1	PO>P	38.9422	-2.0221	0.541421	-3.73479	0.000187869	0.0155926	9.70298	19.4165	16.9429	84.6662	72.6779	30.2465	AT1G30135.1	jasmonate-zim-domain protein 8	IPR010399;IPR018467	Tify domain;CO/COL/TOC1, conserved site	Q8LBM2	Protein TIFY 5A (Jasmonate ZIM domain-containing protein 8)	A0A6P5WHE7	protein TIFY 5A-like
Anche102Chr2g0053230.1	PO>P	318.164	-2.01973	0.257411	-7.84634	4.28342e-15	1.42649e-11	107.703	140.77	128.954	617.019	514.719	399.821	AT5G47530.1	Auxin-responsive family protein	IPR045265	AIR12, DOMON domain	Q9FGK4	Cytochrome b561 and DOMON domain-containing protein At5g47530 (Protein b561A.tha10)	B9T186	Auxin-induced in root cultures protein 12, putative
Anche102Chr6g0074860.1	PO>P	1090.56	-2.00077	0.268991	-7.43803	1.02194e-13	2.09679e-10	528.812	395.126	384.04	2117.81	1892.61	1224.98	AT3G27210.1	hypothetical protein			Q9LK32	Uncharacterized protein At3g27210	A0A5B6Z0Q3	Uncharacterized protein
Anche102Chr6g0017480.1	PO>P	166.358	-1.99681	0.481281	-4.14895	3.34001e-05	0.00394447	67.9209	65.0454	66.8304	458.125	241.928	98.3012	AT5G25930.1	kinase family with leucine-rich repeat domain-containing protein			F4I2N7	Receptor-like protein kinase 7 (EC 2.7.11.1)	A0A835DE23	Protein kinase domain-containing protein
Anche102Chr6g0017660.1	PO>P	166.591	-1.99631	0.513377	-3.88858	0.000100834	0.0097451	60.1585	51.4538	88.4797	497.559	194.14	107.753	AT5G25930.1	kinase family with leucine-rich repeat domain-containing protein	IPR013210;IPR011009;IPR001611;IPR000719	Leucine-rich repeat-containing N-terminal, plant-type;Protein kinase-like domain superfamily;Leucine-rich repeat;Protein kinase domain	P47735	Receptor-like protein kinase 5 (EC 2.7.10.1) (EC 2.7.11.1) (Protein HAESA)	A0A3S3Q2R7	Receptor-like protein kinase HSL1
Anche102Chr1g0071810.1	PO>P	138.159	-1.99629	0.488643	-4.08538	4.40049e-05	0.00484454	85.3862	52.4246	28.2382	354.902	184.184	123.822	AT3G05170.1	Phosphoglycerate mutase family protein	IPR013078;IPR029033	Histidine phosphatase superfamily, clade-1;Histidine phosphatase superfamily	Q9MAA2	Phosphoglycerate mutase-like protein AT74 (At-74)	A0A443NDN7	Uncharacterized protein
Anche102Chr5g0004890.1	PO>P	54.6894	-1.98483	0.503415	-3.94272	8.0562e-05	0.00816096	18.4357	19.4165	28.2382	118.301	38.8279	104.918	AT1G07210.1	Ribosomal protein S18	IPR036870;IPR001648	Ribosomal protein S18 superfamily;Ribosomal protein S18	Q19V75	30S ribosomal protein S18, chloroplastic	A0A443P6R2	30S ribosomal protein S18, chloroplastic
Anche102Chr3g0034290.1	PO>P	41.1753	-1.97893	0.426067	-4.64463	3.40678e-06	0.000606894	20.3763	11.6499	17.8842	77.7073	62.722	56.7122	AT4G11280.1	1-aminocyclopropane-1-carboxylic acid (acc) synthase 6	IPR004839;IPR015424	Aminotransferase, class I/classII;Pyridoxal phosphate-dependent transferase	Q9MB95	1-aminocyclopropane-1-carboxylate synthase 1 (ACC synthase 1) (EC 4.4.1.14) (S-adenosyl-L-methionine methylthioadenosine-lyase)	Q8W4V2	ACC synthase (Fragment)
Anche102Chr1g0062750.1	PO>P	207.158	-1.97518	0.353293	-5.59078	2.26058e-08	9.26559e-06	80.5347	91.2577	80.0083	498.718	279.76	212.671	AT3G47600.1	myb domain protein 94	IPR009057;IPR001005;IPR017930	Homeobox-like domain superfamily;SANT/Myb domain;Myb domain	P81392	Myb-related protein 306	A0A1U8A7D6	myb-related protein 306-like
Anche102Scf0003g0000260.1	PO>P	1132.3	-1.97153	0.52321	-3.76815	0.000164462	0.0140435	718.021	482.501	179.783	2573.62	2176.35	663.533	AT1G74950.1	TIFY domain/Divergent CCT motif family protein	IPR018467;IPR010399	CO/COL/TOC1, conserved site;Tify domain	Q84R94	Protein TIFY 10a (OsTIFY10a) (Jasmonate ZIM domain-containing protein 6) (OsJAZ6) (OsJAZ5)	A0A3S3Q506	Protein TIFY 10A
Anche102Chr7g0040740.1	PO>P	76.7887	-1.96228	0.359022	-5.46561	4.61306e-08	1.70696e-05	38.8119	21.3582	33.8858	131.059	98.5631	137.055	AT5G60920.1	COBRA-like extracellular glycosyl-phosphatidyl inositol-anchored protein family	IPR008965;IPR006918	CBM2/CBM3, carbohydrate-binding domain superfamily;COBRA, plant	Q6Z4G8	COBRA-like protein 1 (Protein BRITTLE CULM1-like 6)	A0A443NJ78	COBRA-like protein
Anche102Chr7g0027440.1	PO>P	85.3304	-1.96193	0.315874	-6.21112	5.26083e-10	3.8933e-07	32.0198	29.1248	43.2986	149.616	128.431	129.493	AT2G29670.2	Tetratricopeptide repeat (TPR)-like superfamily protein	IPR011990	Tetratricopeptide-like helical domain superfamily			A0A067LDN1	Uncharacterized protein
Anche102Chr6g0044500.1	PO>P	877.133	-1.93916	0.497635	-3.89676	9.7489e-05	0.0095489	351.248	371.827	365.214	2841.54	602.33	730.642	AT3G56880.1	VQ motif-containing protein	IPR008889	VQ	O80683	Calmodulin-binding protein 25 (AtCAMBP25) (VQ motif-containing protein 15) (AtVQ15)	A0A1U7ZJT1	calmodulin-binding protein 25-like
Anche102Chr2g0019080.1	PO>P	2135.41	-1.93841	0.294344	-6.58551	4.53317e-11	4.47307e-08	919.843	897.044	833.968	5004.58	2446.16	2710.84	AT5G09960.1	sorbin/SH3 domain protein					A0A6P5TMM8	uncharacterized protein LOC110768751
Anche102Chr7g0001770.1	PO>P	263.323	-1.93629	0.312443	-6.19726	5.74542e-10	4.13701e-07	157.188	86.4036	83.7733	403.614	488.833	360.123	AT5G40780.1	lysine histidine transporter 1	IPR013057	Amino acid transporter, transmembrane domain	Q9FKS8	Lysine histidine transporter 1	A0A804KD88	(wild Malaysian banana) hypothetical protein
Anche102Chr1g0035060.1	PO>P	599.819	-1.91905	0.42728	-4.49132	7.0783e-06	0.00110929	258.099	220.378	273.911	1613.3	835.298	397.931	AT4G25800.1	Calmodulin-binding protein	IPR012416	CALMODULIN-BINDING PROTEIN60	Q0WVV6	Calmodulin-binding protein 60 D	A0A1U8APG5	calmodulin-binding protein 60 D-like isoform X2
Anche102Scf0764g0000030.1	PO>P	117.566	-1.9155	0.552217	-3.46874	0.000522897	0.0338376	77.6238	44.658	25.4144	344.464	104.537	108.698	AT3G07600.1	Heavy metal transport/detoxification superfamily protein			F2VYU4	Disease resistance protein Pik-1 (Pik-1 blast resistance protein)	A0A443P261	Heavy metal-associated isoprenylated plant protein 47-like protein
Anche102Chr5g0041650.1	PO>P	318.105	-1.914	0.341619	-5.60273	2.10996e-08	8.78335e-06	127.109	89.3161	183.548	681.969	441.045	385.643	AT1G80380.2	P-loop containing nucleoside triphosphate hydrolases superfamily protein	IPR006083;IPR027417	Phosphoribulokinase/uridine kinase;P-loop containing nucleoside triphosphate hydrolase	Q944I4	D-glycerate 3-kinase, chloroplastic (AtGLYK) (EC 2.7.1.31)	A0A834YTA2	Uncharacterized protein
Anche102Chr4g0016640.1	PO>P	39.3308	-1.8911	0.516373	-3.66226	0.000249995	0.019139	13.5842	21.3582	15.0604	96.2643	35.8411	53.8766	AT5G24105.1	arabinogalactan protein 41	IPR009424	Arabinogalactan protein 16/20/22/41	Q8L9T8	Arabinogalactan protein 41 (AtAGP41) (Arabinogalactan peptide 41) (AG-peptide 41)	A0A5D2PPP2	Uncharacterized protein
Anche102Scf0001g0000600.1	PO>P	161.509	-1.88313	0.511404	-3.68228	0.000231161	0.0182323	97.0298	72.812	36.7097	454.646	181.197	126.657	AT4G16820.1	alpha/beta-Hydrolases superfamily protein	IPR002921;IPR029058	Fungal lipase-like domain;Alpha/Beta hydrolase fold	O23522	Phospholipase A1-Ibeta2, chloroplastic (EC 3.1.1.-)	A0A3S3MPI7	Phospholipase A1-Ibeta2, chloroplastic
Anche102Chr1g0091020.1	PO>P	301.872	-1.87393	0.375038	-4.99665	5.83353e-07	0.000137537	124.198	131.062	132.72	738.799	432.085	252.369	AT3G19970.2	alpha/beta-Hydrolases superfamily protein	IPR001611;IPR008547;IPR029058	Leucine-rich repeat;Protein of unknown function DUF829, TMEM53;Alpha/Beta hydrolase fold	Q708Y0	EIN3-binding F-box protein 2	A0A498I6I7	Uncharacterized protein
Anche102Chr2g0044720.1	PO>P	263.869	-1.87083	0.520256	-3.59598	0.000323175	0.0232632	151.366	130.091	58.359	726.041	361.398	155.959	AT5G60900.1	receptor-like protein kinase 1	IPR001480;IPR036426;IPR000742	Bulb-type lectin domain;Bulb-type lectin domain superfamily;EGF-like domain	Q7FAZ2	G-type lectin S-receptor-like serine/threonine-protein kinase LECRK2 (OsLecRK2) (EC 2.7.11.1)	A0A443P2J2	Receptor-like serine/threonine-protein kinase (EC 2.7.11.1)
Anche102Chr3g0046680.1	PO>P	50.4591	-1.86267	0.378777	-4.91758	8.76223e-07	0.000196171	23.2872	16.5041	25.4144	89.3054	71.6823	76.5615	AT5G52020.1	Integrase-type DNA-binding superfamily protein	IPR016177;IPR001471	DNA-binding domain superfamily;AP2/ERF domain	Q9CAN9	Ethylene-responsive transcription factor ERF026	A0A5B7BM01	AP2/ERF domain-containing protein (Fragment)
Anche102Chr2g0044780.1	PO>P	142.138	-1.85683	0.536231	-3.46274	0.0005347	0.0342439	84.4159	68.9287	31.062	379.258	204.095	85.0683	AT5G60900.1	receptor-like protein kinase 1	IPR001480;IPR036426;IPR000742	Bulb-type lectin domain;Bulb-type lectin domain superfamily;EGF-like domain	Q7FAZ2	G-type lectin S-receptor-like serine/threonine-protein kinase LECRK2 (OsLecRK2) (EC 2.7.11.1)	A0A443P2J2	Receptor-like serine/threonine-protein kinase (EC 2.7.11.1)
Anche102Chr1g0087940.1	PO>P	530.902	-1.83589	0.313825	-5.85006	4.9141e-09	2.56709e-06	294.971	218.436	183.548	975.401	985.631	527.424	AT2G37250.1	adenosine kinase	IPR027417;IPR006259	P-loop containing nucleoside triphosphate hydrolase;Adenylate kinase subfamily	Q10S93	Probable adenylate kinase 1, chloroplastic (EC 2.7.4.3) (Adenylate monophosphate kinase 1)	A0A200QHG9	Adenylate kinase (EC 2.7.4.3)
Anche102Chr1g0002160.1	PO>P	73.0552	-1.83472	0.365412	-5.02098	5.14084e-07	0.000123389	23.2872	32.0373	40.4748	140.337	110.51	91.6847	AT1G12430.2	armadillo repeat kinesin 3	IPR001752;IPR027417	Kinesin motor domain;P-loop containing nucleoside triphosphate hydrolase	Q5VQ09	Kinesin-like protein KIN-UB (Protein ARMADILLO REPEAT KINESIN2)	A0A3S3QRD7	Kinesin-like protein
Anche102Chr7g0004780.1	PO>P	76.3193	-1.83316	0.44612	-4.10912	3.97169e-05	0.00448363	35.901	41.7456	22.5906	175.131	114.493	68.0547	AT2G43320.1	S-adenosyl-L-methionine-dependent methyltransferases superfamily protein	IPR029063	S-adenosyl-L-methionine-dependent methyltransferase			A0A2P5G064	S-adenosyl-L-methionine-dependent methyltransferase
Anche102Chr4g0043580.1	PO>P	110.422	-1.82792	0.400785	-4.56084	5.09491e-06	0.000843096	33.9604	46.5997	64.9479	169.332	239.937	107.753	AT2G22570.1	nicotinamidase 1	IPR036380;IPR000868	Isochorismatase-like superfamily;Isochorismatase-like	Q8S8F9	Nicotinamidase 1 (AtNIC1) (EC 3.5.1.19) (Nicotinamide deamidase 1)	A0A6N2LR63	Isochorismatase domain-containing protein
Anche102Chr7g0098680.1	PO>P	388.863	-1.82099	0.218045	-8.35143	6.74442e-17	4.49212e-13	158.159	178.632	177.901	615.859	510.736	691.889	AT5G43940.2	GroES-like zinc-binding dehydrogenase family protein	IPR011032;IPR036291;IPR013149;IPR013154;IPR014183	GroES-like superfamily;NAD(P)-binding domain superfamily;Alcohol dehydrogenase-like, C-terminal;Alcohol dehydrogenase, N-terminal;Alcohol dehydrogenase class III	P93629	Alcohol dehydrogenase class-3 (EC 1.1.1.1) (Alcohol dehydrogenase class-III) (Glutathione-dependent formaldehyde dehydrogenase) (FALDH) (FDH) (GSH-FDH) (EC 1.1.1.-) (S-(hydroxymethyl)glutathione dehydrogenase) (EC 1.1.1.284)	A0A2P5C0N8	S-(hydroxymethyl)glutathione dehydrogenase (EC 1.1.1.284)
Anche102Chr4g0011390.1	PO>P	303.617	-1.81491	0.494644	-3.66912	0.000243387	0.0187951	159.129	192.224	51.77	699.366	483.855	235.356	AT3G15760.1	cytochrome P450 family protein					A0A834Z553	Uncharacterized protein
Anche102Chr7g0046430.1	PO>P	640.678	-1.80959	0.36899	-4.90416	9.38262e-07	0.000206588	410.436	290.277	152.486	1212	1083.2	695.67	AT1G22470.1	hypothetical protein	IPR008004	Protein OCTOPUS-like			A0A835I8R4	Uncharacterized protein
Anche102Chr5g0027560.1	PO>P	102.018	-1.80358	0.487946	-3.69628	0.000218783	0.017504	44.6337	75.7245	16.0017	165.853	184.184	125.712	AT5G51990.1	C-repeat-binding factor 4	IPR001471;IPR016177	AP2/ERF domain;DNA-binding domain superfamily	Q9FJ93	Dehydration-responsive element-binding protein 1D (Protein DREB1D) (C-repeat/dehydration-responsive element-binding factor 4) (C-repeat-binding factor 4) (CRT/DRE-binding factor 4)	A0A7J7MC53	AP2/ERF domain-containing protein
Anche102Chr1g0016210.1	PO>P	41.7848	-1.80186	0.469882	-3.8347	0.000125716	0.0116296	23.2872	22.329	10.354	53.3513	85.6205	55.767	AT5G37490.1	ARM repeat superfamily protein	IPR003613;IPR016024	U-box domain;Armadillo-type fold	Q5PNY6	U-box domain-containing protein 21 (EC 2.3.2.27) (Plant U-box protein 21) (RING-type E3 ubiquitin transferase PUB21)	A0A1U8BCN5	RING-type E3 ubiquitin transferase (EC 2.3.2.27)
Anche102Chr3g0041100.1	PO>P	152.188	-1.7992	0.52159	-3.44946	0.000561714	0.0355089	91.208	80.5786	32.0033	289.953	330.535	88.8491	AT2G45760.1	BON association protein 2	IPR035892;IPR000008	C2 domain superfamily;C2 domain	Q58FX0	BON1-associated protein 2 (Protein BON1-ASSOCIATED PROTEIN 1-LIKE)	A0A443NQI5	BON1-associated protein 2-like protein
Anche102Chr5g0034700.1	PO>P	584.71	-1.79605	0.509324	-3.52634	0.000421341	0.028857	251.307	289.306	243.79	626.298	1796.04	301.52	AT3G45140.1	lipoxygenase 2	IPR001024;IPR013819;IPR036392;IPR036226	PLAT/LH2 domain;Lipoxygenase, C-terminal;PLAT/LH2 domain superfamily;Lipoxigenase, C-terminal domain superfamily	R9WS04	Lipoxygenase 2, chloroplastic (TcLOX2) (EC 1.13.11.-)	A0A443NH26	Lipoxygenase (EC 1.13.11.-)
Anche102Chr3g0033020.1	PO>P	266.229	-1.77874	0.330649	-5.37956	7.46686e-08	2.49543e-05	137.782	103.878	118.6	547.431	442.041	247.643	AT4G28400.1	Protein phosphatase 2C family protein	IPR036457;IPR001932	PPM-type phosphatase domain superfamily;PPM-type phosphatase domain	Q0JAA0	Probable protein phosphatase 2C 44 (OsPP2C44) (EC 3.1.3.16)	A0A1E5UZU3	Protein-serine/threonine phosphatase (EC 3.1.3.16)
Anche102Chr7g0049810.1	PO>P	34.0332	-1.77449	0.478559	-3.70798	0.000208921	0.0169181	22.3169	13.5916	10.354	44.0728	64.7132	49.1506	AT5G65165.1	succinate dehydrogenase 2-3	IPR004489;IPR017896;IPR025192;IPR036010;IPR001041	Succinate dehydrogenase/fumarate reductase iron-sulphur protein;4Fe-4S ferredoxin-type, iron-sulphur binding domain;Succinate dehydogenase/fumarate reductase N-terminal;2Fe-2S ferredoxin-like superfamily;2Fe-2S ferredoxin-type iron-sulfur binding domain	Q9FJP9	Succinate dehydrogenase [ubiquinone] iron-sulfur subunit 3, mitochondrial (EC 1.3.5.1) (Iron-sulfur subunit of complex II) (Ip)	A0A6P6FJR4	Succinate dehydrogenase [ubiquinone] iron-sulfur subunit, mitochondrial (EC 1.3.5.1)
Anche102Chr2g0046640.1	PO>P	42.8466	-1.76439	0.456458	-3.86538	0.000110914	0.0104416	16.4951	13.5916	28.2382	78.8671	71.6823	48.2054	AT5G62570.1	Calmodulin binding protein-like protein	IPR012416	CALMODULIN-BINDING PROTEIN60	C0SVV6	Calmodulin-binding protein 60 A	A0A8B8ZKD5	calmodulin-binding protein 60 D-like isoform X2
Anche102Chr1g0100010.1	PO>P	276.905	-1.76135	0.332869	-5.29143	1.21366e-07	3.55323e-05	142.634	99.9952	135.543	603.101	403.213	276.945	AT4G25000.1	alpha-amylase-like protein	IPR017853;IPR006047;IPR012850	Glycoside hydrolase superfamily;Glycosyl hydrolase, family 13, catalytic domain;Alpha-amylase, C-terminal beta-sheet	P17859	Alpha-amylase (EC 3.2.1.1) (1,4-alpha-D-glucan glucanohydrolase)	A0A3S3N857	Alpha-amylase (EC 3.2.1.1) (1,4-alpha-D-glucan glucanohydrolase)
Anche102Chr3g0033180.1	PO>P	191.075	-1.75984	0.341729	-5.14981	2.60745e-07	6.97051e-05	90.2377	77.6661	93.1861	415.212	287.725	182.424	AT4G28400.1	Protein phosphatase 2C family protein	IPR036457;IPR001932	PPM-type phosphatase domain superfamily;PPM-type phosphatase domain	Q0JAA0	Probable protein phosphatase 2C 44 (OsPP2C44) (EC 3.1.3.16)	A0A1U7ZTB5	probable protein phosphatase 2C 44
Anche102Chr6g0076880.1	PO>P	693.96	-1.75907	0.24918	-7.05944	1.6718e-12	2.12096e-09	294	352.41	303.09	1121.54	1308.2	784.519	AT5G40390.1	Raffinose synthase family protein	IPR008811;IPR017853	Glycosyl hydrolases 36;Glycoside hydrolase superfamily	Q8VWN6	Galactinol--sucrose galactosyltransferase (EC 2.4.1.82) (Raffinose synthase)	A0A835CZV8	Galactinol--sucrose galactosyltransferase (EC 2.4.1.82)
Anche102Chr6g0073890.1	PO>P	114.709	-1.75231	0.520674	-3.36546	0.000764148	0.0442575	78.5941	55.3371	23.5318	263.277	187.17	80.3423	AT2G37430.1	C2H2 and C2HC zinc fingers superfamily protein	IPR013087;IPR036236	Zinc finger C2H2-type;Zinc finger C2H2 superfamily	Q9SLD4	Zinc finger protein ZAT11	A0A443NT33	Zinc finger protein ZAT11
Anche102Chr7g0059500.1	PO>P	4597.95	-1.74875	0.252631	-6.92215	4.44852e-12	5.38715e-09	2332.6	2063.98	1929.61	9613.67	5811.24	5836.63	AT5G42050.1	DCD (Development and Cell Death) domain protein	IPR013989	Development/cell death domain	C6TAQ0	DCD domain-containing protein NRP-B (N-rich protein B)	A0A3S5WGL9	Development/cell death domain-containing protein
Anche102Chr2g0052530.1	PO>P	83.6778	-1.74633	0.339967	-5.13676	2.79514e-07	7.23868e-05	45.604	34.9498	34.8271	120.62	102.545	163.52	AT1G27350.1	Ribosome associated membrane protein RAMP4	IPR010580	Stress-associated endoplasmic reticulum protein			I1IK04	Uncharacterized protein
Anche102Chr1g0002770.1	PO>P	425.242	-1.74165	0.437713	-3.97897	6.92151e-05	0.00717521	233.842	164.07	189.196	1068.19	637.176	258.986	AT5G05140.1	Transcription elongation factor (TFIIS) family protein	IPR035441;IPR017923	TFIIS/LEDGF domain superfamily;Transcription factor IIS, N-terminal	Q9FHK9	Probable mediator of RNA polymerase II transcription subunit 26b	A0A1U8AUV8	probable mediator of RNA polymerase II transcription subunit 26b
Anche102Chr1g0002770.2	PO>P	425.242	-1.74165	0.437713	-3.97897	6.92151e-05	0.00717521	233.842	164.07	189.196	1068.19	637.176	258.986	AT5G05140.1	Transcription elongation factor (TFIIS) family protein	IPR017923;IPR035441	Transcription factor IIS, N-terminal;TFIIS/LEDGF domain superfamily	Q9FHK9	Probable mediator of RNA polymerase II transcription subunit 26b	A0A1U8AUV8	probable mediator of RNA polymerase II transcription subunit 26b
Anche102Chr6g0012490.1	PO>P	90.9504	-1.73324	0.473	-3.66436	0.000247959	0.0190928	60.1585	32.0373	33.8858	211.085	67.6999	140.835	AT3G50210.1	2-oxoglutarate (2OG) and Fe(II)-dependent oxygenase superfamily protein	IPR026992;IPR044861;IPR005123	Non-haem dioxygenase N-terminal domain;Isopenicillin N synthase-like, Fe(2+) 2OG dioxygenase domain;Oxoglutarate/iron-dependent dioxygenase	Q6K332	2-oxoglutarate-dependent dioxygenase 33 (EC 1.14.11.-) (Melatonin 2-hydroxylase)	A0A7J6WG72	2-oxoglutarate-Fe(II) type oxidoreductase
Anche102Chr2g0053160.1	PO>P	4322.42	-1.73202	0.245118	-7.06607	1.59384e-12	2.12096e-09	2117.19	2149.41	1733.83	8516.49	6453.4	4964.21	AT4G17280.1	Auxin-responsive family protein	IPR005018;IPR045265;IPR006593	DOMON domain;AIR12, DOMON domain;Cytochrome b561/ferric reductase transmembrane	Q8VYH6	Cytochrome b561 and DOMON domain-containing protein At4g17280 (Protein b561A.tha2)	A0A443NCT9	Cytochrome b561 and DOMON domain-containing protein
Anche102Chr1g0062480.1	PO>P	102.898	-1.72869	0.327428	-5.2796	1.29466e-07	3.74916e-05	40.7525	46.5997	55.5351	196.008	161.285	117.205	AT3G47600.1	myb domain protein 94	IPR017930;IPR001005;IPR009057	Myb domain;SANT/Myb domain;Homeobox-like domain superfamily	P81392	Myb-related protein 306	A0A443PQR6	Myb-related protein 306-like protein
Anche102Chr6g0096790.1	PO>P	202.339	-1.7243	0.356283	-4.83968	1.30045e-06	0.00028168	83.4456	116.499	81.8908	467.404	237.945	226.849	AT1G19300.1	Nucleotide-diphospho-sugar transferases superfamily protein	IPR002495;IPR029044	Glycosyl transferase, family 8;Nucleotide-diphospho-sugar transferases	Q9LN68	Probable galacturonosyltransferase-like 1 (EC 2.4.1.-) (Protein GAOLAOZHUANGREN 1) (Protein PARVUS)	A0A3S3PWP0	Hexosyltransferase (EC 2.4.1.-)
Anche102Chr7g0038620.1	PO>P	209.664	-1.72203	0.405392	-4.24781	2.15872e-05	0.00287563	107.703	66.987	117.659	520.755	218.034	226.849	AT3G52430.1	alpha/beta-Hydrolases superfamily protein	IPR002921;IPR041266;IPR029058	Fungal lipase-like domain;EDS1, EP domain;Alpha/Beta hydrolase fold	Q9S745	Lipase-like PAD4 (EC 2.3.1.-) (Protein ENHANCED DISEASE SUSCEPTIBILITY 9) (Protein PHYTOALEXIN DEFICIENT 4) (AtPAD4)	A0A3S3QVE3	Lipase-like protein PAD4
Anche102Chr3g0062810.1	PO>P	397.308	-1.72104	0.399551	-4.30744	1.65153e-05	0.00232805	279.446	168.924	106.364	867.538	398.235	563.341	AT1G67070.2	Mannose-6-phosphate isomerase, type I	IPR011051;IPR001250	RmlC-like cupin domain superfamily;Mannose-6-phosphate isomerase, type I	Q9FZH5	Mannose-6-phosphate isomerase 2 (EC 5.3.1.8) (Phosphohexomutase 2) (Phosphomannose isomerase 2) (PMI2) (Protein DARK INDUCIBLE 9)	A0A443PSU6	Mannose-6-phosphate isomerase (EC 5.3.1.8)
Anche102Chr6g0097050.1	PO>P	163.891	-1.70974	0.434881	-3.93152	8.44118e-05	0.00848641	60.1585	107.762	62.1241	414.052	185.179	154.068	AT1G19300.1	Nucleotide-diphospho-sugar transferases superfamily protein	IPR029044;IPR002495	Nucleotide-diphospho-sugar transferases;Glycosyl transferase, family 8	Q9LN68	Probable galacturonosyltransferase-like 1 (EC 2.4.1.-) (Protein GAOLAOZHUANGREN 1) (Protein PARVUS)	A0A3S3PWP0	Hexosyltransferase (EC 2.4.1.-)
Anche102Chr6g0062710.1	PO>P	726.239	-1.69916	0.326484	-5.20442	1.94603e-07	5.40065e-05	319.228	356.293	350.154	1600.54	1094.15	637.067	AT1G34420.1	leucine-rich repeat transmembrane protein kinase family protein	IPR011009;IPR001611;IPR025875;IPR000719	Protein kinase-like domain superfamily;Leucine-rich repeat;Leucine rich repeat 4;Protein kinase domain	O22938	Leucine-rich repeat receptor-like tyrosine-protein kinase PXC3 (EC 2.7.10.1) (Protein PXY/TDR-CORRELATED 3)	A0A443P451	Receptor-like protein kinase
Anche102Chr7g0001650.1	PO>P	452.628	-1.69504	0.318985	-5.31386	1.07328e-07	3.24937e-05	224.139	165.041	251.32	996.277	570.471	508.52	AT5G40780.1	lysine histidine transporter 1	IPR013057	Amino acid transporter, transmembrane domain	Q9FKS8	Lysine histidine transporter 1	A0A804KD88	(wild Malaysian banana) hypothetical protein
Anche102Scf0015g0001390.1	PO>P	79.1179	-1.69452	0.359613	-4.71207	2.45218e-06	0.000473413	30.0792	32.0373	49.8875	120.62	95.5764	146.507	AT2G34010.1	verprolin	IPR014855	Plant transcription factor NOZZLE	F4IGU3	Protein SPEAR2 (SPL-like, EAR-containing protein 2) (TCP interactor containing EAR motif protein 4)	A0A1U8BNX9	uncharacterized protein LOC104613161
Anche102Chr6g0059220.1	PO>P	1909.27	-1.66965	0.392596	-4.25284	2.11072e-05	0.00282582	1201.23	1065.97	472.519	3007.39	3986.33	1722.16	AT1G02070.1	zinc ion-binding protein	IPR011011	Zinc finger, FYVE/PHD-type			A0A3S3N4I1	Uncharacterized protein
Anche102Chr3g0003430.1	PO>P	292.668	-1.66515	0.368543	-4.51821	6.23652e-06	0.00101935	185.327	127.178	108.246	671.53	377.328	286.397	AT5G49520.1	WRKY DNA-binding protein 48	IPR003657;IPR036576	WRKY domain;WRKY domain superfamily	Q9FGZ4	Probable WRKY transcription factor 48 (WRKY DNA-binding protein 48)	A0A835DFJ2	WRKY transcription factor
Anche102Chr7g0025370.1	PO>P	100.839	-1.66231	0.455323	-3.65084	0.000261388	0.0197838	26.198	47.5705	71.5368	113.661	114.493	231.575	AT2G34010.1	verprolin			F4IGU3	Protein SPEAR2 (SPL-like, EAR-containing protein 2) (TCP interactor containing EAR motif protein 4)	A0A1U8BNX9	uncharacterized protein LOC104613161
Anche102Chr5g0001410.1	PO>P	141.229	-1.65519	0.437459	-3.78366	0.000154541	0.0136242	56.2773	99.0243	48.9462	186.729	333.522	122.876	AT3G14440.1	nine-cis-epoxycarotenoid dioxygenase 3	IPR004294	Carotenoid oxygenase	O24023	9-cis-epoxycarotenoid dioxygenase NCED1, chloroplastic (LeNCED1) (SlNCED1) (EC 1.13.11.51) (Nine-cis-epoxycarotenoid dioxygenase 1)	A0A822Z159	Uncharacterized protein
Anche102Scf0022g0000530.1	PO>P	285.466	-1.65153	0.39924	-4.13668	3.52374e-05	0.00411752	169.802	62.1329	181.666	334.025	413.169	551.999	AT2G45650.1	AGAMOUS-like 6	IPR002487	Transcription factor, K-box	Q8LLR1	Agamous-like MADS-box protein MADS3 (Agamous-like protein 6) (VvAGL6) (VviAGL6a) (MADS-box protein 3) (VvMADS3)	A0A290G5H9	AGL6-like MADS-box transcriptional regulator B
Anche102Chr1g0096510.1	PO>P	1733.23	-1.64881	0.35567	-4.63578	3.55591e-06	0.000621977	996.496	849.473	668.304	3931.76	2549.7	1403.63	AT1G77380.1	amino acid permease 3	IPR013057	Amino acid transporter, transmembrane domain	Q39134	Amino acid permease 3 (Amino acid transporter AAP3)	A0A834ZHT9	Aa_trans domain-containing protein
Anche102Scf0013g0000640.1	PO>P	177.787	-1.64799	0.249774	-6.59794	4.16915e-11	4.27209e-08	74.7129	79.6078	103.54	287.633	269.804	251.424	AT1G08080.1	alpha carbonic anhydrase 7	IPR036398;IPR001148	Alpha carbonic anhydrase domain superfamily;Alpha carbonic anhydrase domain	Q8L817	Alpha carbonic anhydrase 7 (AtaCA7) (AtalphaCA7) (EC 4.2.1.1) (Alpha carbonate dehydratase 7)	A0A3S3MP52	Carbonic anhydrase (EC 4.2.1.1)
Anche102Chr5g0033360.1	PO>P	1168.11	-1.64719	0.402055	-4.09693	4.18674e-05	0.00464763	611.288	563.08	521.466	2885.61	1660.64	766.56	AT5G48150.4	GRAS family transcription factor	IPR005202	Transcription factor GRAS	Q69VG1	Chitin-inducible gibberellin-responsive protein 1	A0A443PC58	Chitin-inducible gibberellin-responsive protein 1-like protein
Anche102Chr7g0029600.1	PO>P	47.5422	-1.636	0.428805	-3.81525	0.000136042	0.0124125	30.0792	27.1831	12.2366	74.2279	69.6911	71.8355	AT2G37840.1	Protein kinase superfamily protein	IPR000719;IPR011009	Protein kinase domain;Protein kinase-like domain superfamily	F4IRW0	Serine/threonine-protein kinase ATG1c (EC 2.7.11.-) (Autophagy-related protein 1c) (AtAPG1c)	A0A443PMM5	Serine/threonine-protein kinase ATG1c
Anche102Chr7g0029600.2	PO>P	47.5422	-1.636	0.428805	-3.81525	0.000136042	0.0124125	30.0792	27.1831	12.2366	74.2279	69.6911	71.8355	AT2G37840.1	Protein kinase superfamily protein	IPR011009;IPR000719	Protein kinase-like domain superfamily;Protein kinase domain	F4IRW0	Serine/threonine-protein kinase ATG1c (EC 2.7.11.-) (Autophagy-related protein 1c) (AtAPG1c)	A0A443PMM5	Serine/threonine-protein kinase ATG1c
Anche102Chr1g0012870.1	PO>P	65.1201	-1.63506	0.361992	-4.51683	6.27729e-06	0.00101975	30.0792	30.0956	34.8271	118.301	106.528	70.8903	AT4G38580.1	farnesylated protein 6	IPR036163;IPR006121	Heavy metal-associated domain superfamily;Heavy metal-associated domain, HMA	Q9SZN7	Heavy metal-associated isoprenylated plant protein 26 (AtHIP26) (AtHIPP26) (Farnesylated protein 6) (AtFP6)	A0A5J5ANX5	HMA domain-containing protein
Anche102Chr4g0023950.1	PO>P	807.611	-1.60432	0.424273	-3.78133	0.00015599	0.0136553	527.842	374.739	296.501	2044.75	573.458	1028.38	AT2G40380.1	prenylated RAB acceptor 1.B2	IPR004895	Prenylated rab acceptor PRA1	Q9FLB6	PRA1 family protein B3 (AtPRA1.B3) (Prenylated Rab acceptor 2)	A0A8B7MUB8	PRA1 family protein B3-like
Anche102Chr1g0006070.1	PO>P	304.552	-1.60324	0.432365	-3.70806	0.000208851	0.0169181	93.1486	112.616	246.614	434.929	663.061	276.945	AT1G15520.1	pleiotropic drug resistance 12	IPR027417;IPR013525;IPR029481;IPR043926;IPR003439;IPR013581	P-loop containing nucleoside triphosphate hydrolase;ABC-2 type transporter;ABC-transporter, N-terminal domain;ABC transporter family G domain;ABC transporter-like, ATP-binding domain;Plant PDR ABC transporter associated	O24367	Pleiotropic drug resistance protein TUR2 (Protein Turion 2)	A0A3S3NY47	Pleiotropic drug resistance protein 1-like protein isoform X1
Anche102Chr1g0002790.1	PO>P	197.241	-1.59028	0.35882	-4.43198	9.33718e-06	0.00139754	131.961	99.0243	64.0066	350.263	343.478	194.712	AT5G05140.1	Transcription elongation factor (TFIIS) family protein	IPR035441;IPR017923	TFIIS/LEDGF domain superfamily;Transcription factor IIS, N-terminal	Q9FHK9	Probable mediator of RNA polymerase II transcription subunit 26b	A0A1U8AUV8	probable mediator of RNA polymerase II transcription subunit 26b
Anche102Chr1g0002790.2	PO>P	197.241	-1.59028	0.35882	-4.43198	9.33718e-06	0.00139754	131.961	99.0243	64.0066	350.263	343.478	194.712	AT5G05140.1	Transcription elongation factor (TFIIS) family protein	IPR017923;IPR035441	Transcription factor IIS, N-terminal;TFIIS/LEDGF domain superfamily	Q9FHK9	Probable mediator of RNA polymerase II transcription subunit 26b	A0A1U8AUV8	probable mediator of RNA polymerase II transcription subunit 26b
Anche102Chr1g0002790.3	PO>P	197.241	-1.59028	0.35882	-4.43198	9.33718e-06	0.00139754	131.961	99.0243	64.0066	350.263	343.478	194.712	AT5G05140.1	Transcription elongation factor (TFIIS) family protein	IPR017923;IPR035441	Transcription factor IIS, N-terminal;TFIIS/LEDGF domain superfamily	Q9FHK9	Probable mediator of RNA polymerase II transcription subunit 26b	A0A1U8AUV8	probable mediator of RNA polymerase II transcription subunit 26b
Anche102Chr7g0052300.1	PO>P	610.001	-1.56802	0.283849	-5.52413	3.31128e-08	1.27854e-05	339.604	296.102	287.088	1216.64	909.967	610.602	AT2G21940.4	shikimate kinase 1	IPR027417;IPR031322;IPR002885	P-loop containing nucleoside triphosphate hydrolase;Shikimate kinase/gluconokinase;Pentatricopeptide repeat	Q7X7H9	Shikimate kinase 3, chloroplastic (OsSK3) (EC 2.7.1.71)	A0A6I9SC94	Shikimate kinase (EC 2.7.1.71)
Anche102Chr2g0046670.1	PO>P	88.6379	-1.56745	0.463981	-3.37826	0.000729467	0.0426695	49.4852	23.2998	61.1828	187.889	133.409	76.5615	AT5G62570.1	Calmodulin binding protein-like protein	IPR012416	CALMODULIN-BINDING PROTEIN60	C0SVV6	Calmodulin-binding protein 60 A	A0A8B8ZKD5	calmodulin-binding protein 60 D-like isoform X2
Anche102Chr2g0046670.2	PO>P	88.6379	-1.56745	0.463981	-3.37826	0.000729467	0.0426695	49.4852	23.2998	61.1828	187.889	133.409	76.5615	AT5G62570.1	Calmodulin binding protein-like protein	IPR012416	CALMODULIN-BINDING PROTEIN60	C0SVV6	Calmodulin-binding protein 60 A	A0A8B8ZKD5	calmodulin-binding protein 60 D-like isoform X2
Anche102Chr2g0046670.3	PO>P	88.6379	-1.56745	0.463981	-3.37826	0.000729467	0.0426695	49.4852	23.2998	61.1828	187.889	133.409	76.5615	AT5G62570.1	Calmodulin binding protein-like protein	IPR012416	CALMODULIN-BINDING PROTEIN60	C0SVV6	Calmodulin-binding protein 60 A	A0A8B8ZKD5	calmodulin-binding protein 60 D-like isoform X2
Anche102Chr2g0046670.4	PO>P	88.6379	-1.56745	0.463981	-3.37826	0.000729467	0.0426695	49.4852	23.2998	61.1828	187.889	133.409	76.5615	AT5G62570.1	Calmodulin binding protein-like protein	IPR012416	CALMODULIN-BINDING PROTEIN60	C0SVV6	Calmodulin-binding protein 60 A	A0A8B8ZKD5	calmodulin-binding protein 60 D-like isoform X2
Anche102Scf0015g0001380.1	PO>P	46.7863	-1.56263	0.373415	-4.18469	2.85554e-05	0.00353848	19.406	25.2415	26.3557	64.9494	77.6558	67.1095	AT1G53210.1	sodium/calcium exchanger family protein / calcium-binding EF hand family protein	IPR004837;IPR011992;IPR002048	Sodium/calcium exchanger membrane region;EF-hand domain pair;EF-hand domain	Q5QNI2	Sodium/calcium exchanger NCL1 (Na(+)/Ca(2+)-exchange protein NCL1) (OsEFCAX1) (Protein NCX-like 1) (OsNCL1)	A0A6I9QZI7	sodium/calcium exchanger NCL1
Anche102Chr7g0052340.1	PO>P	1649.24	-1.55928	0.253343	-6.15481	7.51664e-10	5.00646e-07	969.328	753.362	784.081	3070.02	2540.74	1777.93	AT2G21940.4	shikimate kinase 1	IPR027417;IPR031322	P-loop containing nucleoside triphosphate hydrolase;Shikimate kinase/gluconokinase	Q7X7H9	Shikimate kinase 3, chloroplastic (OsSK3) (EC 2.7.1.71)	A0A6I9SC94	Shikimate kinase (EC 2.7.1.71)
Anche102Chr7g0052340.2	PO>P	1649.24	-1.55928	0.253343	-6.15481	7.51664e-10	5.00646e-07	969.328	753.362	784.081	3070.02	2540.74	1777.93	AT2G21940.4	shikimate kinase 1	IPR031322;IPR027417	Shikimate kinase/gluconokinase;P-loop containing nucleoside triphosphate hydrolase	Q7X7H9	Shikimate kinase 3, chloroplastic (OsSK3) (EC 2.7.1.71)	A0A6I9SC94	Shikimate kinase (EC 2.7.1.71)
Anche102Scf0010g0000560.1	PO>P	1223.82	-1.55822	0.316781	-4.91893	8.70183e-07	0.000196171	693.763	530.071	637.242	2463.44	1968.28	1050.12	AT5G62570.1	Calmodulin binding protein-like protein	IPR012416	CALMODULIN-BINDING PROTEIN60	Q0WVV6	Calmodulin-binding protein 60 D	A0A443NF13	Calmodulin-binding protein 60 A-like protein
Anche102Chr7g0050390.1	PO>P	111.255	-1.55497	0.409172	-3.80028	0.000144535	0.0129774	28.1386	63.1037	78.1257	182.09	194.14	121.931	AT1G35910.1	Haloacid dehalogenase-like hydrolase (HAD) superfamily protein	IPR006379;IPR003337;IPR036412	HAD-superfamily hydrolase, subfamily IIB;Trehalose-phosphatase;HAD-like superfamily	Q6ZAL2	Probable trehalose-phosphate phosphatase 6 (OsTPP6) (EC 3.1.3.12) (Trehalose 6-phosphate phosphatase)	A0A200PSQ0	Trehalose 6-phosphate phosphatase (EC 3.1.3.12)
Anche102Chr5g0021920.1	PO>P	120.114	-1.55404	0.4566	-3.40351	0.000665261	0.0400993	64.0397	51.4538	67.7717	69.5886	241.928	225.904	AT4G35350.1	xylem cysteine peptidase 1	IPR013201;IPR038765;IPR000668	Cathepsin propeptide inhibitor domain (I29);Papain-like cysteine peptidase superfamily;Peptidase C1A, papain C-terminal	O65493	Cysteine protease XCP1 (EC 3.4.22.-) (Xylem cysteine peptidase 1) (AtXCP1)	A0A443N5P0	Peptidase C1A
Anche102Chr6g0084250.1	PO>P	762.431	-1.55183	0.288501	-5.37892	7.49323e-08	2.49543e-05	505.525	400.951	256.968	1292.03	1194.7	924.409	AT4G38400.1	expansin-like A2	IPR036749;IPR007112;IPR009009;IPR036908;IPR007117	Expansin, cellulose-binding-like domain superfamily;Expansin/pollen allergen, DPBB domain;RlpA-like protein, double-psi beta-barrel domain;RlpA-like domain superfamily;Expansin, cellulose-binding-like domain	Q9SVE5	Expansin-like A2 (At-EXPL2) (AtEXLA2) (AtEXPL2) (Ath-ExpBeta-2.2)	A0A3S4PMF2	Expansin-like protein A2
Anche102Chr4g0016760.1	PO>P	1058.07	-1.54141	0.319137	-4.82994	1.36572e-06	0.000293431	650.1	616.475	356.743	1902.09	1040.39	1782.65	AT5G24105.1	arabinogalactan protein 41	IPR009424	Arabinogalactan protein 16/20/22/41	Q8L9T8	Arabinogalactan protein 41 (AtAGP41) (Arabinogalactan peptide 41) (AG-peptide 41)	A0A5D2PPP2	Uncharacterized protein
Anche102Chr7g0070890.1	PO>P	546.565	-1.53789	0.391744	-3.92576	8.64563e-05	0.00861794	366.773	302.898	170.371	922.049	1088.18	429.122	AT5G63160.1	BTB and TAZ domain protein 1	IPR000210;IPR000197;IPR011333;IPR035898	BTB/POZ domain;Zinc finger, TAZ-type;SKP1/BTB/POZ domain superfamily;TAZ domain superfamily	Q9FMK7	BTB/POZ and TAZ domain-containing protein 1 (BTB and TAZ domain protein 1)	A0A3S3M6Y0	BTB/POZ and TAZ domain-containing protein 1-like protein
Anche102Scf0162g0000060.1	PO>P	82.0857	-1.53597	0.39332	-3.90516	9.4164e-05	0.00925726	38.8119	57.2788	30.1208	149.616	135.4	81.2875	AT4G38400.1	expansin-like A2	IPR007112;IPR036749;IPR007117;IPR036908	Expansin/pollen allergen, DPBB domain;Expansin, cellulose-binding-like domain superfamily;Expansin, cellulose-binding-like domain;RlpA-like domain superfamily	Q9SVE5	Expansin-like A2 (At-EXPL2) (AtEXLA2) (AtEXPL2) (Ath-ExpBeta-2.2)	A0A6I9SIK1	expansin-like A2
Anche102Chr7g0018530.1	PO>P	1152.96	-1.53293	0.295558	-5.18658	2.14193e-07	5.88302e-05	499.703	624.242	652.303	2456.48	1469.49	1215.53	AT1G62300.1	WRKY family transcription factor	IPR036576;IPR003657	WRKY domain superfamily;WRKY domain	Q9C519	WRKY transcription factor 6 (WRKY DNA-binding protein 6) (AtWRKY6)	A0A1U7ZFH6	probable WRKY transcription factor 31
Anche102Chr7g0070980.1	PO>P	1470.41	-1.52859	0.393552	-3.88408	0.000102716	0.00984377	1062.48	764.041	444.281	2822.98	2574.59	1154.09	AT5G63160.1	BTB and TAZ domain protein 1	IPR000210;IPR000197;IPR011333;IPR035898	BTB/POZ domain;Zinc finger, TAZ-type;SKP1/BTB/POZ domain superfamily;TAZ domain superfamily	Q9FMK7	BTB/POZ and TAZ domain-containing protein 1 (BTB and TAZ domain protein 1)	A0A3S3M6Y0	BTB/POZ and TAZ domain-containing protein 1-like protein
Anche102Chr7g0120680.1	PO>P	287.996	-1.52081	0.290755	-5.23058	1.6898e-07	4.73891e-05	184.357	103.878	158.134	519.595	358.411	403.602	AT1G67070.2	Mannose-6-phosphate isomerase, type I	IPR011051;IPR001250	RmlC-like cupin domain superfamily;Mannose-6-phosphate isomerase, type I	Q9FZH5	Mannose-6-phosphate isomerase 2 (EC 5.3.1.8) (Phosphohexomutase 2) (Phosphomannose isomerase 2) (PMI2) (Protein DARK INDUCIBLE 9)	A0A443PSU6	Mannose-6-phosphate isomerase (EC 5.3.1.8)
Anche102Chr7g0020740.1	PO>P	50.012	-1.51383	0.361079	-4.19251	2.7589e-05	0.0034347	30.0792	23.2998	24.4731	74.2279	66.7043	81.2875	AT1G30080.1	Glycosyl hydrolase superfamily protein	IPR017853;IPR000490	Glycoside hydrolase superfamily;Glycoside hydrolase family 17	Q8L868	Glucan endo-1,3-beta-glucosidase 11 (EC 3.2.1.39) ((1->3)-beta-glucan endohydrolase 11) ((1->3)-beta-glucanase 11) (Beta-1,3-endoglucanase 11) (Beta-1,3-glucanase 11)	A0A3S3R6R1	Glucan endo-1,3-beta-glucosidase 14-like protein isoform X2
Anche102Chr3g0063050.1	PO>P	264.471	-1.51223	0.399977	-3.7808	0.000156328	0.0136553	169.802	154.361	87.5384	620.499	294.694	259.931	AT5G45340.1	cytochrome P450, family 707, subfamily A, polypeptide 3	IPR001128;IPR036396	Cytochrome P450;Cytochrome P450 superfamily	Q949P1	Abscisic acid 8'-hydroxylase 1 (ABA 8'-hydroxylase 1) (EC 1.14.14.137) (Cytochrome P450 707A1)	A0A3S3MTV4	Abscisic acid 8'-hydroxylase 1
Anche102Chr1g0012950.1	PO>P	389.017	-1.51011	0.28261	-5.34343	9.12038e-08	2.92822e-05	254.218	161.157	191.079	599.622	698.902	429.122	AT4G38580.1	farnesylated protein 6	IPR036163;IPR006121	Heavy metal-associated domain superfamily;Heavy metal-associated domain, HMA	Q9SZN7	Heavy metal-associated isoprenylated plant protein 26 (AtHIP26) (AtHIPP26) (Farnesylated protein 6) (AtFP6)	A0A5J5ANX5	HMA domain-containing protein
Anche102Chr1g0029150.1	PO>P	103.992	-1.50684	0.446083	-3.37793	0.000730324	0.0426695	26.198	87.3744	48.9462	120.62	141.373	199.438	AT5G64250.2	Aldolase-type TIM barrel family protein	IPR004136	Nitronate monooxygenase			A0A1U8B4A0	nitronate monooxygenase-like
Anche102Chr1g0031570.1	PO>P	118.683	-1.50291	0.418932	-3.58749	0.000333882	0.0238479	32.9901	73.7828	79.067	115.981	169.25	241.027	AT3G17070.1	Peroxidase family protein	IPR002016;IPR010255	Haem peroxidase;Haem peroxidase superfamily	Q9LSP0	Peroxidase 29 (Atperox P29) (EC 1.11.1.7) (ATP40)	A0A5E4FQF5	Peroxidase (EC 1.11.1.7)
Anche102Chr3g0049560.1	PO>P	69.4298	-1.49713	0.420956	-3.5565	0.000375825	0.0264188	41.7228	42.7164	24.4731	121.78	124.448	61.4382	AT5G04760.1	Duplicated homeodomain-like superfamily protein	IPR009057;IPR001005;IPR017930;IPR006447;IPR017884	Homeobox-like domain superfamily;SANT/Myb domain;Myb domain;Myb domain, plants;SANT domain	Q8S9H7	Transcription factor DIVARICATA	A0A443Q2A6	Transcription factor DIVARICATA-like protein isoform X1
Anche102Chr7g0023010.1	PO>P	58.6814	-1.49626	0.358934	-4.16862	3.06448e-05	0.00374513	25.2277	32.0373	34.8271	93.9446	68.6955	97.356	AT1G16950.1	transmembrane protein			Q9FZ54	Precursor of CEP13 (PCEP13) [Cleaved into: C-terminally encoded peptide 13 (CEP13)]	A5BB23	Uncharacterized protein
Anche102Chr7g0006000.1	PO>P	468.648	-1.48896	0.349566	-4.25946	2.04918e-05	0.00277128	254.218	257.269	226.847	1042.67	647.132	383.753	AT1G06070.1	Basic-leucine zipper (bZIP) transcription factor family protein	IPR004827	Basic-leucine zipper domain	Q04088	Probable transcription factor PosF21 (bZIP transcription factor 59) (AtbZIP59)	A0A3S3P9Y8	Putative transcription factor PosF21 isoform X1
Anche102Chr2g0050210.1	PO>P	1126.52	-1.48432	0.444977	-3.33573	0.000850754	0.0484021	878.12	514.538	386.863	2705.84	1523.25	750.492	AT3G29400.1	exocyst subunit exo70 family protein E1	IPR004140;IPR016159	Exocyst complex component Exo70;Cullin repeat-like-containing domain superfamily	Q9FNR3	Exocyst complex component EXO70E2 (AtExo70e2) (Exocyst subunit Exo70 family protein E2)	A0A3S3LWL0	Exocyst subunit Exo70 family protein
Anche102Chr4g0039670.1	PO>P	388.015	-1.484	0.35002	-4.23976	2.23763e-05	0.00293669	169.802	204.844	238.142	807.228	592.374	315.698	AT3G55550.1	Concanavalin A-like lectin protein kinase family protein	IPR000719;IPR013320;IPR011009;IPR001220	Protein kinase domain;Concanavalin A-like lectin/glucanase domain superfamily;Protein kinase-like domain superfamily;Legume lectin domain	Q9M2S4	L-type lectin-domain containing receptor kinase S.4 (LecRK-S.4) (EC 2.7.11.1)	A0A443NSU8	Protein kinase domain-containing protein
Anche102Chr3g0044780.1	PO>P	723.361	-1.47918	0.338753	-4.36654	1.2623e-05	0.00181785	413.347	428.135	304.031	1634.17	858.196	702.286	AT5G27760.1	Hypoxia-responsive family protein	IPR007667	Hypoxia induced protein, domain			A0A443NUF3	Hypoxia-responsive family protein
Anche102Chr6g0075160.1	PO>P	139.71	-1.47512	0.392915	-3.7543	0.000173825	0.0147017	73.7426	63.1037	84.7146	259.798	253.875	103.027	AT4G36550.1	ARM repeat superfamily protein	IPR016024;IPR003613	Armadillo-type fold;U-box domain	O23225	U-box domain-containing protein 5 (EC 2.3.2.27) (Plant U-box protein 5) (RING-type E3 ubiquitin transferase PUB5)	A0A443NV84	RING-type E3 ubiquitin transferase (EC 2.3.2.27)
Anche102Scf0001g0001840.1	PO>P	65.0975	-1.47503	0.408398	-3.61175	0.000304132	0.0222332	22.3169	34.9498	46.1224	68.4288	120.466	98.3012	AT2G44745.1	WRKY family transcription factor	IPR036576;IPR003657	WRKY domain superfamily;WRKY domain	Q93WY4	Probable WRKY transcription factor 12 (WRKY DNA-binding protein 12)	A0A3S3PBP6	WRKY family protein
Anche102Scf0001g0001840.2	PO>P	65.0975	-1.47503	0.408398	-3.61175	0.000304132	0.0222332	22.3169	34.9498	46.1224	68.4288	120.466	98.3012	AT2G44745.1	WRKY family transcription factor	IPR003657;IPR036576	WRKY domain;WRKY domain superfamily	Q93WY4	Probable WRKY transcription factor 12 (WRKY DNA-binding protein 12)	A0A3S3PBP6	WRKY family protein
Anche102Chr3g0061400.1	PO>P	46.5105	-1.46611	0.392532	-3.73501	0.000187707	0.0155926	25.2277	29.1248	19.7667	81.1867	54.7573	68.9999	AT1G67070.2	Mannose-6-phosphate isomerase, type I	IPR011051;IPR001250	RmlC-like cupin domain superfamily;Mannose-6-phosphate isomerase, type I	Q9FZH5	Mannose-6-phosphate isomerase 2 (EC 5.3.1.8) (Phosphohexomutase 2) (Phosphomannose isomerase 2) (PMI2) (Protein DARK INDUCIBLE 9)	A0A443PSU6	Mannose-6-phosphate isomerase (EC 5.3.1.8)
Anche102Chr7g0053570.1	PO>P	668.306	-1.46024	0.33539	-4.35386	1.33762e-05	0.00191596	293.03	397.068	378.392	1515.87	711.845	713.629	AT1G69640.1	sphingoid base hydroxylase 1	IPR006694	Fatty acid hydroxylase	Q8VYI1	Sphinganine C4-monooxygenase 1 (EC 1.14.18.5) (Sphingoid C4-hydroxylase 1) (Sphingoid base hydroxylase 1)	A0A7J7GXX1	Fatty acid hydroxylase domain-containing protein
Anche102Chr7g0037450.1	PO>P	1685.08	-1.45482	0.267659	-5.43537	5.46838e-08	1.96877e-05	850.951	1116.45	735.135	2270.91	3209.77	1927.27	AT1G01720.1	NAC (No Apical Meristem) domain transcriptional regulator superfamily protein	IPR003441;IPR036093	NAC domain;NAC domain superfamily	Q39013	NAC domain-containing protein 2 (ANAC002)	A0A834ZQP9	NAC domain-containing protein
Anche102Chr4g0040000.1	PO>P	77.754	-1.45356	0.427987	-3.39628	0.000683088	0.0409884	29.1089	44.658	50.8288	146.136	133.409	62.3834	AT3G55550.1	Concanavalin A-like lectin protein kinase family protein	IPR011009;IPR001220;IPR000719;IPR013320	Protein kinase-like domain superfamily;Legume lectin domain;Protein kinase domain;Concanavalin A-like lectin/glucanase domain superfamily	Q9M2S4	L-type lectin-domain containing receptor kinase S.4 (LecRK-S.4) (EC 2.7.11.1)	A0A443NSU8	Protein kinase domain-containing protein
Anche102Chr4g0017470.1	PO>P	92.4277	-1.4469	0.368627	-3.92511	8.66904e-05	0.00861794	30.0792	61.1621	57.4177	169.332	117.479	119.096	AT1G75450.1	cytokinin oxidase 5	IPR036318;IPR016166;IPR006094;IPR016164;IPR015345	FAD-binding, type PCMH-like superfamily;FAD-binding domain, PCMH-type;FAD linked oxidase, N-terminal;FAD-linked oxidase-like, C-terminal;Cytokinin dehydrogenase 1, FAD/cytokinin binding domain	Q67YU0	Cytokinin dehydrogenase 5 (EC 1.5.99.12) (Cytokinin oxidase 5) (AtCKX5) (AtCKX6) (CKO5)	A0A835DNJ9	Cytokinin dehydrogenase (EC 1.5.99.12)
Anche102Chr3g0016190.1	PO>P	348.287	-1.44595	0.38291	-3.77623	0.000159223	0.0138041	193.089	239.794	128.013	743.438	502.772	282.616	AT3G10240.1	F-box and associated interaction domains-containing protein	IPR036047;IPR001810	F-box-like domain superfamily;F-box domain	Q9SS35	Putative F-box protein At3g10240	A0A1Z5RD58	F-box domain-containing protein
Anche102Chr3g0016190.2	PO>P	348.287	-1.44595	0.38291	-3.77623	0.000159223	0.0138041	193.089	239.794	128.013	743.438	502.772	282.616	AT3G10240.1	F-box and associated interaction domains-containing protein	IPR036047;IPR001810	F-box-like domain superfamily;F-box domain	Q9SS35	Putative F-box protein At3g10240	A0A1Z5RD58	F-box domain-containing protein
Anche102Chr7g0035210.1	PO>P	59.6828	-1.44511	0.349768	-4.13164	3.60186e-05	0.00415415	37.8416	29.1248	29.1795	98.5839	71.6823	91.6847	AT5G36970.1	NDR1/HIN1-like 25	IPR004864	Late embryogenesis abundant protein, LEA_2 subgroup	Q8LD98	NDR1/HIN1-like protein 6	A0A443PPE1	Late embryogenesis abundant protein
Anche102Chr4g0058420.1	PO>P	63.8902	-1.43328	0.417287	-3.43477	0.000593067	0.0369256	45.604	23.2998	34.8271	68.4288	82.6337	128.548	AT4G34215.2	carbohydrate esterase, putative (DUF303)	IPR005181	Sialate O-acetylesterase domain	Q8L9J9	Probable carbohydrate esterase At4g34215 (EC 3.1.-.-)	A0A3S3MJK7	Putative carbohydrate esterase
Anche102Chr7g0015060.1	PO>P	226.396	-1.42426	0.425205	-3.34958	0.000809331	0.0462708	133.901	131.062	103.54	527.714	316.597	145.561	AT4G08850.1	Leucine-rich repeat receptor-like protein kinase family protein	IPR000719;IPR001611;IPR011009	Protein kinase domain;Leucine-rich repeat;Protein kinase-like domain superfamily	Q8VZG8	MDIS1-interacting receptor like kinase 2 (AtMIK2) (Probable LRR receptor-like serine/threonine-protein kinase At4g08850) (EC 2.7.11.1)	A0A3S3RA42	Putative LRR receptor-like serine/threonine-protein kinase
Anche102Chr3g0041270.1	PO>P	569.9	-1.40816	0.221356	-6.3615	1.99797e-10	1.7171e-07	342.515	309.694	283.323	990.478	802.443	690.944	AT5G07250.1	RHOMBOID-like protein 3	IPR035952;IPR022764	Rhomboid-like superfamily;Peptidase S54, rhomboid domain	Q9LYP1	RHOMBOID-like protein 3 (AtRBL3) (EC 3.4.21.-)	A0A061G502	RHOMBOID-like protein (EC 3.4.21.-)
Anche102Chr1g0091530.1	PO>P	88.7942	-1.39909	0.332635	-4.20609	2.59823e-05	0.003257	50.4555	59.2204	36.7097	151.935	131.418	103.027	AT4G03420.1	hypothetical protein (DUF789)	IPR008507	Protein of unknown function DUF789			A0A443PHY6	Uncharacterized protein
Anche102Chr1g0084590.1	PO>P	1316.38	-1.38571	0.405204	-3.41979	0.0006267	0.0383755	946.041	716.47	523.348	2849.65	2012.08	850.683	AT5G11860.1	SCP1-like small phosphatase 5	IPR036412;IPR004274;IPR011948	HAD-like superfamily;FCP1 homology domain;Dullard phosphatase domain, eukaryotic	Q8VYE2	Mitochondrial import inner membrane translocase subunit TIM50 (Protein EMBRYO DEFECTIVE 1860)	A0A834YUV8	FCP1 homology domain-containing protein
Anche102Chr7g0018640.1	PO>P	1193.52	-1.38478	0.295238	-4.6904	2.72674e-06	0.000516255	629.723	724.237	628.771	2112.01	2038.96	1027.44	AT4G26890.1	mitogen-activated protein kinase kinase kinase 16	IPR011009;IPR000719	Protein kinase-like domain superfamily;Protein kinase domain	Q9ZVP5	Mitogen-activated protein kinase kinase kinase 18 (EC 2.7.11.25)	A0A3S3MSN3	Mitogen-activated protein kinase kinase kinase 2-like protein
Anche102Chr6g0084150.1	PO>P	878.581	-1.38472	0.257808	-5.37115	7.82381e-08	2.57336e-05	602.555	514.538	342.624	1446.28	1225.57	1139.92	AT4G38400.1	expansin-like A2	IPR007117;IPR009009;IPR036908;IPR007112;IPR036749	Expansin, cellulose-binding-like domain;RlpA-like protein, double-psi beta-barrel domain;RlpA-like domain superfamily;Expansin/pollen allergen, DPBB domain;Expansin, cellulose-binding-like domain superfamily	Q9SVE5	Expansin-like A2 (At-EXPL2) (AtEXLA2) (AtEXPL2) (Ath-ExpBeta-2.2)	A0A3S4PMF2	Expansin-like protein A2
Anche102Chr3g0052350.1	PO>P	638.672	-1.37854	0.286257	-4.81575	1.46649e-06	0.000305237	383.268	319.402	361.449	1187.65	987.623	592.643	AT3G56800.1	calmodulin 3	IPR002048;IPR011992	EF-hand domain;EF-hand domain pair	P0DH96	Calmodulin-4 (CaM-4)	A0A5N6R200	Uncharacterized protein
Anche102Chr4g0026050.1	PO>P	413.14	-1.37291	0.396817	-3.4598	0.000540574	0.0345371	277.505	301.927	111.07	668.051	732.752	387.533	AT2G35930.1	plant U-box 23	IPR016024;IPR003613	Armadillo-type fold;U-box domain	Q84TG3	E3 ubiquitin-protein ligase PUB23 (EC 2.3.2.27) (Plant U-box protein 23) (RING-type E3 ubiquitin transferase PUB23) (U-box domain-containing protein 23)	A0A834Z180	RING-type E3 ubiquitin transferase (EC 2.3.2.27)
Anche102Chr7g0030490.1	PO>P	1322.98	-1.36562	0.347546	-3.92933	8.51829e-05	0.00853174	977.09	763.07	479.108	1851.06	2648.26	1219.31	AT2G29380.1	highly ABA-induced PP2C protein 3	IPR001932;IPR036457	PPM-type phosphatase domain;PPM-type phosphatase domain superfamily	Q9ZW21	Probable protein phosphatase 2C 24 (AtPP2C24) (EC 3.1.3.16)	A0A1U8AK01	Protein-serine/threonine phosphatase (EC 3.1.3.16)
Anche102Chr2g0045420.1	PO>P	421.96	-1.36486	0.324535	-4.2056	2.60394e-05	0.003257	201.822	305.81	200.491	549.75	854.214	419.67	AT1G10560.1	plant U-box 18	IPR000225;IPR003613;IPR016024	Armadillo;U-box domain;Armadillo-type fold	Q9XIJ5	U-box domain-containing protein 18 (EC 2.3.2.27) (Plant U-box protein 18) (RING-type E3 ubiquitin transferase PUB18)	A0A443NEZ6	RING-type E3 ubiquitin transferase (EC 2.3.2.27)
Anche102Chr2g0047330.1	PO>P	667.725	-1.36019	0.254848	-5.33725	9.43666e-08	2.99299e-05	299.822	378.622	444.281	1199.24	897.024	787.355	AT5G39380.2	Plant calmodulin-binding protein-like protein	IPR012417	Calmodulin-binding domain, plant			A0A835DPT6	CaM_binding domain-containing protein
Anche102Chr4g0033150.1	PO>P	1102.5	-1.35394	0.291513	-4.64452	3.40873e-06	0.000606894	539.486	516.48	803.848	2006.47	1644.71	1104	AT1G23870.1	trehalose-phosphatase/synthase 9	IPR006379;IPR003337;IPR036412;IPR001830	HAD-superfamily hydrolase, subfamily IIB;Trehalose-phosphatase;HAD-like superfamily;Glycosyl transferase, family 20	Q9LRA7	Probable alpha,alpha-trehalose-phosphate synthase [UDP-forming] 9 (EC 2.4.1.15) (Trehalose-6-phosphate synthase 9) (AtTPS9)	A0A1U8B9V1	probable alpha,alpha-trehalose-phosphate synthase [UDP-forming] 9
Anche102Chr6g0092820.1	PO>P	120.18	-1.33339	0.390239	-3.41686	0.000633485	0.0385326	61.1288	57.2788	86.5972	122.94	129.426	263.712	AT5G65660.1	hydroxyproline-rich glycoprotein family protein			Q9LSK9	Uncharacterized protein At5g65660	A0A835HX58	Uncharacterized protein
Anche102Chr7g0080330.1	PO>P	379.47	-1.32676	0.303517	-4.37129	1.23514e-05	0.00179818	211.525	195.136	241.907	760.836	498.789	368.629	AT4G18880.1	heat shock transcription factor A4A	IPR036390;IPR000232	Winged helix DNA-binding domain superfamily;Heat shock factor (HSF)-type, DNA-binding	Q94J16	Heat stress transcription factor A-4b (Heat stress transcription factor 4) (OsHsf-04) (Heat stress transcription factor 9) (rHsf9)	A0A3S3NBU9	Heat shock factor HSF-type
Anche102Chr3g0030860.1	PO>P	197.258	-1.32676	0.252288	-5.25889	1.44926e-07	4.10757e-05	128.079	98.0535	111.07	306.19	307.636	232.52	AT2G05920.1	Subtilase family protein	IPR010259;IPR036852;IPR000209;IPR041469	Peptidase S8 propeptide/proteinase inhibitor I9;Peptidase S8/S53 domain superfamily;Peptidase S8/S53 domain;Subtilisin-like protease, fibronectin type-III domain	Q9ZUF6	Subtilisin-like protease SBT1.8 (EC 3.4.21.-) (Subtilase subfamily 1 member 8) (AtSBT1.8)	A0A834ZLP8	Uncharacterized protein
Anche102Chr1g0029670.1	PO>P	274.036	-1.32026	0.251032	-5.25933	1.44579e-07	4.10757e-05	146.515	173.778	149.662	446.527	428.103	299.63	AT2G47180.1	galactinol synthase 1	IPR002495;IPR029044	Glycosyl transferase, family 8;Nucleotide-diphospho-sugar transferases	C7G304	Galactinol synthase 2 (GolS-2) (SlGolS2) (EC 2.4.1.123)	A0A067K918	Hexosyltransferase (EC 2.4.1.-)
Anche102Scf0001g0003310.1	PO>P	1121.3	-1.31608	0.273212	-4.81708	1.45671e-06	0.000305237	673.387	566.963	687.13	1965.88	1789.07	1045.4	AT5G46910.1	Transcription factor jumonji (jmj) family protein / zinc finger (C5HC2 type) family protein	IPR003349;IPR003347;IPR004198	JmjN domain;JmjC domain;Zinc finger, C5HC2-type	Q336N8	Lysine-specific demethylase JMJ706 (EC 1.14.11.66) (Jumonji domain-containing protein 706) (Lysine-specific histone demethylase JMJ706) (Protein JUMONJI 706) ([histone H3]-trimethyl-L-lysine(9) demethylase JMJ706)	A0A834ZSF0	Uncharacterized protein
Anche102Chr7g0132040.1	PO>P	1553.22	-1.31517	0.274009	-4.79972	1.58888e-06	0.000325623	806.318	965.973	898.916	2972.59	2178.34	1497.2	AT5G47910.1	respiratory burst oxidase homologue D	IPR017927;IPR017938;IPR013121;IPR011992;IPR013130;IPR013112;IPR039261;IPR002048;IPR013623	FAD-binding domain, ferredoxin reductase-type;Riboflavin synthase-like beta-barrel;Ferric reductase, NAD binding domain;EF-hand domain pair;Ferric reductase transmembrane component-like domain;FAD-binding 8;Ferredoxin-NADP reductase (FNR), nucleotide-binding domain;EF-hand domain;NADPH oxidase Respiratory burst	Q2HXL0	Respiratory burst oxidase homolog protein C (EC 1.11.1.-) (EC 1.6.3.-) (NADPH oxidase RBOHC) (StRBOHC)	A0A3S3NG15	Cytochrome b245
Anche102Chr6g0083300.1	PO>P	333.459	-1.31229	0.291142	-4.50737	6.56356e-06	0.0010598	255.188	156.303	162.84	545.111	362.394	518.917	AT1G76070.1	hypothetical protein			Q9SGS5	Uncharacterized protein At1g76070	A0A3S3NHJ1	Uncharacterized protein
Anche102Chr7g0045730.1	PO>P	273.921	-1.29777	0.230056	-5.64109	1.68981e-08	7.14601e-06	176.594	138.828	160.017	337.505	387.283	443.3	AT1G28390.2	Protein kinase superfamily protein	IPR011009;IPR000719;IPR001245	Protein kinase-like domain superfamily;Protein kinase domain;Serine-threonine/tyrosine-protein kinase, catalytic domain	Q9SGN7	Serine/threonine-protein kinase-like protein At1g28390 (EC 2.7.11.1) (CRINKLY 4-related kinase)	A0A1U8AU60	serine/threonine-protein kinase-like protein At3g51990
Anche102Scf0002g0001080.1	PO>P	764.586	-1.29759	0.312632	-4.15053	3.31701e-05	0.00394447	414.317	430.076	481.932	1290.87	1354.99	615.328	AT2G23140.1	RING/U-box superfamily protein with ARM repeat domain-containing protein	IPR000225;IPR003613;IPR016024	Armadillo;U-box domain;Armadillo-type fold	O22193	U-box domain-containing protein 4 (EC 2.3.2.27) (Plant U-box protein 4) (RING-type E3 ubiquitin transferase PUB4)	A0A3S3MS24	RING-type E3 ubiquitin transferase (EC 2.3.2.27)
Anche102Chr1g0028380.1	PO>P	429.134	-1.294	0.313639	-4.12576	3.69517e-05	0.00424339	267.802	270.861	207.08	694.726	767.598	366.739	AT3G62260.2	Protein phosphatase 2C family protein	IPR001932;IPR036457	PPM-type phosphatase domain;PPM-type phosphatase domain superfamily	Q9FYN7	Probable protein phosphatase 2C 2 (OsPP2C02) (EC 3.1.3.16)	A0A3S3P6B1	Protein-serine/threonine phosphatase (EC 3.1.3.16)
Anche102Chr1g0001880.1	PO>P	803.934	-1.29385	0.299435	-4.32095	1.55359e-05	0.00220163	587.03	437.843	372.744	872.177	1584.97	968.834	AT3G59890.1	Dihydrodipicolinate reductase, bacterial/plant	IPR011859;IPR000846;IPR036291;IPR022663	Dihydrodipicolinate reductase, plant-type;Dihydrodipicolinate reductase, N-terminal;NAD(P)-binding domain superfamily;Dihydrodipicolinate reductase, C-terminal	Q8LB01	4-hydroxy-tetrahydrodipicolinate reductase 2, chloroplastic (HTPA reductase 2) (EC 1.17.1.8)	A0A443NYK5	4-hydroxy-tetrahydrodipicolinate reductase 1, chloroplastic-like protein isoform X1
Anche102Chr1g0001880.2	PO>P	803.934	-1.29385	0.299435	-4.32095	1.55359e-05	0.00220163	587.03	437.843	372.744	872.177	1584.97	968.834	AT3G59890.1	Dihydrodipicolinate reductase, bacterial/plant	IPR000846;IPR022663;IPR036291;IPR011859	Dihydrodipicolinate reductase, N-terminal;Dihydrodipicolinate reductase, C-terminal;NAD(P)-binding domain superfamily;Dihydrodipicolinate reductase, plant-type	Q8LB01	4-hydroxy-tetrahydrodipicolinate reductase 2, chloroplastic (HTPA reductase 2) (EC 1.17.1.8)	A0A443NYK5	4-hydroxy-tetrahydrodipicolinate reductase 1, chloroplastic-like protein isoform X1
Anche102Chr1g0028110.1	PO>P	298.685	-1.29201	0.242611	-5.32544	1.00711e-07	3.08406e-05	165.921	204.844	148.721	488.28	426.111	358.232	AT3G62260.2	Protein phosphatase 2C family protein	IPR001932;IPR036457	PPM-type phosphatase domain;PPM-type phosphatase domain superfamily	Q9FYN7	Probable protein phosphatase 2C 2 (OsPP2C02) (EC 3.1.3.16)	A0A834Z8V7	Protein-serine/threonine phosphatase (EC 3.1.3.16)
Anche102Chr3g0041800.1	PO>P	245.177	-1.29022	0.226727	-5.69066	1.26553e-08	5.61936e-06	130.02	163.099	133.661	389.696	327.548	327.04	AT5G07250.1	RHOMBOID-like protein 3	IPR022764;IPR035952	Peptidase S54, rhomboid domain;Rhomboid-like superfamily	Q9LYP1	RHOMBOID-like protein 3 (AtRBL3) (EC 3.4.21.-)	A0A0A7E6N6	RHOMBOID-like protein (EC 3.4.21.-) (Fragment)
Anche102Chr1g0028400.1	PO>P	396.551	-1.28984	0.26951	-4.78586	1.70255e-06	0.000343632	252.277	233.969	204.256	627.457	670.03	391.314	AT3G62260.2	Protein phosphatase 2C family protein	IPR001932;IPR036457	PPM-type phosphatase domain;PPM-type phosphatase domain superfamily	Q9FYN7	Probable protein phosphatase 2C 2 (OsPP2C02) (EC 3.1.3.16)	A0A834Z8V7	Protein-serine/threonine phosphatase (EC 3.1.3.16)
Anche102Chr7g0032640.1	PO>P	285.089	-1.28778	0.284778	-4.52203	6.125e-06	0.0010073	157.188	178.632	160.958	489.44	453.988	270.328	AT1G07630.1	pol-like 5	IPR036457;IPR001932	PPM-type phosphatase domain superfamily;PPM-type phosphatase domain	Q9LQN6	Probable protein phosphatase 2C 4 (AtPP2C04) (EC 3.1.3.16) (Protein POLTERGEIST-LIKE 5) (Protein phosphatase 2C PLL5) (PP2C PLL5)	A0A3S3R728	PPM-type phosphatase domain-containing protein
Anche102Chr7g0010380.1	PO>P	168.332	-1.27681	0.234017	-5.45605	4.86839e-08	1.77676e-05	89.2674	108.733	96.9512	256.318	229.981	228.739	AT3G54810.2	Plant-specific GATA-type zinc finger transcription factor family protein	IPR000679	Zinc finger, GATA-type	Q9SV30	GATA transcription factor 8	A0A3S3P9Q9	GATA transcription factor
Anche102Chr7g0062480.1	PO>P	125.281	-1.26842	0.369415	-3.43358	0.00059566	0.036992	60.1585	80.5786	80.0083	99.7437	209.073	222.123	AT3G07130.2	purple acid phosphatase 15	IPR008963;IPR004843;IPR029052;IPR025733;IPR015914	Purple acid phosphatase-like, N-terminal;Calcineurin-like phosphoesterase domain, ApaH type;Metallo-dependent phosphatase-like;Iron/zinc purple acid phosphatase-like C-terminal domain;Purple acid phosphatase, N-terminal	Q9SFU3	Purple acid phosphatase 15 (EC 3.1.3.-) (EC 3.1.3.2) (Phytase)	A0A3S4NA86	Purple acid phosphatase (EC 3.1.3.2)
Anche102Chr4g0010520.1	PO>P	218.547	-1.26743	0.340295	-3.7245	0.000195702	0.0160923	92.1783	112.616	179.783	368.82	340.491	217.397	AT3G15820.1	phosphatidic acid phosphatase-related / PAP2-like protein			Q9LVZ7	Phosphatidylcholine:diacylglycerol cholinephosphotransferase 1 (AtPDCT1) (EC 2.7.8.-) (Protein REDUCED OLEATE DESATURATION 1)	A0A1U7YNL1	phosphatidylcholine:diacylglycerol cholinephosphotransferase 1-like
Anche102Chr6g0074320.1	PO>P	224.177	-1.26228	0.297403	-4.24435	2.1923e-05	0.00289145	132.931	119.412	143.074	410.573	323.566	215.506	AT3G25070.2	RPM1 interacting protein 4	IPR008700	RIN4, pathogenic type III effector avirulence factor Avr cleavage site	Q8GYN5	RPM1-interacting protein 4	A0A3S4P8L5	RPM1-interacting protein 4-like protein
Anche102Scf0001g0001610.1	PO>P	382.782	-1.25905	0.284594	-4.42403	9.68753e-06	0.00144187	217.347	206.786	252.261	749.238	440.05	431.013	AT4G17900.1	PLATZ transcription factor family protein	IPR006734	PLATZ transcription factor	Q1G3Q4	Protein RGF1 INDUCIBLE TRANSCRIPTION FACTOR 1	A0A834YG58	Uncharacterized protein
Anche102Chr7g0050460.2	PO>P	12857.4	-1.25478	0.164286	-7.6378	2.20972e-14	5.88712e-11	6763.95	8399.59	7617.73	17846	18808.6	17708.4	AT1G78080.1	related to AP2 4	IPR016177;IPR001471	DNA-binding domain superfamily;AP2/ERF domain	Q8H1E4	Ethylene-responsive transcription factor RAP2-4 (Ethylene-responsive transcription factor ERF059) (Protein RELATED TO APETALA2 4)	A0A835DL16	AP2/ERF domain-containing protein
Anche102Chr3g0056340.1	PO>P	169.321	-1.25154	0.270029	-4.63485	3.5719e-06	0.000621977	85.3862	114.558	100.716	211.085	213.056	291.123	AT5G62770.1	membrane-associated kinase regulator, putative (DUF1645)	IPR012442	Protein of unknown function DUF1645, plant			A0A5B7BK69	Uncharacterized protein
Anche102Chr6g0014440.1	PO>P	340.954	-1.24963	0.343161	-3.64153	0.000271027	0.02034	228.02	213.582	163.782	663.412	503.767	273.164	AT1G70740.1	Protein kinase superfamily protein	IPR011009;IPR000719;IPR001245	Protein kinase-like domain superfamily;Protein kinase domain;Serine-threonine/tyrosine-protein kinase, catalytic domain	Q9CAC3	Cysteine-rich receptor-like protein kinase 43 (Cysteine-rich RLK43) (EC 2.7.11.1)	A0A061E8S1	Cysteine-rich receptor-like protein kinase 10
Anche102Chr3g0034420.1	PO>P	105.559	-1.24845	0.337158	-3.70286	0.000213183	0.0171073	60.1585	40.7747	86.5972	147.296	146.351	152.178	AT4G11280.1	1-aminocyclopropane-1-carboxylic acid (acc) synthase 6	IPR015424;IPR004839	Pyridoxal phosphate-dependent transferase;Aminotransferase, class I/classII	Q9MB95	1-aminocyclopropane-1-carboxylate synthase 1 (ACC synthase 1) (EC 4.4.1.14) (S-adenosyl-L-methionine methylthioadenosine-lyase)	Q8W4V2	ACC synthase (Fragment)
Anche102Chr4g0054990.1	PO>P	790.439	-1.2466	0.2493	-5.00041	5.72082e-07	0.000136084	483.208	404.835	517.7	1369.74	1142.93	824.218	AT4G33920.1	Protein phosphatase 2C family protein	IPR036457;IPR001932	PPM-type phosphatase domain superfamily;PPM-type phosphatase domain	Q2QN36	Probable protein phosphatase 2C 78 (OsPP2C78) (EC 3.1.3.16)	A0A443NHP8	Protein-serine/threonine phosphatase (EC 3.1.3.16)
Anche102Chr7g0050460.1	PO>P	10395.1	-1.24149	0.166915	-7.43788	1.02313e-13	2.09679e-10	5870.3	6722.98	5945.08	13878.3	16184.3	13769.7	AT1G78080.1	related to AP2 4	IPR016177;IPR001471	DNA-binding domain superfamily;AP2/ERF domain	Q8H1E4	Ethylene-responsive transcription factor RAP2-4 (Ethylene-responsive transcription factor ERF059) (Protein RELATED TO APETALA2 4)	A0A3S3NIS5	Ethylene-responsive transcription factor RAP2-4-like protein
Anche102Chr4g0049650.1	PO>P	604.437	-1.23165	0.273431	-4.50441	6.65568e-06	0.0010682	424.02	409.689	249.437	941.766	682.973	918.738	AT4G07960.1	Cellulose-synthase-like C12	IPR001173;IPR029044	Glycosyltransferase 2-like;Nucleotide-diphospho-sugar transferases	Q9ZQB9	Probable xyloglucan glycosyltransferase 12 (EC 2.4.1.-) (Cellulose synthase-like protein C12) (AtCslC12)	A0A443NWI6	Glycosyl transferase family 2 family protein
Anche102Chr1g0116480.1	PO>P	65.4683	-1.23042	0.351478	-3.50071	0.000464028	0.0310619	47.5446	35.9206	33.8858	95.1045	108.519	71.8355	AT2G45910.1	U-box domain-containing protein kinase family protein	IPR011009;IPR003613;IPR000719	Protein kinase-like domain superfamily;U-box domain;Protein kinase domain	Q8GUH1	U-box domain-containing protein 33 (Plant U-box protein 33) [Includes: E3 ubiquitin ligase (EC 2.3.2.27) (RING-type E3 ubiquitin transferase); Serine/threonine-protein kinase (EC 2.7.11.-)]	A0A8B7CQB5	U-box domain-containing protein 33-like
Anche102Chr6g0061580.1	PO>P	4509.98	-1.22454	0.221657	-5.52449	3.30439e-08	1.27854e-05	2324.83	2910.54	2873.71	7866.99	5386.13	5697.69	AT1G74950.1	TIFY domain/Divergent CCT motif family protein	IPR018467;IPR010399	CO/COL/TOC1, conserved site;Tify domain	Q8H395	Protein TIFY 10b (OsTIFY10b) (Jasmonate ZIM domain-containing protein 7) (OsJAZ7) (OsJAZ6)	A0A3S3Q506	Protein TIFY 10A
Anche102Chr3g0041810.1	PO>P	686.919	-1.22406	0.22908	-5.34339	9.12252e-08	2.92822e-05	487.09	433.96	314.385	1042.67	957.755	885.656	AT5G07250.1	RHOMBOID-like protein 3	IPR035952;IPR022764	Rhomboid-like superfamily;Peptidase S54, rhomboid domain	Q9LYP1	RHOMBOID-like protein 3 (AtRBL3) (EC 3.4.21.-)	A0A1U8BB61	RHOMBOID-like protein (EC 3.4.21.-)
Anche102Chr5g0041490.1	PO>P	2740.6	-1.22329	0.24643	-4.96405	6.90389e-07	0.000161345	1502.99	1375.66	2051.98	4164.88	4371.62	2976.45	AT1G15520.1	pleiotropic drug resistance 12	IPR027417;IPR013525;IPR029481;IPR003439;IPR013581;IPR043926	P-loop containing nucleoside triphosphate hydrolase;ABC-2 type transporter;ABC-transporter, N-terminal domain;ABC transporter-like, ATP-binding domain;Plant PDR ABC transporter associated;ABC transporter family G domain	O24367	Pleiotropic drug resistance protein TUR2 (Protein Turion 2)	A0A3S3NY47	Pleiotropic drug resistance protein 1-like protein isoform X1
Anche102Chr2g0050730.1	PO>P	91.5886	-1.22249	0.344608	-3.54746	0.000388958	0.0270757	69.8615	61.1621	33.8858	132.218	131.418	120.986	AT3G02110.1	serine carboxypeptidase-like 25	IPR029058;IPR001563	Alpha/Beta hydrolase fold;Peptidase S10, serine carboxypeptidase	Q8L9Y0	Serine carboxypeptidase-like 25 (EC 3.4.16.-)	A0A3S3NXM1	Carboxypeptidase (EC 3.4.16.-)
Anche102Scf0003g0000310.1	PO>P	481.371	-1.22179	0.358325	-3.40973	0.000650262	0.0392841	317.287	390.272	159.075	846.662	691.933	482.999	AT1G19210.1	Integrase-type DNA-binding superfamily protein	IPR001471;IPR016177	AP2/ERF domain;DNA-binding domain superfamily	Q84QC2	Ethylene-responsive transcription factor ERF017	A0A443NLU8	Ethylene-responsive transcription factor ERF017-like protein
Anche102Chr6g0021210.1	PO>P	139.697	-1.21968	0.346888	-3.51606	0.000438005	0.0297687	79.5644	57.2788	114.835	213.405	144.36	228.739	AT5G37600.1	hypothetical protein	IPR036651;IPR008146;IPR008147;IPR014746	Glutamine synthetase, N-terminal domain superfamily;Glutamine synthetase, catalytic domain;Glutamine synthetase, beta-Grasp domain;Glutamine synthetase/guanido kinase, catalytic domain	P51118	Glutamine synthetase cytosolic isozyme 1 (EC 6.3.1.2) (Glutamate--ammonia ligase)	A0A834ZJI6	Glutamine synthetase (EC 6.3.1.2)
Anche102Chr3g0062700.1	PO>P	660.75	-1.21552	0.283772	-4.28343	1.84035e-05	0.00255368	348.337	410.66	433.927	1222.44	932.865	616.273	AT1G18390.2	Serine/Threonine kinase family catalytic domain protein	IPR011009;IPR001245;IPR000719	Protein kinase-like domain superfamily;Serine-threonine/tyrosine-protein kinase, catalytic domain;Protein kinase domain	P0C5E2	LEAF RUST 10 DISEASE-RESISTANCE LOCUS RECEPTOR-LIKE PROTEIN KINASE-like 1.2 (EC 2.7.11.1) (Probable receptor-like serine/threonine-protein kinase LRK10L-1.2)	A0A3S3MP20	LEAF RUST 10 DISEASE-RESISTANCE LOCUS RECEPTOR-LIKE PROTEIN KINASE-like protein 1.2
Anche102Chr3g0030710.1	PO>P	399.131	-1.20032	0.258466	-4.64402	3.41694e-06	0.000606894	320.198	199.019	207.08	506.837	616.268	545.382	AT1G50640.1	ethylene responsive element binding factor 3	IPR016177;IPR001471	DNA-binding domain superfamily;AP2/ERF domain	O80339	Ethylene-responsive transcription factor 3 (AtERF3) (Ethylene-responsive element-binding factor 3) (EREBP-3)	A0A3S3P1S6	Ethylene-responsive transcription factor 12-like protein
Anche102Chr6g0091140.1	PO>P	72.0866	-1.19591	0.326858	-3.65879	0.000253413	0.0193451	46.5743	34.9498	49.8875	102.063	85.6205	113.424	AT3G49780.1	phytosulfokine 4 precursor	IPR009438	Phytosulfokine	Q9FS10	Phytosulfokines [Cleaved into: Phytosulfokine-alpha (PSK-alpha) (Phytosulfokine-a); Phytosulfokine-beta (PSK-beta) (Phytosulfokine-b)]	A0A835DN87	Phytosulfokine [Cleaved into: Phytosulfokine-alpha (PSK-alpha) (Phytosulfokine-a); Phytosulfokine-beta (PSK-beta) (Phytosulfokine-b)]
Anche102Chr2g0011820.1	PO>P	221.511	-1.19284	0.26057	-4.57783	4.69833e-06	0.000792234	151.366	145.624	107.305	367.66	287.725	269.383	AT1G59650.1	CW14 protein (DUF1336)	IPR009769	Protein ENHANCED DISEASE RESISTANCE 2, C-terminal	F4JSE7	Protein ENHANCED DISEASE RESISTANCE 2	A0A3S3M5R6	CW14 protein isoform 1
Anche102Chr1g0002140.1	PO>P	587.917	-1.1913	0.267168	-4.45898	8.23495e-06	0.00126233	428.872	352.41	292.736	1040.35	785.518	627.615	AT4G12040.1	A20/AN1-like zinc finger family protein	IPR000058;IPR035896;IPR002653	Zinc finger, AN1-type;AN1-like Zinc finger;Zinc finger, A20-type	Q9SZ69	Zinc finger A20 and AN1 domain-containing stress-associated protein 7 (AtSAP7)	A0A1U7ZB44	zinc finger A20 and AN1 domain-containing stress-associated protein 4-like
Anche102Chr3g0062800.1	PO>P	215.172	-1.18673	0.269277	-4.40712	1.04753e-05	0.00155046	150.396	148.536	95.0686	336.345	283.742	276.945	AT1G67070.2	Mannose-6-phosphate isomerase, type I	IPR011051;IPR001250	RmlC-like cupin domain superfamily;Mannose-6-phosphate isomerase, type I	Q9FZH5	Mannose-6-phosphate isomerase 2 (EC 5.3.1.8) (Phosphohexomutase 2) (Phosphomannose isomerase 2) (PMI2) (Protein DARK INDUCIBLE 9)	A0A443PSU6	Mannose-6-phosphate isomerase (EC 5.3.1.8)
Anche102Chr1g0069710.1	PO>P	901.92	-1.18601	0.323178	-3.66983	0.00024271	0.0187951	588.001	596.088	467.813	1856.86	1122.03	780.738	AT2G17220.1	Protein kinase superfamily protein	IPR011009;IPR000719;IPR001245	Protein kinase-like domain superfamily;Protein kinase domain;Serine-threonine/tyrosine-protein kinase, catalytic domain	Q9SII6	Probable serine/threonine-protein kinase PIX13 (EC 2.7.11.1)	A0A3S3P751	Putative serine/threonine-protein kinase NAK
Anche102Chr5g0025660.1	PO>P	426.579	-1.18295	0.25481	-4.64249	3.44238e-06	0.000607363	286.238	283.481	212.728	681.969	645.141	449.917	AT5G66320.2	GATA transcription factor 5	IPR000679	Zinc finger, GATA-type	Q9FH57	GATA transcription factor 5	A0A6A1VUP9	GATA transcription factor 5
Anche102Chr4g0024490.1	PO>P	1919.39	-1.17319	0.285592	-4.10792	3.99242e-05	0.00448802	745.189	1364.01	1428.85	2190.88	2837.42	2949.98	AT2G27690.1	cytochrome P450, family 94, subfamily C, polypeptide 1	IPR036396;IPR001128	Cytochrome P450 superfamily;Cytochrome P450	Q9ZUX1	Cytochrome P450 94C1 (EC 1.14.14.49) (12-hydroxyjasmonoyl-L-amino acid 12-hydroxylase)	A0A1U8AUW7	cytochrome P450 94C1-like
Anche102Scf0035g0000280.1	PO>P	161.561	-1.16348	0.293791	-3.96022	7.48801e-05	0.00773239	110.614	93.1994	95.0686	292.272	208.078	170.137	AT1G54840.1	HSP20-like chaperones superfamily protein	IPR002068;IPR008978	Alpha crystallin/Hsp20 domain;HSP20-like chaperone	Q8RWL4	Increased DNA methylation 2 (Alpha-crystallin domain-containing protein 39.4) (AtAcd39.4) (Protein ROS5) (Repressor of silencing 5)	A0A1U8BE36	increased DNA methylation 2-like
Anche102Chr6g0061250.1	PO>P	594.222	-1.16185	0.330265	-3.51795	0.000434895	0.0296329	450.218	457.259	193.902	859.42	738.726	865.806	AT1G19210.1	Integrase-type DNA-binding superfamily protein	IPR016177;IPR001471	DNA-binding domain superfamily;AP2/ERF domain	Q84QC2	Ethylene-responsive transcription factor ERF017	A0A443PYN3	Ethylene-responsive transcription factor ERF017
Anche102Chr5g0070150.1	PO>P	179.47	-1.15798	0.277964	-4.16596	3.1005e-05	0.00377185	81.505	133.003	118.6	263.277	266.817	213.616	AT1G45616.1	receptor like protein 6	IPR001611;IPR013210	Leucine-rich repeat;Leucine-rich repeat-containing N-terminal, plant-type	Q9C637	Receptor-like protein 6 (AtRLP6)	A0A2N9EM71	LRRNT_2 domain-containing protein
Anche102Chr1g0004920.1	PO>P	182.885	-1.15143	0.343131	-3.35567	0.000791739	0.0455964	133.901	143.682	63.0653	279.514	257.857	219.287	AT5G16080.1	carboxyesterase 17	IPR013094;IPR029058	Alpha/beta hydrolase fold-3;Alpha/Beta hydrolase fold	Q9FG13	Probable carboxylesterase 15 (AtCXE15) (EC 3.1.1.1)	A0A6P6AII1	probable carboxylesterase 15
Anche102Chr7g0033920.1	PO>P	1293.85	-1.14977	0.29048	-3.95818	7.55228e-05	0.00776864	1136.22	681.52	593.944	2137.53	1684.53	1529.34	AT5G07280.1	Leucine-rich repeat transmembrane protein kinase	IPR013210;IPR011009;IPR001611	Leucine-rich repeat-containing N-terminal, plant-type;Protein kinase-like domain superfamily;Leucine-rich repeat	Q8RZV7	Leucine-rich repeat receptor protein kinase MSP1 (EC 2.7.11.1) (Protein MULTIPLE SPOROCYTE 1)	A0A804K1I6	(wild Malaysian banana) hypothetical protein
Anche102Chr7g0115050.1	PO>P	402.329	-1.14923	0.298271	-3.85299	0.000116685	0.0108696	287.208	263.094	199.55	760.836	497.794	405.492	AT2G17840.1	Senescence/dehydration-associated protein-like protein	IPR009686	Senescence/spartin-associated, C-terminal	O48832	Protein EARLY-RESPONSIVE TO DEHYDRATION 7, chloroplastic	A0A8B7BZC5	protein EARLY-RESPONSIVE TO DEHYDRATION 7, chloroplastic-like
Anche102Chr5g0040370.1	PO>P	151.562	-1.14691	0.317493	-3.6124	0.000303372	0.0222332	72.7724	90.2869	119.542	259.798	210.069	156.904	AT3G22240.1	cysteine-rich/transmembrane domain PCC1-like protein	IPR028144	Cysteine-rich transmembrane CYSTM domain	Q9LHJ3	Protein CYSTEINE-RICH TRANSMEMBRANE MODULE 9 (AthCYSTM9)	A0A8B8KG28	cysteine-rich and transmembrane domain-containing protein B-like isoform X1
Anche102Chr5g0040370.2	PO>P	151.562	-1.14691	0.317493	-3.6124	0.000303372	0.0222332	72.7724	90.2869	119.542	259.798	210.069	156.904	AT3G22240.1	cysteine-rich/transmembrane domain PCC1-like protein	IPR028144	Cysteine-rich transmembrane CYSTM domain	Q9LHJ3	Protein CYSTEINE-RICH TRANSMEMBRANE MODULE 9 (AthCYSTM9)	A0A8B8KG28	cysteine-rich and transmembrane domain-containing protein B-like isoform X1
Anche102Chr6g0066910.1	PO>P	128.734	-1.14081	0.310907	-3.6693	0.00024322	0.0187951	70.8318	80.5786	89.421	213.405	123.453	194.712	AT1G71050.1	Heavy metal transport/detoxification superfamily protein	IPR006121;IPR036163	Heavy metal-associated domain, HMA;Heavy metal-associated domain superfamily	Q9C9A3	Heavy metal-associated isoprenylated plant protein 20 (AtHIP20) (AtHIPP20)	W9R2T1	HMA domain-containing protein
Anche102Chr4g0041580.1	PO>P	1146.77	-1.13149	0.286207	-3.9534	7.70476e-05	0.00789501	716.08	733.945	705.955	2222.2	1055.32	1447.11	AT5G66920.1	SKU5 similar 17	IPR011707;IPR008972;IPR011706;IPR001117	Multicopper oxidase, N-termianl;Cupredoxin;Multicopper oxidase, C-terminal;Multicopper oxidase, type 1	Q00624	L-ascorbate oxidase homolog (EC 1.10.3.-)	A0A3S3P533	L-ascorbate oxidase
Anche102Chr1g0069900.1	PO>P	1392.53	-1.1273	0.237112	-4.75429	1.99149e-06	0.000393016	1053.74	857.24	712.544	2211.76	1979.23	1540.68	AT2G29670.2	Tetratricopeptide repeat (TPR)-like superfamily protein	IPR011990	Tetratricopeptide-like helical domain superfamily			A0A1U8AKH5	uncharacterized protein LOC104601232
Anche102Scf0002g0000670.3	PO>P	328.741	-1.12535	0.296704	-3.79283	0.000148937	0.0133154	224.139	195.136	200.491	512.636	555.538	284.506	AT1G16670.1	Protein kinase superfamily protein	IPR011009;IPR000719	Protein kinase-like domain superfamily;Protein kinase domain	Q93YN1	Cold-responsive protein kinase 1 (EC 2.7.11.1)	A0A3S4PCW8	Putative serine/threonine-protein kinase
Anche102Chr5g0008780.1	PO>P	1679.13	-1.12371	0.192601	-5.83437	5.39946e-09	2.76639e-06	1245.86	994.127	929.037	2469.24	2255.01	2181.53	AT1G28360.1	ERF domain protein 12	IPR032861;IPR033121;IPR016177;IPR001471;IPR021109	Xylanase inhibitor, N-terminal;Peptidase family A1 domain;DNA-binding domain superfamily;AP2/ERF domain;Aspartic peptidase domain superfamily	Q94ID6	Ethylene-responsive transcription factor 12 (AtERF12) (Ethylene-responsive element-binding factor 12) (EREBP-12)	A0A1U8B8N1	ethylene-responsive transcription factor 12-like
Anche102Chr4g0009810.1	PO>P	595.095	-1.12256	0.280817	-3.9975	6.4016e-05	0.00674117	363.862	256.298	503.581	724.882	910.962	810.985	AT5G48570.1	FKBP-type peptidyl-prolyl cis-trans isomerase family protein	IPR001179	FKBP-type peptidyl-prolyl cis-trans isomerase domain	Q9FJL3	Peptidyl-prolyl cis-trans isomerase FKBP65 (PPIase FKBP65) (EC 5.2.1.8) (70 kDa peptidyl-prolyl isomerase) (FK506-binding protein 65) (AtFKBP65) (Immunophilin FKBP65) (Peptidyl-prolyl isomerase ROF2) (Protein ROTAMASE FKBP 2) (Rotamase)	A0A822ZHR0	Peptidylprolyl isomerase (EC 5.2.1.8)
Anche102Scf0002g0000670.1	PO>P	327.802	-1.11934	0.295798	-3.78414	0.000154244	0.0136242	224.139	195.136	200.491	507.997	554.542	284.506	AT1G16670.1	Protein kinase superfamily protein	IPR011009;IPR000719	Protein kinase-like domain superfamily;Protein kinase domain	Q93YN1	Cold-responsive protein kinase 1 (EC 2.7.11.1)	A0A6A6KBF6	Protein kinase domain-containing protein
Anche102Scf0002g0000670.2	PO>P	327.802	-1.11934	0.295798	-3.78414	0.000154244	0.0136242	224.139	195.136	200.491	507.997	554.542	284.506	AT1G16670.1	Protein kinase superfamily protein	IPR000719;IPR011009	Protein kinase domain;Protein kinase-like domain superfamily	Q93YN1	Cold-responsive protein kinase 1 (EC 2.7.11.1)	A0A3S4PCW8	Putative serine/threonine-protein kinase
Anche102Chr6g0017710.1	PO>P	377.268	-1.11599	0.271008	-4.11792	3.82305e-05	0.0043714	325.05	181.545	208.021	548.59	511.732	488.67	AT1G18210.1	Calcium-binding EF-hand family protein	IPR002048;IPR011992	EF-hand domain;EF-hand domain pair	Q9LE22	Probable calcium-binding protein CML27 (Calmodulin-like protein 27)	A0A834YQ48	Uncharacterized protein
Anche102Chr7g0025480.1	PO>P	931.912	-1.1106	0.19681	-5.64302	1.67097e-08	7.14601e-06	684.06	539.78	545.939	1293.19	1383.87	1144.64	AT2G31090.1	transmembrane protein			O82275	Signaling peptide TAXIMIN 1	A0A843WHM9	Uncharacterized protein
Anche102Chr7g0048360.1	PO>P	416.753	-1.11032	0.303713	-3.65583	0.000256352	0.0194869	246.456	267.948	276.734	810.707	518.701	379.972	AT1G78240.1	S-adenosyl-L-methionine-dependent methyltransferases superfamily protein	IPR029063;IPR004159	S-adenosyl-L-methionine-dependent methyltransferase;Putative S-adenosyl-L-methionine-dependent methyltransferase	Q9C9Q8	Probable pectin methyltransferase QUA2 (EC 2.1.1.-) (Protein OVERSENSITIVE TO SUGAR 1) (Protein QUASIMODO 2) (Protein TUMOROUS SHOOT DEVELOPMENT 2)	A0A834YCM2	Uncharacterized protein
Anche102Chr6g0044780.1	PO>P	4554.76	-1.10698	0.262651	-4.21465	2.50164e-05	0.00317375	3593.98	2532.89	2537.67	8073.44	5781.38	4809.2	AT3G56880.1	VQ motif-containing protein	IPR008889	VQ	O80683	Calmodulin-binding protein 25 (AtCAMBP25) (VQ motif-containing protein 15) (AtVQ15)	A0A1U7ZJT1	calmodulin-binding protein 25-like
Anche102Chr4g0006310.1	PO>P	278.079	-1.10313	0.300603	-3.66974	0.000242797	0.0187951	136.812	146.595	246.614	310.829	422.129	405.492	AT3G28345.1	ABC transporter family protein	IPR003439;IPR036640;IPR011527;IPR027417	ABC transporter-like, ATP-binding domain;ABC transporter type 1, transmembrane domain superfamily;ABC transporter type 1, transmembrane domain;P-loop containing nucleoside triphosphate hydrolase	Q9LHK4	Putative ABC transporter B family member 8 (ABC transporter ABCB.8) (AtABCB8) (P-glycoprotein 8) (Putative multidrug resistance protein 22)	A0A443N4T9	ABC transporter
Anche102Chr4g0032590.1	PO>P	85.4209	-1.09551	0.319801	-3.42561	0.000613416	0.0380061	41.7228	67.9579	53.6526	120.62	127.435	101.137	AT1G65020.1	plasma protein	IPR011528	Nuclease-related domain, NERD			A0A443P7P6	Nuclease-related domain-containing protein
Anche102Chr5g0076110.1	PO>P	270.162	-1.09208	0.322172	-3.38973	0.000699621	0.0416986	176.594	183.486	157.193	495.239	387.283	221.178	AT5G37710.1	alpha/beta-Hydrolases superfamily protein	IPR029058;IPR005592;IPR002921	Alpha/Beta hydrolase fold;Mono-/di-acylglycerol lipase, N-terminal;Fungal lipase-like domain			W9SQB9	Uncharacterized protein
Anche102Chr5g0004540.1	PO>P	134.299	-1.09143	0.302365	-3.60963	0.000306632	0.0222596	87.3268	73.7828	96.0099	230.802	136.395	181.479	AT4G16490.1	ARM repeat superfamily protein	IPR000225;IPR016024	Armadillo;Armadillo-type fold	O22193	U-box domain-containing protein 4 (EC 2.3.2.27) (Plant U-box protein 4) (RING-type E3 ubiquitin transferase PUB4)	A0A3S3LUJ7	U-box domain-containing protein 4-like protein
Anche102Chr5g0073120.1	PO>P	728.89	-1.08966	0.233208	-4.67247	2.97592e-06	0.000550586	378.416	557.255	462.165	1135.45	835.298	1004.75	AT5G37540.1	Eukaryotic aspartyl protease family protein	IPR021109;IPR032799;IPR032861;IPR033121	Aspartic peptidase domain superfamily;Xylanase inhibitor, C-terminal;Xylanase inhibitor, N-terminal;Peptidase family A1 domain	Q9LZL3	Aspartic proteinase PCS1 (EC 3.4.23.-) (Aspartic protease 38) (AtASP38) (Protein EMBRYO DEFECTIVE 24) (Protein PROMOTION OF CELL SURVIVAL 1)	A0A1U8B659	aspartic proteinase PCS1-like
Anche102Chr7g0043140.1	PO>P	247.156	-1.08807	0.302691	-3.59465	0.000324823	0.0232632	130.02	170.866	173.194	424.491	359.407	224.958	AT4G37030.1	membrane protein			Q8GUM4	Uncharacterized membrane protein At3g27390	A0A3S3R0H8	Uncharacterized protein
Anche102Chr7g0100450.1	PO>P	186.224	-1.08506	0.312685	-3.47015	0.00052016	0.0338376	118.376	120.383	119.542	160.054	274.782	324.205	AT1G18335.3	Acyl-CoA N-acyltransferases (NAT) superfamily protein	IPR000182;IPR016181	GNAT domain;Acyl-CoA N-acyltransferase			A0A1U8AWW3	N-alpha-acetyltransferase 40 (EC 2.3.1.257)
Anche102Chr3g0056470.1	PO>P	170.402	-1.08379	0.241254	-4.49233	7.04467e-06	0.00110929	101.881	127.178	98.8337	218.044	225.998	250.479	AT5G62770.1	membrane-associated kinase regulator, putative (DUF1645)	IPR012442	Protein of unknown function DUF1645, plant			A0A5B7BK69	Uncharacterized protein
Anche102Chr4g0058230.1	PO>P	7468.13	-1.08217	0.232153	-4.66145	3.13996e-06	0.000572979	5935.31	4949.27	3490.24	9707.61	10289.4	10436.9	AT5G67300.1	myb domain protein r1	IPR001005;IPR017930;IPR009057	SANT/Myb domain;Myb domain;Homeobox-like domain superfamily	Q9FDW1	Transcription factor MYB44 (Myb-related protein 44) (AtMYB44) (Myb-related protein R1) (AtMYBR1)	A0A200PV51	SANT/Myb domain
Anche102Scf0006g0000950.1	PO>P	314.903	-1.08153	0.305299	-3.54251	0.000396335	0.0273567	187.268	155.332	263.557	482.481	302.659	498.122	AT3G24550.1	proline extensin-like receptor kinase 1	IPR011009;IPR043891;IPR000719	Protein kinase-like domain superfamily;SPARK domain;Protein kinase domain	Q9LV48	Proline-rich receptor-like protein kinase PERK1 (EC 2.7.11.1) (Proline-rich extensin-like receptor kinase 1) (AtPERK1)	A0A1U8BFR0	probable LRR receptor-like serine/threonine-protein kinase At5g48740
Anche102Chr1g0112890.1	PO>P	401.21	-1.07954	0.304804	-3.54176	0.000397464	0.0273624	261.01	209.699	302.149	684.288	601.335	348.78	AT5G48930.1	hydroxycinnamoyl-CoA shikimate/quinate hydroxycinnamoyl transferase	IPR003480	Transferase	Q338X7	Tryptamine hydroxycinnamoyltransferase 1 (OsTHT1) (EC 2.3.1.-)	A0A3S3R3I8	Agmatine coumaroyltransferase-2-like protein
Anche102Chr5g0016280.1	PO>P	224.293	-1.07748	0.276795	-3.89269	9.91376e-05	0.00967482	163.01	133.003	136.485	337.505	357.416	218.342	AT5G54470.1	B-box type zinc finger family protein	IPR000315	B-box-type zinc finger	Q9LRM4	B-box domain protein 31 (AtBBX31) (Microprotein 1B)	A0A5K0W1H8	B box-type domain-containing protein (Fragment)
Anche102Chr2g0047060.1	PO>P	2236.88	-1.07522	0.277793	-3.87058	0.000108577	0.0102579	1585.47	1498.96	1234.95	3692.84	3467.63	1941.45	AT2G03470.1	ELM2 domain-containing protein	IPR001611	Leucine-rich repeat	B9F655	Plant intracellular Ras-group-related LRR protein 7 (Intracellular Ras-group-related LRR protein 7) (OsIRL7)	A0A5J5BIE4	Uncharacterized protein
Anche102Chr7g0133630.1	PO>P	220.381	-1.07412	0.309538	-3.47007	0.000520317	0.0338376	97.0298	127.178	201.433	315.468	277.769	303.41	AT3G02070.2	Cysteine proteinases superfamily protein	IPR003323;IPR038765	OTU domain;Papain-like cysteine peptidase superfamily	Q9SGA5	OVARIAN TUMOR DOMAIN-containing deubiquitinating enzyme 12 (OTU domain-containing protein 12) (EC 3.4.19.12) (Deubiquitinating enzyme OTU12)	A0A2C9V0F1	OTU domain-containing protein
Anche102Chr1g0091610.1	PO>P	718.85	-1.07082	0.18816	-5.69101	1.26287e-08	5.61936e-06	497.763	423.28	469.695	1076.3	972.689	873.368	AT1G72070.1	Chaperone DnaJ-domain superfamily protein	IPR036869;IPR001623	Chaperone J-domain superfamily;DnaJ domain	Q9SJZ7	Chaperone protein dnaJ A6, chloroplastic (atDjA6) (Chaperone protein dnaJ A26) (AtDjA26)	A0A7J7NJE0	J domain-containing protein
Anche102Chr7g0035040.1	PO>P	847.723	-1.06237	0.190161	-5.5867	2.31429e-08	9.342e-06	634.575	508.713	503.581	1217.8	1073.24	1148.42	AT1G65690.1	Late embryogenesis abundant (LEA) hydroxyproline-rich glycoprotein family	IPR004864	Late embryogenesis abundant protein, LEA_2 subgroup	Q8LD98	NDR1/HIN1-like protein 6	A0A443PPE1	Late embryogenesis abundant protein
Anche102Chr3g0064300.1	PO>P	782.576	-1.06022	0.298884	-3.54728	0.000389234	0.0270757	598.674	477.647	445.222	1448.6	1033.42	691.889	AT5G47070.1	Protein kinase superfamily protein	IPR024977;IPR011009;IPR001680;IPR036322;IPR001245;IPR000719	Anaphase-promoting complex subunit 4, WD40 domain;Protein kinase-like domain superfamily;WD40 repeat;WD40-repeat-containing domain superfamily;Serine-threonine/tyrosine-protein kinase, catalytic domain;Protein kinase domain	Q9LTC0	Probable serine/threonine-protein kinase PBL19 (EC 2.7.11.1) (PBS1-like protein 19)	A0A3S3NKY3	Putative receptor-like protein kinase isoform X1
Anche102Chr4g0011000.1	PO>P	213.436	-1.06017	0.241195	-4.3955	1.10518e-05	0.00162675	138.753	133.003	143.074	323.587	310.623	231.575	AT3G11760.1	structural maintenance of chromosomes flexible hinge domain protein	IPR019448	NT-type C2 domain			A0A3S3MR81	EEIG1/EHBP1 N-terminal domain-containing protein
Anche102Chr1g0012990.1	PO>P	800.459	-1.05661	0.306683	-3.44529	0.000570451	0.0358443	669.506	528.13	361.449	1446.28	944.812	852.574	AT4G35070.1	SBP (S-ribonuclease binding protein) family protein	IPR001841	Zinc finger, RING-type	Q9LDD1	Probable BOI-related E3 ubiquitin-protein ligase 3 (EC 2.3.2.27) (RING-type E3 ubiquitin transferase BRG3)	A0A7J7HHY1	Uncharacterized protein
Anche102Chr6g0053770.1	PO>P	429.55	-1.05559	0.207402	-5.08957	3.58867e-07	8.85272e-05	277.505	259.211	300.266	637.896	491.82	610.602	AT5G22920.1	CHY-type/CTCHY-type/RING-type Zinc finger protein	IPR037275;IPR001841;IPR017921;IPR037274;IPR008913;IPR039512	Zinc finger, CTCHY-type superfamily;Zinc finger, RING-type;Zinc finger, CTCHY-type;Zinc finger, CHY-type superfamily;Zinc finger, CHY-type;RCHY1, zinc-ribbon	Q9FFB6	E3 ubiquitin-protein ligase RZFP34 (EC 2.3.2.27) (CHY zinc-finger and RING protein 1) (RING zinc-finger protein 34) (RZFP34 protein homolog) (AtRZPF34)	A0A200R5J0	Zinc finger protein
Anche102Chr2g0057870.1	PO>P	315.715	-1.05362	0.301845	-3.4906	0.000481937	0.0319397	280.416	134.945	200.491	453.486	369.363	455.588	AT2G46490.1	hypothetical protein					A0A834ZKN6	Uncharacterized protein
Anche102Chr5g0026440.1	PO>P	3531.45	-1.05126	0.310573	-3.38492	0.000711982	0.0422464	2854.62	2289.21	1752.65	6022.9	2927.03	5342.29	AT5G22250.1	Polynucleotidyl transferase, ribonuclease H-like superfamily protein	IPR006941;IPR012337	Ribonuclease CAF1;Ribonuclease H-like superfamily	Q9FMS6	Probable CCR4-associated factor 1 homolog 11 (EC 3.1.13.4)	A0A2C9V215	Poly(A)-specific ribonuclease (EC 3.1.13.4)
Anche102Scf0005g0002660.1	PO>P	1845.44	-1.05085	0.204484	-5.13905	2.76132e-07	7.23868e-05	1048.89	1176.64	1378.97	2488.95	2836.43	2142.78	AT1G12420.1	ACT domain repeat 8	IPR002912;IPR045865	ACT domain;ACT-like domain	Q9LNA5	ACT domain-containing protein ACR8 (Protein ACT DOMAIN REPEATS 8)	A0A3S3N6N7	ACT domain-containing protein ACR8-like protein isoform X1
Anche102Chr2g0050370.1	PO>P	890.455	-1.03899	0.233031	-4.45856	8.2511e-06	0.00126233	619.05	513.567	616.534	985.839	1511.3	1096.44	AT3G29575.1	ABI five binding protein 3	IPR012463;IPR032310;IPR032308	Ethylene-responsive binding factor-associated repression;Putative nuclear localisation signal;Jas TPL-binding domain	Q94F39	Ninja-family protein AFP3 (ABI five-binding protein 3) (ABI5-binding protein 3)	A0A1U8A7W9	ninja-family protein AFP3
Anche102Chr2g0043580.1	PO>P	423.227	-1.03343	0.262568	-3.93584	8.29048e-05	0.00836648	305.644	256.298	271.087	734.16	551.555	420.616	AT1G07570.3	Protein kinase superfamily protein	IPR001245;IPR000719;IPR011009	Serine-threonine/tyrosine-protein kinase, catalytic domain;Protein kinase domain;Protein kinase-like domain superfamily	Q65XV8	Receptor-like cytoplasmic kinase 176 (OsRLCK176) (EC 2.7.11.1)	A0A443NDX8	Protein kinase APK1A, chloroplastic
Anche102Chr5g0052660.1	PO>P	233.857	-1.02945	0.24354	-4.22703	2.36796e-05	0.0030477	157.188	131.062	173.194	299.231	274.782	367.684			IPR022740	Polyphenol oxidase, C-terminal	Q6UIL3	(+)-larreatricin hydroxylase, chloroplastic (EC 1.14.99.47) (Polyphenol oxidase)	A0A7N2R4S9	Uncharacterized protein
Anche102Scf0003g0000860.1	PO>P	408.213	-1.0267	0.289995	-3.54042	0.000399496	0.0274313	241.604	297.073	267.322	724.882	553.547	364.849	AT1G70740.1	Protein kinase superfamily protein	IPR001245;IPR000719;IPR011009	Serine-threonine/tyrosine-protein kinase, catalytic domain;Protein kinase domain;Protein kinase-like domain superfamily	Q9CAC3	Cysteine-rich receptor-like protein kinase 43 (Cysteine-rich RLK43) (EC 2.7.11.1)	A0A5B6YJQ3	Putative cysteine-rich receptor-like protein kinase 10 (EC 2.7.11.1)
Anche102Chr2g0057460.1	PO>P	397.297	-1.02605	0.257651	-3.98234	6.82406e-05	0.00712967	330.872	198.049	256.026	591.503	461.952	545.382	AT2G46490.1	hypothetical protein					A0A3S3MKV8	Uncharacterized protein
Anche102Chr6g0017560.1	PO>P	379.436	-1.02319	0.293894	-3.48151	0.000498604	0.0328807	357.07	191.253	202.374	564.828	500.78	460.314	AT1G18210.1	Calcium-binding EF-hand family protein	IPR011992;IPR002048	EF-hand domain pair;EF-hand domain	Q9LE22	Probable calcium-binding protein CML27 (Calmodulin-like protein 27)	A0A834YQ48	Uncharacterized protein
Anche102Chr4g0063010.1	PO>P	354.021	-1.01959	0.19875	-5.13001	2.89729e-07	7.28204e-05	252.277	226.203	223.082	506.837	426.111	489.615	AT1G77450.1	NAC domain containing protein 32	IPR036093;IPR003441	NAC domain superfamily;NAC domain	Q52QH4	NAC domain-containing protein 68 (ONAC068) (OsNAC4)	A0A3S3NV45	NAC domain-containing protein 68-like protein
Anche102Chr7g0097530.1	PO>P	235.333	-1.01459	0.300312	-3.37846	0.000728924	0.0426695	162.04	159.216	145.897	416.372	319.584	208.89	AT2G33360.1	cadherin EGF LAG seven-pass G-type receptor, putative (DUF3527)	IPR021916	Protein of unknown function DUF3527			A0A3S3MCR5	Uncharacterized protein
Anche102Chr1g0002800.1	PO>P	268.186	-1.01342	0.245162	-4.13368	3.56993e-05	0.00413522	163.01	182.515	187.313	386.217	412.173	277.89	AT5G12250.1	beta-6 tubulin	IPR008280;IPR036525;IPR003008;IPR018316	Tubulin/FtsZ, C-terminal;Tubulin/FtsZ, GTPase domain superfamily;Tubulin/FtsZ, GTPase domain;Tubulin/FtsZ, 2-layer sandwich domain	Q43594	Tubulin beta-1 chain (Beta-1-tubulin)	A0A446J2X6	Tubulin beta chain
Anche102Chr7g0004810.1	PO>P	201.497	-1.00063	0.276923	-3.6134	0.000302211	0.0222332	117.406	138.828	146.839	233.122	224.007	348.78	AT2G31450.1	DNA glycosylase superfamily protein	IPR011257;IPR003265;IPR000445	DNA glycosylase;HhH-GPD domain;Helix-hairpin-helix motif	Q9SIC4	Endonuclease III homolog 1, chloroplastic (AtNTH1) (EC 3.2.2.-) (EC 4.2.99.18) (Bifunctional DNA N-glycosylase/DNA-(apurinic or apyrimidinic site) lyase 1) (DNA glycosylase/AP lyase 1)	A0A5B6YGH6	DNA-(apurinic or apyrimidinic site) lyase (EC 4.2.99.18) (Fragment)
Anche102Chr1g0037190.1	PO>P	6046.02	-0.988165	0.285058	-3.46655	0.000527193	0.0340084	5510.32	4072.62	2575.32	8802.96	8026.42	7288.46	AT3G16770.1	ethylene-responsive element binding protein	IPR001471;IPR016177	AP2/ERF domain;DNA-binding domain superfamily	P42736	Ethylene-responsive transcription factor RAP2-3 (Cadmium-induced protein AS30) (Ethylene response factor 72) (ERF72) (Ethylene-responsive element binding protein) (AtEBP) (Protein RELATED TO APETALA2 3) (Related to AP2 3)	A0A822YPH5	AP2/ERF domain-containing protein
Anche102Chr1g0003890.2	PO>P	203.543	-0.984642	0.254278	-3.87231	0.000107811	0.0102217	115.465	147.566	146.839	273.715	314.606	223.068	AT1G34470.1	magnesium transporter, putative (DUF803)	IPR008521	Magnesium transporter NIPA	Q9LNK7	Probable magnesium transporter NIPA3	A0A6I9RT82	Probable magnesium transporter
Anche102Chr4g0018330.1	PO>P	414.789	-0.980827	0.198443	-4.94261	7.70826e-07	0.000177037	271.683	257.269	307.796	568.307	588.392	495.287	AT5G58630.1	hypothetical protein	IPR032795	DUF3741-associated sequence motif			A0A834Z0X0	VARLMGL domain-containing protein
Anche102Chr7g0042230.1	PO>P	521.754	-0.970081	0.22643	-4.28425	1.83359e-05	0.00255368	354.159	289.306	414.16	794.47	645.141	633.286	AT4G08980.2	F-BOX WITH WD-40 2			Q9ZPE4	F-box protein FBW2 (SKP1-interacting partner 18)	A0A1U8AHG0	F-box protein FBW2-like
Anche102Chr4g0010780.1	PO>P	9127.43	-0.96262	0.232845	-4.13416	3.56253e-05	0.00413522	5470.54	6674.43	6426.07	15609.9	9879.21	10704.4	AT5G20230.1	blue-copper-binding protein	IPR008972;IPR003245	Cupredoxin;Phytocyanin domain	P42849	Umecyanin (UMC)	A0A443N4B1	Umecyanin-like protein
Anche102Chr6g0071970.1	PO>P	1439.1	-0.958657	0.251733	-3.80822	0.000139969	0.0127271	1026.58	1002.86	903.623	2375.29	2000.13	1326.12	AT5G02800.1	Protein kinase superfamily protein	IPR000719;IPR011009	Protein kinase domain;Protein kinase-like domain superfamily	Q0WRY5	Probable serine/threonine-protein kinase PBL7 (EC 2.7.11.1) (CDG1-like protein 1) (PBS1-like protein 7)	A0A1U8A1Q9	serine/threonine-protein kinase CDL1-like isoform X2
Anche102Chr7g0080370.1	PO>P	541.89	-0.958333	0.231451	-4.14055	3.46473e-05	0.0040664	402.674	360.177	341.682	785.192	813.395	548.218	AT1G78700.1	BES1/BZR1 homolog 4	IPR008540	BES1/BZR1 plant transcription factor, N-terminal	Q9ZV88	BES1/BZR1 homolog protein 4	A0A443P6S1	BES1/BZR1 protein 4
Anche102Chr4g0032320.1	PO>P	974.418	-0.957411	0.225011	-4.25496	2.09091e-05	0.00281343	623.902	681.52	681.482	1629.53	1071.25	1158.82	AT2G24570.1	WRKY DNA-binding protein 17	IPR036576;IPR018872;IPR003657	WRKY domain superfamily;Zn-cluster domain;WRKY domain	Q9SJA8	Probable WRKY transcription factor 17 (WRKY DNA-binding protein 17)	A0A1U8AHW6	probable WRKY transcription factor 17
Anche102Chr5g0046240.1	PO>P	513.946	-0.953054	0.264024	-3.60972	0.000306523	0.0222596	308.555	326.198	415.102	858.26	667.043	508.52	AT1G16360.2	LEM3 (ligand-effect modulator 3) family protein / CDC50 family protein	IPR005045	CDC50/LEM3 family	Q9SA35	Putative ALA-interacting subunit 4 (AtALIS4)	A0A3S3MY64	ALA-interacting subunit
Anche102Chr6g0073510.1	PO>P	234.008	-0.949817	0.2124	-4.47184	7.75508e-06	0.00120123	160.099	144.653	174.136	302.711	327.548	294.904	AT4G01470.1	tonoplast intrinsic protein 1;3	IPR000425;IPR023271	Major intrinsic protein;Aquaporin-like	Q94CS9	Probable aquaporin TIP1-2 (Tonoplast intrinsic protein 1-2) (OsTIP1;2)	A0A835DFS8	Uncharacterized protein
Anche102Scf0010g0000860.1	PO>P	347.677	-0.932167	0.258121	-3.61136	0.000304599	0.0222332	239.664	215.524	261.674	585.704	428.103	355.397	AT3G07490.1	ARF-GAP domain 11	IPR011992;IPR002048	EF-hand domain pair;EF-hand domain	Q9SRR7	Calmodulin-like protein 3	A0A3S3NUW9	Calmodulin-like protein 3
Anche102Chr1g0003890.1	PO>P	180.63	-0.926718	0.242697	-3.81841	0.000134314	0.0123393	107.703	134.945	130.837	242.4	261.839	206.054	AT1G34470.1	magnesium transporter, putative (DUF803)	IPR008521	Magnesium transporter NIPA	Q9LNK7	Probable magnesium transporter NIPA3	A0A6I9RT82	Probable magnesium transporter
Anche102Chr1g0101960.1	PO>P	969.385	-0.917245	0.217335	-4.22042	2.43843e-05	0.00312329	761.684	707.733	544.056	1391.77	1323.14	1087.93	AT2G15760.1	calmodulin-binding protein (DUF1645)	IPR012442	Protein of unknown function DUF1645, plant			A0A443PP03	Putative Heat stress transcription factor A-2c
Anche102Scf0014g0000760.1	PO>P	578.573	-0.901999	0.244552	-3.68838	0.00022569	0.0179488	355.129	340.76	513.935	822.306	798.461	640.848	AT4G35230.1	BR-signaling kinase 1	IPR011990;IPR011009;IPR001245;IPR000719	Tetratricopeptide-like helical domain superfamily;Protein kinase-like domain superfamily;Serine-threonine/tyrosine-protein kinase, catalytic domain;Protein kinase domain	Q944A7	Serine/threonine-protein kinase BSK1 (EC 2.7.11.1) (Brassinosteroid-signaling kinase 1)	A0A1U8AEX4	probable serine/threonine-protein kinase At4g35230
Anche102Chr4g0010820.1	PO>P	218.776	-0.89768	0.260265	-3.4491	0.000562448	0.0355089	146.515	129.12	182.607	306.19	317.592	230.63	AT3G11760.1	structural maintenance of chromosomes flexible hinge domain protein	IPR019448	NT-type C2 domain			A0A3S3MR81	EEIG1/EHBP1 N-terminal domain-containing protein
Anche102Chr7g0004650.1	PO>P	227.216	-0.894589	0.249942	-3.57918	0.000344675	0.024553	200.852	133.003	143.074	281.834	309.628	294.904	AT3G59390.2	glycosyltransferase family protein	IPR019352	SREBP regulating gene protein			A0A6P5Y5L1	SREBP regulating gene protein
Anche102Chr3g0023250.1	PO>P	336.01	-0.891454	0.22929	-3.88789	0.00010112	0.0097451	188.238	283.481	234.377	445.367	443.036	421.561	AT2G46620.1	P-loop containing nucleoside triphosphate hydrolases superfamily protein	IPR003959;IPR025753;IPR027417	ATPase, AAA-type, core;AAA-type ATPase, N-terminal domain;P-loop containing nucleoside triphosphate hydrolase	F4IJ77	AAA-ATPase At2g46620 (EC 3.6.1.-)	A0A3S3N4T2	AAA-ATPase-like protein
Anche102Chr6g0089270.1	PO>P	691.195	-0.887054	0.263318	-3.36876	0.000755077	0.0438274	551.129	542.692	361.449	1104.14	724.788	862.971	AT3G19580.1	zinc-finger protein 2	IPR013087;IPR036236	Zinc finger C2H2-type;Zinc finger C2H2 superfamily	Q9SSW2	Zinc finger protein AZF2 (Zinc-finger protein 2)	A0A834ZDC5	Uncharacterized protein
Anche102Scf0001g0001460.1	PO>P	15261.7	-0.872151	0.260531	-3.34759	0.000815169	0.0465048	13023.3	10321.8	9007.05	26261.6	16347.5	16609.1	AT1G32640.1	Basic helix-loop-helix (bHLH) DNA-binding family protein	IPR036638;IPR025610;IPR011598	Helix-loop-helix DNA-binding domain superfamily;Transcription factor MYC/MYB N-terminal;Myc-type, basic helix-loop-helix (bHLH) domain	A0A3Q7HRZ6	Transcription factor MYC2 (LeMYC2) (SlMYC2) (Basic helix-loop-helix protein 147) (Transcription factor bHLH147) (bHLH transcription factor bHLH147)	F6HT90	BHLH domain-containing protein
Anche102Chr6g0065030.1	PO>P	1147.66	-0.863774	0.232489	-3.71533	0.000202936	0.016534	748.1	747.537	945.98	1786.11	1163.84	1494.37	AT1G25560.1	AP2/B3 transcription factor family protein	IPR016177;IPR015300;IPR003340;IPR001471	DNA-binding domain superfamily;DNA-binding pseudobarrel domain superfamily;B3 DNA binding domain;AP2/ERF domain	Q9C6M5	AP2/ERF and B3 domain-containing transcription repressor TEM1 (Protein TEMPRANILLO 1) (RAV1-like ethylene-responsive transcription factor TEM1)	A0A3S3QJR9	AP2/ERF and B3 domain-containing protein
Anche102Chr7g0080160.1	PO>P	825.886	-0.856392	0.218346	-3.92219	8.77484e-05	0.00869067	626.813	547.546	588.296	1314.07	980.653	897.943	AT1G29340.1	plant U-box 17	IPR016024;IPR003613;IPR000225	Armadillo-type fold;U-box domain;Armadillo	Q9C7R6	U-box domain-containing protein 17 (EC 2.3.2.27) (Plant U-box protein 17) (RING-type E3 ubiquitin transferase PUB17)	A0A443PEM2	RING-type E3 ubiquitin transferase (EC 2.3.2.27)
Anche102Scf0006g0001020.1	PO>P	872.117	-0.852042	0.248933	-3.42278	0.000619842	0.0383151	684.06	525.217	656.068	1250.28	818.373	1298.71	AT2G38640.1	LURP-one-like protein (DUF567)	IPR007612;IPR025659	LURP-one-related;Tubby-like, C-terminal	Q9ZVI6	Protein LURP-one-related 8	A0A3S3NXX2	Protein LURP-one-related 8-like protein
Anche102Chr4g0018110.1	PO>P	957.384	-0.850533	0.189084	-4.49817	6.85423e-06	0.00108697	701.525	628.125	719.133	1399.89	1208.64	1086.98	AT5G58630.1	hypothetical protein	IPR032795	DUF3741-associated sequence motif			A0A834Z0X0	VARLMGL domain-containing protein
Anche102Chr4g0042360.1	PO>P	1995.93	-0.847986	0.225717	-3.75685	0.000172064	0.0145992	1704.81	1380.52	1191.65	2825.3	2088.74	2784.57	AT5G66920.1	SKU5 similar 17	IPR001117;IPR011706;IPR008972;IPR011707	Multicopper oxidase, type 1;Multicopper oxidase, C-terminal;Cupredoxin;Multicopper oxidase, N-termianl	P29162	L-ascorbate oxidase homolog (EC 1.10.3.-) (Pollen-specific protein NTP303)	A0A6P3YWH5	L-ascorbate oxidase homolog
Anche102Chr5g0002420.1	PO>P	580.98	-0.84515	0.198058	-4.26717	1.97964e-05	0.00271864	418.198	366.973	461.224	748.078	819.368	672.04	AT1G16500.1	filamentous hemagglutinin transporter			Q9FNI1	Protein GL2-INTERACTING REPRESSOR 1	A0A3S3MLA0	Putative YUP8H12R.23 protein
Anche102Chr6g0061710.1	PO>P	454.663	-0.84098	0.19562	-4.29904	1.71537e-05	0.00240531	325.05	298.044	353.919	647.174	537.617	566.177	AT1G74950.1	TIFY domain/Divergent CCT motif family protein	IPR010399;IPR018467	Tify domain;CO/COL/TOC1, conserved site	Q8H395	Protein TIFY 10b (OsTIFY10b) (Jasmonate ZIM domain-containing protein 7) (OsJAZ7) (OsJAZ6)	A0A3S3Q506	Protein TIFY 10A
Anche102Chr7g0001080.1	PO>P	937.285	-0.839359	0.245362	-3.4209	0.000624141	0.0383755	720.931	733.945	560.999	1467.16	1228.55	912.121	AT1G12990.1	beta-1,4-N-acetylglucosaminyltransferase family protein	IPR006813	Glycosyl transferase, family 17			A0A3S3R8V7	Glycosyl transferase
Anche102Chr6g0088580.1	PO>P	551.204	-0.836841	0.240562	-3.4787	0.000503858	0.0330727	425.961	441.726	319.092	858.26	604.321	657.862	AT3G19580.1	zinc-finger protein 2	IPR036236;IPR013087	Zinc finger C2H2 superfamily;Zinc finger C2H2-type	Q9SSW2	Zinc finger protein AZF2 (Zinc-finger protein 2)	A0A834ZDC5	Uncharacterized protein
Anche102Chr2g0057400.1	PO>P	1731.19	-0.836222	0.234584	-3.56469	0.00036428	0.025675	1236.16	1011.6	1481.56	2018.07	1937.41	2702.34	AT5G35090.1	hypothetical protein					A0A443PJV3	Uncharacterized protein
Anche102Chr1g0003600.1	PO>P	8773.13	-0.828669	0.19916	-4.16081	3.17117e-05	0.00380569	7417.93	5745.35	5798.25	12484.2	11481.1	9711.97	AT1G50490.1	ubiquitin-conjugating enzyme 20	IPR016135;IPR000608	Ubiquitin-conjugating enzyme/RWD-like;Ubiquitin-conjugating enzyme E2	Q8L7T3	Ubiquitin-conjugating enzyme E2 20 (EC 2.3.2.23) (E2 ubiquitin-conjugating enzyme 20) (Ubiquitin carrier protein 20)	A0A6A4LGF9	Uncharacterized protein (Fragment)
Anche102Chr1g0003600.2	PO>P	8773.13	-0.828669	0.19916	-4.16081	3.17117e-05	0.00380569	7417.93	5745.35	5798.25	12484.2	11481.1	9711.97	AT2G38780.6	cytochrome C oxidase subunit	IPR000608;IPR016135	Ubiquitin-conjugating enzyme E2;Ubiquitin-conjugating enzyme/RWD-like	Q8L7T3	Ubiquitin-conjugating enzyme E2 20 (EC 2.3.2.23) (E2 ubiquitin-conjugating enzyme 20) (Ubiquitin carrier protein 20)	A0A3S3M7J0	Uncharacterized protein
Anche102Chr7g0050070.1	PO>P	2237.89	-0.817209	0.229945	-3.55393	0.000379527	0.026539	1646.6	1307.7	1907.02	3071.18	2304.78	3190.06	AT4G39700.1	Heavy metal transport/detoxification superfamily protein	IPR006121;IPR036163	Heavy metal-associated domain, HMA;Heavy metal-associated domain superfamily	O65657	Heavy metal-associated isoprenylated plant protein 23 (AtHIP23)	A0A2P5CWA3	Heavy metal-associated domain containing protein
Anche102Scf0010g0000330.1	PO>P	2553.05	-0.811196	0.225308	-3.60039	0.000317744	0.0229413	2136.6	1887.29	1537.1	3348.37	2624.37	3784.6	AT1G70090.1	glucosyl transferase family 8	IPR002495;IPR029044	Glycosyl transferase, family 8;Nucleotide-diphospho-sugar transferases	O04536	Probable galacturonosyltransferase-like 9 (EC 2.4.1.-) (Like glycosyl transferase 8)	A0A3S3NAD9	Hexosyltransferase (EC 2.4.1.-)
Anche102Chr3g0041350.1	PO>P	1446.12	-0.804981	0.2225	-3.6179	0.000297007	0.022103	955.744	1007.72	1194.48	2282.51	1584.97	1651.27	AT4G23060.1	IQ-domain 22	IPR025064;IPR000048	Domain of unknown function DUF4005;IQ motif, EF-hand binding site	Q2NNE0	Protein IQ-DOMAIN 22 (AtIQD22)	A0A3S3QPH5	Protein IQ-DOMAIN 1-like protein
Anche102Chr6g0034290.1	PO>P	756.344	-0.781831	0.206561	-3.78498	0.00015372	0.0136242	560.832	573.759	534.643	832.744	880.099	1155.98	AT1G74450.1	BPS1-like protein (DUF793)	IPR008511	Protein ROH1-like	Q9CAK4	Protein ROH1	A0A1U8AF34	uncharacterized protein LOC104599908
Anche102Chr1g0054970.1	PO>P	1342.15	-0.770427	0.167356	-4.60353	4.15385e-06	0.000709403	1015.9	1067.91	892.327	1747.83	1697.48	1631.42	AT3G52580.1	Ribosomal protein S11 family protein	IPR001971	Ribosomal protein S11	P19950	40S ribosomal protein S14 (Clone MCH1)	A0A5N5LDB4	Uncharacterized protein
Anche102Chr5g0016110.1	PO>P	1258.93	-0.7591	0.185065	-4.10181	4.0993e-05	0.0045696	875.209	997.039	932.802	1805.82	1537.19	1405.52	AT4G21350.1	plant U-box 8	IPR003613;IPR016024;IPR000225	U-box domain;Armadillo-type fold;Armadillo	O81902	U-box domain-containing protein 8 (EC 2.3.2.27) (Plant U-box protein 8) (RING-type E3 ubiquitin transferase PUB8)	A0A443P120	RING-type E3 ubiquitin transferase (EC 2.3.2.27)
Anche102Chr3g0060870.1	PO>P	283.768	-0.747481	0.215498	-3.46862	0.000523131	0.0338376	196.97	207.757	230.612	375.779	384.297	307.191	AT5G16120.4	alpha/beta-Hydrolases superfamily protein	IPR029058;IPR022742	Alpha/Beta hydrolase fold;Serine aminopeptidase, S33	Q9C942	Caffeoylshikimate esterase (EC 3.1.1.-) (Lysophospholipase 2) (LysoPL2)	A0A8B9AFY5	caffeoylshikimate esterase-like isoform X3
Anche102Chr2g0035570.1	PO>P	343.377	-0.741554	0.209331	-3.5425	0.000396355	0.0273567	231.901	270.861	268.263	418.692	485.847	384.698	AT2G17787.1	cylicin					A0A1U8AGS2	glutamic acid-rich protein-like isoform X1
Anche102Chr3g0046380.3	PO>P	290.602	-0.738405	0.216239	-3.41477	0.000638365	0.038653	211.525	198.049	243.79	356.062	406.2	327.986	AT3G53000.1	phloem protein 2-A15	IPR001810;IPR036047	F-box domain;F-box-like domain superfamily	Q9LF92	F-box protein PP2-A15 (Protein PHLOEM PROTEIN 2-LIKE A15) (AtPP2-A15)	A0A3S3MN22	F-box domain-containing protein
Anche102Scf0059g0000070.1	PO>P	298.488	-0.731917	0.21975	-3.33068	0.000866328	0.0486935	234.812	225.232	212.728	419.851	388.279	310.027	AT4G21820.3	binding / calmodulin binding protein	IPR001715;IPR027417;IPR036872;IPR000225;IPR016024;IPR000048	Calponin homology domain;P-loop containing nucleoside triphosphate hydrolase;CH domain superfamily;Armadillo;Armadillo-type fold;IQ motif, EF-hand binding site			A0A1U8B549	abnormal spindle-like microcephaly-associated protein homolog isoform X6
Anche102Scf0059g0000070.2	PO>P	298.488	-0.731917	0.21975	-3.33068	0.000866328	0.0486935	234.812	225.232	212.728	419.851	388.279	310.027	AT4G21820.3	binding / calmodulin binding protein	IPR036872;IPR001715;IPR027417;IPR000225;IPR016024;IPR000048	CH domain superfamily;Calponin homology domain;P-loop containing nucleoside triphosphate hydrolase;Armadillo;Armadillo-type fold;IQ motif, EF-hand binding site			A0A1U8B549	abnormal spindle-like microcephaly-associated protein homolog isoform X6
Anche102Chr6g0068900.1	PO>P	900.468	-0.727106	0.197404	-3.68335	0.000230193	0.0182323	701.525	745.595	587.355	1249.12	1122.03	997.19	AT5G13700.1	polyamine oxidase 1	IPR002937;IPR029028;IPR005304;IPR036188	Amine oxidase;Alpha/beta knot methyltransferases;Ribosomal biogenesis, methyltransferase, EMG1/NEP1;FAD/NAD(P)-binding domain superfamily	A0A0P0XM10	Polyamine oxidase 6 (OsPAO6) (EC 1.5.3.-) (Polyamine oxidase B)	A0A200QB41	Flavin amine oxidase
Anche102Chr4g0030730.1	PO>P	2293.45	-0.716214	0.17879	-4.00591	6.17804e-05	0.00657684	1734.89	1605.75	1865.6	3202.24	2810.54	2541.65	AT5G24930.1	zinc finger CONSTANS-like protein	IPR000315;IPR010402	B-box-type zinc finger;CCT domain	Q940T9	Zinc finger protein CONSTANS-LIKE 4	A0A6N2M225	Uncharacterized protein
Anche102Chr4g0063640.1	PO>P	281.39	-0.712558	0.206884	-3.44423	0.000572682	0.0358998	234.812	190.282	214.61	364.18	357.416	327.04	AT4G13070.1	RNA-binding CRS1 / YhbY (CRM) domain protein	IPR001890;IPR035920	RNA-binding, CRM domain;YhbY-like superfamily	Q67XL4	Uncharacterized CRM domain-containing protein At3g25440, chloroplastic	A0A3S3R5N2	CRM domain-containing protein
Anche102Chr7g0148230.1	PO>P	337.405	-0.711555	0.212345	-3.35094	0.000805381	0.046144	262.951	280.569	224.023	418.692	462.948	375.246	AT4G31180.1	Class II aminoacyl-tRNA and biotin synthetases superfamily protein	IPR006195;IPR012340;IPR045864;IPR004364;IPR004523;IPR004365	Aminoacyl-tRNA synthetase, class II;Nucleic acid-binding, OB-fold;Class II Aminoacyl-tRNA synthetase/Biotinyl protein ligase (BPL) and lipoyl protein ligase (LPL);Aminoacyl-tRNA synthetase, class II (D/K/N);Aspartate-tRNA synthetase, type 2;OB-fold nucleic acid binding domain, AA-tRNA synthetase-type	Q9M084	Aspartate--tRNA ligase 2, cytoplasmic (EC 6.1.1.12) (Aspartyl-tRNA synthetase) (AspRS) (Protein IMPAIRED IN BABA-INDUCED DISEASE IMMUNITY 1)	A0A1U8B872	Aspartyl-tRNA synthetase (EC 6.1.1.12)
Anche102Chr5g0081770.1	PO>P	763.835	-0.678112	0.19833	-3.4191	0.000628275	0.0383755	652.04	512.597	597.709	1058.91	857.201	904.56	AT2G17970.1	2-oxoglutarate (2OG) and Fe(II)-dependent oxygenase superfamily protein	IPR005123;IPR027450	Oxoglutarate/iron-dependent dioxygenase;Alpha-ketoglutarate-dependent dioxygenase AlkB-like	Q9SL49	RNA demethylase ALKBH9B (AtALKBH9B) (EC 1.14.11.53) (Alkylated DNA repair protein alkB homolog 9B) (Alpha-ketoglutarate-dependent dioxygenase alkB homolog 9B)	A0A1U7Z036	uncharacterized protein LOC104587820
Anche102Chr1g0089910.1	PO>P	2193.87	-0.660071	0.198618	-3.32331	0.000889547	0.0493736	1632.04	1880.49	1588.87	2943.6	2912.09	2206.11	AT1G65730.1	YELLOW STRIPE like 7	IPR004813	Oligopeptide transporter, OPT superfamily	Q9SHY2	Probable metal-nicotianamine transporter YSL7 (Protein YELLOW STRIPE LIKE 7) (AtYSL7)	A0A3S3P3P1	Oligopeptide transporter
Anche102Chr5g0059970.1	PO>P	602.068	-0.659754	0.185574	-3.55521	0.000377671	0.0264787	469.624	481.53	448.987	751.557	810.408	650.3	AT5G25940.1	early nodulin-like protein	IPR005050	Early nodulin 93 ENOD93 protein	Q02921	Early nodulin-93 (N-93)	M1FPM1	ENOD93-like protein
Anche102Chr7g0074070.1	PO>P	4556.65	-0.653774	0.153281	-4.26519	1.9973e-05	0.00272882	3492.1	3402.75	3729.33	5933.59	5532.48	5249.66	AT3G09925.1	Pollen Ole e 1 allergen and extensin family protein	IPR006706	Extensin domain			A0A068V2D4	Uncharacterized protein
Anche102Chr7g0051640.1	PO>P	694.45	-0.59602	0.17902	-3.32936	0.00087047	0.0488233	544.337	541.721	573.236	749.238	916.936	841.231	AT5G23940.1	HXXXD-type acyl-transferase family protein			Q9FF86	BAHD acyltransferase DCR (EC 2.3.1.-) (Protein DEFECTIVE IN CUTICULAR RIDGES) (Protein PERMEABLE LEAVES 3)	A0A5E4FYQ6	PREDICTED: phenolic glucoside malonyltransferase
Anche102Chr4g0004200.1	PO>P	3492.27	-0.564121	0.154323	-3.65545	0.000256734	0.0194869	2927.39	2832.87	2693.92	4159.08	4443.31	3897.07	AT1G73030.1	SNF7 family protein	IPR005024	Snf7 family	Q9SSM4	ESCRT-related protein CHMP1B (Protein CHARGED MULTIVESICULAR BODY PROTEIN 1B) (Protein CHROMATIN MODIFYING PROTEIN 1B) (Vacuolar protein-sorting-associated protein 46.2)	A0A1U8AVR5	ESCRT-related protein CHMP1B-like

## Sheet: Table S3
Table S3. Differentially expressed genes (DEGs) in pistils containing the early-developing seed (PS) vs pistils without early-developing seeds (P) in wild-type Annona at 8 days after pollination (DAP)
Geneid	Condition	baseMean	log2FoldChange	lfcSE	stat	pvalue	padj	AG4_p_1	AG4_p_2	AG4_p_3	AG4_po_1	AG4_po_2	AG4_po_3	Araport11	Description	InterPro	Description.1	SwissProt	Description.2	TrEMBL	Description.3
Anche102Chr7g0112700.1	PO<P	7.94953	6.3728	1.61678	3.94166	8.09211e-05	0.0268539	2.67983	36.8391	8.1782	0	0	0	AT1G14790.1	RNA-dependent RNA polymerase 1	IPR011009;IPR007855	Protein kinase-like domain superfamily;RNA-dependent RNA polymerase, eukaryotic-type	Q0DXS3	Probable RNA-dependent RNA polymerase 1 (OsRDR1) (EC 2.7.7.48)	A0A5B7AK38	RNA-dependent RNA polymerase (EC 2.7.7.48) (Fragment)
Anche102Chr1g0010620.1	PO<P	293.066	3.40966	0.234777	14.523	8.66677e-48	1.26548e-43	544.899	456.155	606.095	51.1383	54.8347	45.2716	AT4G21860.1	methionine sulfoxide reductase B 2	IPR011057;IPR002579	Mss4-like superfamily;Peptide methionine sulphoxide reductase MrsB domain	Q6AUK5	Peptide methionine sulfoxide reductase B3, chloroplastic (OsMSRB3) (EC 1.8.4.12) (Peptide-methionine (R)-S-oxide reductase)	A0A7J0EFD4	Peptide-methionine (R)-S-oxide reductase (EC 1.8.4.12)
Anche102Chr7g0147630.1	PO<P	46.288	2.9428	0.488143	6.02857	1.65414e-09	1.93223e-06	85.7546	62.8432	97.2297	7.30547	18.2782	6.31696	AT1G05820.1	SIGNAL PEPTIDE PEPTIDASE-LIKE 5	IPR003137	PA domain	Q53P98	Signal peptide peptidase-like 2 (OsSPPL2) (EC 3.4.23.-)	A0A3S3Q731	Signal peptide peptidase-like protein 2
Anche102Scf0129g0000070.1	PO<P	53.6418	2.75988	0.627894	4.39546	1.10541e-05	0.00496634	55.3832	26.0041	199.003	10.4364	15.2319	15.7924	AT5G61410.1	D-ribulose-5-phosphate-3-epimerase	IPR011060;IPR026019;IPR000056	Ribulose-phosphate binding barrel;Ribulose-phosphate 3-epimerase;Ribulose-phosphate 3-epimerase-like	Q9SAU2	Ribulose-5-phosphate-3-epimerase, chloroplastic (R5P3E) (EC 5.1.3.1) (Pentose-5-phosphate 3-epimerase) (Protein EMBRYO DEFECTIVE 2728)	A0A5B7ATX9	Pentose-5-phosphate 3-epimerase (EC 5.1.3.1)
Anche102Chr1g0077980.1	PO<P	28.9915	2.72674	0.583931	4.66963	3.01742e-06	0.00160214	72.3554	31.4216	47.2518	6.26183	5.07729	11.5811	AT2G27490.2	dephospho-CoA kinase family	IPR001977;IPR027417	Dephospho-CoA kinase;P-loop containing nucleoside triphosphate hydrolase	Q9ZQH0	Dephospho-CoA kinase (EC 2.7.1.24) (AtCoaE) (Dephosphocoenzyme A kinase)	A0A834YU40	Uncharacterized protein
Anche102Chr7g0147270.1	PO<P	49.8662	2.63244	0.511472	5.14679	2.64984e-07	0.000171963	117.913	71.5113	68.1516	26.091	7.1082	8.42262	AT2G30990.4	arginine N-methyltransferase, putative (DUF688)	IPR007789	Protein of unknown function DUF688			A0A3S3P976	Uncharacterized protein
Anche102Chr7g0147270.2	PO<P	49.8662	2.63244	0.511472	5.14679	2.64984e-07	0.000171963	117.913	71.5113	68.1516	26.091	7.1082	8.42262	AT2G30990.4	arginine N-methyltransferase, putative (DUF688)	IPR007789	Protein of unknown function DUF688			A0A3S3P976	Uncharacterized protein
Anche102Chr4g0003180.1	PO<P	46.9404	2.57174	0.671355	3.83067	0.000127794	0.0375391	28.5849	32.5051	179.92	10.4364	9.13912	21.0565	AT5G11950.1	Putative lysine decarboxylase family protein	IPR031100;IPR005269	LOG family;Cytokinin riboside 5'-monophosphate phosphoribohydrolase LOG	Q84MC2	Cytokinin riboside 5'-monophosphate phosphoribohydrolase LOG8 (EC 3.2.2.n1) (LOG family protein At5g11950) (Protein LONELY GUY 8)	A0A8B7CVG4	cytokinin riboside 5'-monophosphate phosphoribohydrolase LOG8-like
Anche102Chr1g0029200.1	PO<P	88.7325	2.5291	0.459906	5.49917	3.81579e-08	3.37674e-05	73.2487	117.018	263.52	28.1783	31.4792	18.9509	AT5G64250.2	Aldolase-type TIM barrel family protein	IPR004136	Nitronate monooxygenase			A0A2G5EYP4	NMO domain-containing protein
Anche102Chr2g0032420.1	PO<P	44.5993	2.32364	0.585955	3.96556	7.32252e-05	0.0248651	102.727	18.4196	101.773	16.6982	12.1855	15.7924	AT2G17990.3	polyamine-modulated factor 1-binding protein					A0A1U7YUN0	uncharacterized protein LOC104588000
Anche102Chr6g0054480.1	PO<P	157.874	1.98243	0.355097	5.58277	2.36712e-08	2.16022e-05	128.632	289.296	338.032	73.0547	48.742	69.4866	AT3G10330.1	Cyclin-like family protein	IPR036915;IPR013150;IPR013137	Cyclin-like superfamily;Transcription factor TFIIB, cyclin-like domain;Zinc finger, TFIIB-type	Q8W0W3	Transcription initiation factor IIB (General transcription factor TFIIB)	A0A1D1XFQ6	Transcription initiation factor IIB
Anche102Chr7g0024880.1	PO<P	51.8868	1.61133	0.413196	3.89967	9.6324e-05	0.0302468	104.513	61.7597	68.1516	34.4401	19.2937	23.1622	AT1G29050.1	TRICHOME BIREFRINGENCE-LIKE 38	IPR026057;IPR025846	PC-Esterase;Trichome birefringence-like, N-terminal domain	Q8VY22	Protein trichome birefringence-like 38	A0A3S3P995	Protein trichome birefringence-like protein 38
Anche102Chr5g0040290.1	PO<P	74.0515	1.53021	0.375058	4.07993	4.50484e-05	0.016866	149.177	83.4298	97.2297	45.9201	25.3864	43.1659	AT2G28000.1	chaperonin-60alpha	IPR002423;IPR027413;IPR001844;IPR027410;IPR027409	Chaperonin Cpn60/GroEL/TCP-1 family;GroEL-like equatorial domain superfamily;Chaperonin Cpn60/GroEL;TCP-1-like chaperonin intermediate domain superfamily;GroEL-like apical domain superfamily	P21238	Chaperonin 60 subunit alpha 1, chloroplastic (CPN-60 alpha 1) (Protein SCHLEPPERLESS) (RuBisCO large subunit-binding protein subunit alpha 1)	A0A3S4PCE3	RuBisCO large subunit-binding protein subunit alpha isoform X1
Anche102Chr1g0002770.1	PO<P	94.1134	1.43626	0.297478	4.82811	1.37833e-06	0.000789244	115.233	140.856	156.294	55.3129	53.8193	43.1659	AT5G05140.1	Transcription elongation factor (TFIIS) family protein	IPR035441;IPR017923	TFIIS/LEDGF domain superfamily;Transcription factor IIS, N-terminal	Q9FHK9	Probable mediator of RNA polymerase II transcription subunit 26b	A0A1U8AUV8	probable mediator of RNA polymerase II transcription subunit 26b
Anche102Chr1g0002770.2	PO<P	94.1134	1.43626	0.297478	4.82811	1.37833e-06	0.000789244	115.233	140.856	156.294	55.3129	53.8193	43.1659	AT5G05140.1	Transcription elongation factor (TFIIS) family protein	IPR017923;IPR035441	Transcription factor IIS, N-terminal;TFIIS/LEDGF domain superfamily	Q9FHK9	Probable mediator of RNA polymerase II transcription subunit 26b	A0A1U8AUV8	probable mediator of RNA polymerase II transcription subunit 26b
Anche102Chr1g0114930.1	PO<P	56.3566	1.41532	0.36201	3.90962	9.24407e-05	0.0296653	83.0747	92.0979	70.8777	26.091	37.5719	28.4263	AT1G45160.2	Protein kinase superfamily protein	IPR000719;IPR011009;IPR000961	Protein kinase domain;Protein kinase-like domain superfamily;AGC-kinase, C-terminal	F4J6F6	Probable serine/threonine protein kinase IREH1 (EC 2.7.11.1) (Protein IRE homolog 1) (AtIREH1)	A0A822ZB43	Uncharacterized protein
Anche102Chr1g0114930.2	PO<P	56.3566	1.41532	0.36201	3.90962	9.24407e-05	0.0296653	83.0747	92.0979	70.8777	26.091	37.5719	28.4263	AT1G45160.2	Protein kinase superfamily protein	IPR000961;IPR011009;IPR000719	AGC-kinase, C-terminal;Protein kinase-like domain superfamily;Protein kinase domain	F4J6F6	Probable serine/threonine protein kinase IREH1 (EC 2.7.11.1) (Protein IRE homolog 1) (AtIREH1)	A0A822ZB43	Uncharacterized protein
Anche102Chr1g0046950.1	PO<P	170.904	1.06219	0.254202	4.17851	2.93422e-05	0.0120687	203.667	265.459	224.446	136.717	104.592	90.5432	AT5G48460.1	Actin binding Calponin homology (CH) domain-containing protein	IPR036872;IPR001715	CH domain superfamily;Calponin homology domain	O50064	Fimbrin-2 (AtFIM2) (Fimbrin2)	A0A200R0L8	Calponin homology domain
Anche102Chr7g0114200.1	PO<P	211.769	1.00958	0.264483	3.81719	0.000134979	0.038919	387.682	232.953	228.081	134.629	147.241	140.026	AT1G12840.1	vacuolar ATP synthase subunit C (VATC) / V-ATPase C subunit / vacuolar proton pump C subunit (DET3)	IPR036132;IPR004907	Vacuolar ATP synthase subunit C superfamily;ATPase, V1 complex, subunit C	Q9SDS7	V-type proton ATPase subunit C (V-ATPase subunit C) (Vacuolar H(+)-ATPase subunit C) (Vacuolar proton pump subunit C)	A0A8B9ANK0	V-type proton ATPase subunit C-like
Anche102Chr7g0141690.1	PO<P	410.355	0.854051	0.193498	4.41374	1.01599e-05	0.00470951	517.207	541.752	526.131	322.484	236.602	317.954	AT2G26180.1	IQ-domain 6	IPR000048	IQ motif, EF-hand binding site	O64852	Protein IQ-DOMAIN 6 (AtIQD6)	A0A5B7BCR8	Uncharacterized protein
Anche102Chr1g0019070.1	PO>P	11.0544	-5.98938	1.39744	-4.28596	1.81948e-05	0.00784326	0.893277	0	0	12.5237	21.3246	31.5848	AT5G06730.1	Peroxidase superfamily protein	IPR010255;IPR002016	Haem peroxidase superfamily;Haem peroxidase	Q9LEH3	Peroxidase 15 (Prx15) (EC 1.11.1.7) (Anionic peroxidase)	A0A834YYJ7	Peroxidase (EC 1.11.1.7)
Anche102Chr6g0063690.1	PO>P	15.6979	-5.60536	1.19067	-4.70772	2.50508e-06	0.0013803	0	0	1.81738	28.1783	29.4483	34.7433	AT2G38290.1	ammonium transporter 2	IPR001905;IPR024041	Ammonium transporter;Ammonium transporter AmtB-like domain	Q84KJ6	Ammonium transporter 3 member 1 (OsAMT3;1)	A0A443Q2J2	Ammonium transporter
Anche102Scf0035g0000030.1	PO>P	8.10193	-5.53368	1.44512	-3.82923	0.000128545	0.0375391	0	0	0.908688	10.4364	17.2628	20.0037	AT1G53830.1	pectin methylesterase 2	IPR000070;IPR011050	Pectinesterase, catalytic;Pectin lyase fold/virulence factor	O04887	Pectinesterase 2 (PE 2) (EC 3.1.1.11) (Pectin methylesterase)	A0A834Z3A6	Pectinesterase (EC 3.1.1.11)
Anche102Chr6g0064530.2	PO>P	15.4906	-4.96868	1.24295	-3.99748	6.40213e-05	0.0228002	0	1.0835	1.81738	3.13092	70.0666	16.8452	AT1G73920.1	alpha/beta-Hydrolases superfamily protein	IPR029058	Alpha/Beta hydrolase fold	Q67ZU1	Triacylglycerol lipase 2 (EC 3.1.1.3)	A0A438JZ76	Lipase member N
Anche102Scf0003g0001290.1	PO>P	93.5664	-4.91988	0.471388	-10.437	1.68026e-25	7.00979e-22	10.7193	3.25051	3.63475	146.109	236.602	161.083	AT3G63470.1	serine carboxypeptidase-like 40	IPR029058;IPR001563	Alpha/Beta hydrolase fold;Peptidase S10, serine carboxypeptidase	P52711	Serine carboxypeptidase II-3 (EC 3.4.16.6) (CP-MII.3) [Cleaved into: Serine carboxypeptidase II-3 chain A; Serine carboxypeptidase II-3 chain B]	A0A6I9S760	Carboxypeptidase (EC 3.4.16.-)
Anche102Chr6g0057050.1	PO>P	13.9548	-4.84424	1.08506	-4.46451	8.02521e-06	0.00384197	2.67983	0	0	19.8291	24.371	36.849	AT2G17950.1	Homeodomain-like superfamily protein	IPR001356;IPR009057	Homeobox domain;Homeobox-like domain superfamily	Q6YBV1	Protein WUSCHEL (Protein ROSULATA)	A0A5J5AP05	Homeobox domain-containing protein
Anche102Scf0004g0001380.1	PO>P	20.513	-4.65761	0.891069	-5.227	1.72285e-07	0.000135979	1.78655	0	2.72607	21.9164	62.9584	33.6905	AT4G26590.1	oligopeptide transporter 5	IPR004648;IPR004813	Tetrapeptide transporter, OPT1/isp4;Oligopeptide transporter, OPT superfamily	Q9SUA4	Oligopeptide transporter 5 (AtOPT5)	A0A835MHX8	Uncharacterized protein
Anche102Chr6g0091470.1	PO>P	14.6868	-4.4688	1.00939	-4.42722	9.54555e-06	0.00449611	0.893277	1.0835	1.81738	24.0037	48.742	11.5811	AT3G49700.1	1-aminocyclopropane-1-carboxylate synthase 9	IPR004839;IPR015424	Aminotransferase, class I/classII;Pyridoxal phosphate-dependent transferase	Q42881	1-aminocyclopropane-1-carboxylate synthase 3 (ACC synthase 3) (EC 4.4.1.14) (Le-ACS3) (ACS-3) (S-adenosyl-L-methionine methylthioadenosine-lyase 3)	A0A443N634	1-aminocyclopropane-1-carboxylate synthase
Anche102Chr7g0020660.1	PO>P	37.4262	-4.3622	0.605062	-7.20952	5.61497e-13	1.17124e-09	6.25294	2.16701	1.81738	62.6183	83.2675	68.4338	AT1G30040.1	gibberellin 2-oxidase	IPR026992;IPR005123;IPR044861	Non-haem dioxygenase N-terminal domain;Oxoglutarate/iron-dependent dioxygenase;Isopenicillin N synthase-like, Fe(2+) 2OG dioxygenase domain	Q9XG83	Gibberellin 2-beta-dioxygenase (EC 1.14.11.13) (GA 2-oxidase) (Gibberellin 2-beta-hydroxylase) (Gibberellin 2-oxidase)	A0A834ZT38	Fe2OG dioxygenase domain-containing protein
Anche102Chr6g0064530.1	PO>P	19.0413	-4.23682	1.03263	-4.10296	4.07893e-05	0.0156733	0.893277	2.16701	2.72607	4.17456	84.283	20.0037	AT1G73920.1	alpha/beta-Hydrolases superfamily protein	IPR006693;IPR029058	Partial AB-hydrolase lipase domain;Alpha/Beta hydrolase fold	Q67ZU1	Triacylglycerol lipase 2 (EC 3.1.1.3)	A0A1U8Q5V4	uncharacterized protein LOC104601460
Anche102Chr5g0040090.1	PO>P	247.136	-4.00107	0.301964	-13.2501	4.50313e-40	4.3835e-36	22.3319	31.4216	33.6215	345.445	620.445	429.554	AT5G23260.4	K-box region and MADS-box transcription factor family protein	IPR036879;IPR002100;IPR002487	Transcription factor, MADS-box superfamily;Transcription factor, MADS-box;Transcription factor, K-box	Q9XGJ4	MADS-box protein GGM13	A0A443NTW1	MADS-box protein AeAP3-2-like protein
Anche102Scf0044g0000120.1	PO>P	203.022	-3.9812	0.776217	-5.12898	2.91322e-07	0.00018101	9.82604	41.1732	21.8085	606.354	145.21	393.757	AT1G02205.3	Fatty acid hydroxylase superfamily	IPR021940;IPR006694	Uncharacterised domain Wax2, C-terminal;Fatty acid hydroxylase	B8AFI3	Very-long-chain aldehyde decarbonylase GL1-4 (EC 4.1.99.5) (Protein GLOSSY 1-4)	A0A3S3NS68	Protein ECERIFERUM 1-like protein isoform X1
Anche102Chr1g0087650.1	PO>P	31.4818	-3.94964	0.620146	-6.36888	1.9041e-10	2.52752e-07	4.46638	4.33402	2.72607	82.4475	52.8038	42.1131	AT1G73240.1	nucleoporin protein Ndc1-Nup protein	IPR019049	Nucleoporin protein Ndc1-Nup			A0A3S4PHC5	Uncharacterized protein
Anche102Chr2g0015470.1	PO>P	200.558	-3.90915	0.413883	-9.44505	3.55228e-21	1.15264e-17	50.0235	9.75154	14.539	328.746	453.91	346.38			IPR001480;IPR036426	Bulb-type lectin domain;Bulb-type lectin domain superfamily	P49329	Mannose-specific lectin (Agglutinin) [Cleaved into: Mannose-specific lectin heavy chain; Mannose-specific lectin light chain]	A2SVT1	Mannose-specific lectin
Anche102Chr2g0050620.1	PO>P	109.537	-3.89876	0.352493	-11.0605	1.94925e-28	1.13848e-24	15.1857	17.3361	9.08688	171.157	224.416	220.041	AT1G13710.1	cytochrome P450, family 78, subfamily A, polypeptide 5	IPR036396;IPR001128	Cytochrome P450 superfamily;Cytochrome P450	Q9LMX7	Cytochrome P450 78A5 (EC 1.14.-.-) (Protein KLUH)	A0A444F5H0	Uncharacterized protein
Anche102Chr7g0096560.1	PO>P	26.1141	-3.74001	0.830651	-4.5025	6.71575e-06	0.00338138	1.78655	7.58453	1.81738	24.0037	17.2628	104.23	AT1G02205.3	Fatty acid hydroxylase superfamily			Q6K9F6	Very-long-chain aldehyde decarbonylase GL1-4 (EC 4.1.99.5) (Protein GLOSSY 1-4)	A0A3S3NS68	Protein ECERIFERUM 1-like protein isoform X1
Anche102Chr1g0018580.1	PO>P	57.2404	-3.6788	0.469727	-7.83177	4.81031e-15	1.17063e-11	5.35966	8.66803	10.9043	72.0111	110.685	135.815	AT5G06720.1	peroxidase 2	IPR010255;IPR002016	Haem peroxidase superfamily;Haem peroxidase	Q9LEH3	Peroxidase 15 (Prx15) (EC 1.11.1.7) (Anionic peroxidase)	A0A834YYJ7	Peroxidase (EC 1.11.1.7)
Anche102Chr2g0050990.1	PO>P	636.225	-3.63734	0.286161	-12.7108	5.14924e-37	3.75933e-33	93.7941	118.102	72.6951	1124	1662.3	746.455	AT1G13710.1	cytochrome P450, family 78, subfamily A, polypeptide 5	IPR036396;IPR001128	Cytochrome P450 superfamily;Cytochrome P450	Q9LMX7	Cytochrome P450 78A5 (EC 1.14.-.-) (Protein KLUH)	A0A834YER0	Uncharacterized protein
Anche102Chr3g0049350.1	PO>P	142.77	-3.60884	0.331778	-10.8773	1.47929e-27	7.19996e-24	25.0117	11.9185	27.2607	227.513	326.977	237.939	AT3G10600.1	cationic amino acid transporter 7	IPR002293;IPR029485	Amino acid/polyamine transporter I;Cationic amino acid transporter, C-terminal	Q9SQZ0	Cationic amino acid transporter 7, chloroplastic	A0A3S3N5X1	Cationic amino acid transporter 6, chloroplastic
Anche102Chr1g0031600.1	PO>P	26.1756	-3.52141	0.611024	-5.76313	8.25685e-09	8.6116e-06	2.67983	6.50102	3.63475	43.8328	46.711	53.6942	AT3G17070.1	Peroxidase family protein	IPR010255;IPR002016	Haem peroxidase superfamily;Haem peroxidase	Q9LSP0	Peroxidase 29 (Atperox P29) (EC 1.11.1.7) (ATP40)	A0A5E4FQF5	Peroxidase (EC 1.11.1.7)
Anche102Chr3g0055730.1	PO>P	37.1382	-3.47963	0.664806	-5.23406	1.65828e-07	0.000134519	1.78655	7.58453	9.08688	22.9601	105.608	75.8036	AT1G23420.2	Plant-specific transcription factor YABBY family protein	IPR006780;IPR036910	YABBY protein;High mobility group box domain superfamily	Q9LDT3	Axial regulator YABBY 4 (Protein INNER NO OUTER)	F1AM02	Transcription factor INO
Anche102Chr1g0041250.1	PO>P	26.2479	-3.36962	0.650718	-5.17831	2.23901e-07	0.000163464	8.03949	0	5.45213	45.9201	52.8038	45.2716	AT3G21420.1	2-oxoglutarate (2OG) and Fe(II)-dependent oxygenase superfamily protein	IPR026992	Non-haem dioxygenase N-terminal domain	Q94LP4	2-oxoglutarate-dependent dioxygenase 11 (EC 1.14.11.-) (Melatonin 2-hydroxylase)	A0A443PTP4	Protein SRG1-like protein
Anche102Chr7g0096570.1	PO>P	71.5724	-3.24774	0.47134	-6.89044	5.56212e-12	1.08287e-08	19.6521	4.33402	16.3564	94.9711	189.891	104.23	AT1G02205.3	Fatty acid hydroxylase superfamily	IPR021940	Uncharacterised domain Wax2, C-terminal	F4HVY0	Very-long-chain aldehyde decarbonylase CER1 (EC 4.1.99.5) (Protein ECERIFERUM 1)	A0A3S3NS68	Protein ECERIFERUM 1-like protein isoform X1
Anche102Chr4g0049000.1	PO>P	15.5588	-3.16062	0.809602	-3.90392	9.46487e-05	0.0300438	0.893277	1.0835	7.26951	31.3092	24.371	28.4263	AT3G49690.1	myb domain protein 84	IPR009057;IPR001005;IPR017930	Homeobox-like domain superfamily;SANT/Myb domain;Myb domain	Q9M2Y9	Transcription factor RAX3 (Myb-related protein 84) (AtMYB84) (Protein REGULATOR OF AXILLARY MERISTEMS 3)	A0A3S3MQM4	Transcription factor RAX3
Anche102Scf0005g0001240.1	PO>P	26.699	-3.15795	0.563697	-5.60222	2.11623e-08	1.99356e-05	6.25294	4.33402	5.45213	49.051	47.7265	47.3772	AT2G45180.1	Bifunctional inhibitor/lipid-transfer protein/seed storage 2S albumin superfamily protein	IPR036312;IPR027923	Bifunctional inhibitor/plant lipid transfer protein/seed storage helical domain superfamily;Hydrophobic seed protein domain	P14009	14 kDa proline-rich protein DC2.15	A0A068UCG4	AAI domain-containing protein
Anche102Chr4g0058570.1	PO>P	13.9987	-3.14254	0.790914	-3.9733	7.08834e-05	0.024353	1.78655	2.16701	4.54344	18.7855	32.4946	24.215	AT2G15490.1	UDP-glycosyltransferase 73B4	IPR002213	UDP-glucuronosyl/UDP-glucosyltransferase	Q9AT54	Scopoletin glucosyltransferase (EC 2.4.1.128) (Phenylpropanoid:glucosyltransferase 1)	A0A3N7FJF7	Glycosyltransferase (EC 2.4.1.-)
Anche102Chr2g0050970.1	PO>P	243.991	-3.09317	0.340502	-9.08415	1.04515e-19	2.77467e-16	35.7311	76.9288	41.7997	384.059	629.584	295.844	AT1G13710.1	cytochrome P450, family 78, subfamily A, polypeptide 5	IPR001128;IPR036396	Cytochrome P450;Cytochrome P450 superfamily	Q9LMX7	Cytochrome P450 78A5 (EC 1.14.-.-) (Protein KLUH)	A0A834YER0	Uncharacterized protein
Anche102Chr7g0021000.1	PO>P	66.1824	-3.06649	0.495639	-6.18693	6.13467e-10	7.46462e-07	5.35966	16.2526	20.8998	98.1021	182.782	73.6979	AT1G30840.1	purine permease 4			Q9SY29	Probable purine permease 4 (AtPUP4)	A0A1U8AFT8	Probable purine permease
Anche102Chr1g0041520.1	PO>P	706.698	-3.00021	0.194045	-15.4615	6.31554e-54	1.84433e-49	152.75	174.444	144.481	1247.15	1463.27	1058.09	AT3G21420.1	2-oxoglutarate (2OG) and Fe(II)-dependent oxygenase superfamily protein	IPR044861;IPR005123;IPR026992	Isopenicillin N synthase-like, Fe(2+) 2OG dioxygenase domain;Oxoglutarate/iron-dependent dioxygenase;Non-haem dioxygenase N-terminal domain	Q39224	Protein SRG1 (AtSRG1) (Protein SENESCENCE-RELATED GENE 1)	A0A443PTP4	Protein SRG1-like protein
Anche102Chr7g0052200.1	PO>P	83.1874	-2.9164	0.386045	-7.55456	4.20277e-14	9.44104e-11	26.7983	13.002	18.1738	135.673	195.983	109.494	AT5G09970.1	cytochrome P450, family 78, subfamily A, polypeptide 7	IPR036396;IPR001128	Cytochrome P450 superfamily;Cytochrome P450	Q9FIB0	Cytochrome P450 78A7 (EC 1.14.-.-)	A0A834ZPH0	Uncharacterized protein
Anche102Chr1g0070950.1	PO>P	45.2977	-2.86135	0.698655	-4.09552	4.21229e-05	0.0159755	9.82604	14.0856	9.08688	107.495	122.87	8.42262	AT5G19140.1	aluminum induced protein with YGL and LRDR motifs	IPR024286;IPR029055	Domain of unknown function DUF3700;Nucleophile aminohydrolases, N-terminal	P24805	Stem-specific protein TSJT1	A0A1Q3AYS5	DUF3700 domain-containing protein
Anche102Chr6g0018810.1	PO>P	48.8806	-2.84522	0.482509	-5.89672	3.70801e-09	4.01056e-06	19.6521	8.66803	7.26951	103.32	96.4685	57.9055	AT3G18010.1	WUSCHEL related homeobox 1	IPR001356;IPR009057	Homeobox domain;Homeobox-like domain superfamily	Q6X7K0	WUSCHEL-related homeobox 1 (PFS2-like protein)	A0A3S3MY44	WUSCHEL-related homeobox 1
Anche102Chr6g0018810.2	PO>P	48.8806	-2.84522	0.482509	-5.89672	3.70801e-09	4.01056e-06	19.6521	8.66803	7.26951	103.32	96.4685	57.9055	AT3G18010.1	WUSCHEL related homeobox 1	IPR009057;IPR001356	Homeobox-like domain superfamily;Homeobox domain	Q6X7K0	WUSCHEL-related homeobox 1 (PFS2-like protein)	A0A3S3MY44	WUSCHEL-related homeobox 1
Anche102Chr1g0041260.1	PO>P	26.3503	-2.83242	0.611452	-4.63229	3.61648e-06	0.00188593	10.7193	1.0835	7.26951	41.7456	45.6956	51.5885	AT3G21420.1	2-oxoglutarate (2OG) and Fe(II)-dependent oxygenase superfamily protein	IPR044861;IPR005123	Isopenicillin N synthase-like, Fe(2+) 2OG dioxygenase domain;Oxoglutarate/iron-dependent dioxygenase	D4N501	Probable 2-oxoglutarate/Fe(II)-dependent dioxygenase (EC 1.14.11.-)	A0A443PTP4	Protein SRG1-like protein
Anche102Chr7g0052310.1	PO>P	438.902	-2.82642	0.271643	-10.4049	2.35491e-25	8.59631e-22	106.3	140.856	79.0559	738.896	1012.41	555.893	AT5G09970.1	cytochrome P450, family 78, subfamily A, polypeptide 7	IPR036396;IPR001128	Cytochrome P450 superfamily;Cytochrome P450	Q9FIB0	Cytochrome P450 78A7 (EC 1.14.-.-)	A0A834ZPH0	Uncharacterized protein
Anche102Chr1g0031570.1	PO>P	40.7904	-2.80859	0.495123	-5.67251	1.40723e-08	1.40649e-05	14.2924	10.835	5.45213	58.4438	59.912	95.8073	AT3G17070.1	Peroxidase family protein	IPR002016;IPR010255	Haem peroxidase;Haem peroxidase superfamily	Q9LSP0	Peroxidase 29 (Atperox P29) (EC 1.11.1.7) (ATP40)	A0A5E4FQF5	Peroxidase (EC 1.11.1.7)
Anche102Scf0421g0000020.1	PO>P	29.9887	-2.7382	0.675895	-4.05122	5.09521e-05	0.0188349	7.14621	4.33402	11.8129	66.7929	76.1593	13.6868	AT4G33650.2	dynamin-related protein 3A	IPR020850;IPR027417;IPR000375;IPR003130	GTPase effector domain;P-loop containing nucleoside triphosphate hydrolase;Dynamin stalk domain;Dynamin GTPase effector	Q8S944	Dynamin-related protein 3A (Dynamin-like protein 2) (Dynamin-like protein 2a)	A0A1D1XWG2	Dynamin-related protein 3A (Fragment)
Anche102Chr6g0023690.1	PO>P	20.4004	-2.62759	0.638656	-4.11425	3.88441e-05	0.0153293	5.35966	4.33402	7.26951	21.9164	47.7265	35.7961	AT1G14750.3	Cyclin family protein	IPR036915;IPR004367;IPR006671	Cyclin-like superfamily;Cyclin, C-terminal domain;Cyclin, N-terminal	Q10PQ9	Cyclin-SDS-like (Protein SOLO DANCERS-like) (OsSDS)	A0A3S3NB97	Cyclin-SDS
Anche102Chr4g0002930.1	PO>P	80.2073	-2.56256	0.505416	-5.0702	3.97404e-07	0.000241779	25.0117	30.3381	14.539	42.7892	169.581	198.984	AT5G11950.1	Putative lysine decarboxylase family protein	IPR005269;IPR031100	Cytokinin riboside 5'-monophosphate phosphoribohydrolase LOG;LOG family	Q84MC2	Cytokinin riboside 5'-monophosphate phosphoribohydrolase LOG8 (EC 3.2.2.n1) (LOG family protein At5g11950) (Protein LONELY GUY 8)	A0A8B7CVG4	cytokinin riboside 5'-monophosphate phosphoribohydrolase LOG8-like
Anche102Chr4g0047360.1	PO>P	40.4124	-2.5287	0.489772	-5.16301	2.43012e-07	0.000168969	19.6521	8.66803	7.26951	65.7493	84.283	56.8527	AT5G49630.1	amino acid permease 6	IPR013057	Amino acid transporter, transmembrane domain	P92934	Amino acid permease 6 (Amino acid transporter AAP6)	A0A3S3PW85	Amino acid permease 6
Anche102Chr3g0055340.1	PO>P	93.9488	-2.51813	0.389774	-6.46049	1.04361e-10	1.52383e-07	34.8378	19.5031	29.078	96.0148	229.493	154.766	AT1G23420.2	Plant-specific transcription factor YABBY family protein	IPR006780;IPR036910	YABBY protein;High mobility group box domain superfamily	Q9LDT3	Axial regulator YABBY 4 (Protein INNER NO OUTER)	F1AM02	Transcription factor INO
Anche102Chr3g0032640.1	PO>P	178.134	-2.50461	0.380137	-6.58871	4.43671e-11	7.19808e-08	85.7546	48.7577	25.4433	237.95	422.43	248.467	AT2G45650.1	AGAMOUS-like 6	IPR002100;IPR036879;IPR002487	Transcription factor, MADS-box;Transcription factor, MADS-box superfamily;Transcription factor, K-box	Q8LLR1	Agamous-like MADS-box protein MADS3 (Agamous-like protein 6) (VvAGL6) (VviAGL6a) (MADS-box protein 3) (VvMADS3)	A0A290G5H9	AGL6-like MADS-box transcriptional regulator B
Anche102Chr7g0019380.1	PO>P	57.9201	-2.48003	0.477283	-5.19614	2.03466e-07	0.000152355	31.2647	14.0856	7.26951	76.1856	121.855	96.8601	AT1G06520.1	glycerol-3-phosphate acyltransferase 1	IPR002123	Phospholipid/glycerol acyltransferase	Q9SHJ5	Glycerol-3-phosphate acyltransferase 1 (AtGPAT1) (EC 2.3.1.15)	A0A835A316	PlsC domain-containing protein
Anche102Scf0001g0001840.1	PO>P	21.9489	-2.42802	0.639078	-3.79926	0.00014513	0.0403642	2.67983	11.9185	6.36082	43.8328	41.6338	25.2679	AT2G44745.1	WRKY family transcription factor	IPR036576;IPR003657	WRKY domain superfamily;WRKY domain	Q93WY4	Probable WRKY transcription factor 12 (WRKY DNA-binding protein 12)	A0A3S3PBP6	WRKY family protein
Anche102Scf0001g0001840.2	PO>P	21.9489	-2.42802	0.639078	-3.79926	0.00014513	0.0403642	2.67983	11.9185	6.36082	43.8328	41.6338	25.2679	AT2G44745.1	WRKY family transcription factor	IPR003657;IPR036576	WRKY domain;WRKY domain superfamily	Q93WY4	Probable WRKY transcription factor 12 (WRKY DNA-binding protein 12)	A0A3S3PBP6	WRKY family protein
Anche102Chr5g0046150.1	PO>P	359.044	-2.37835	0.358332	-6.63728	3.19527e-11	5.4889e-08	73.2487	178.778	96.321	390.321	470.157	945.439	AT1G30910.1	Molybdenum cofactor sulfurase family protein	IPR011037;IPR005303;IPR005302	Pyruvate kinase-like, insert domain superfamily;MOSC, N-terminal beta barrel;Molybdenum cofactor sulfurase, C-terminal	Q655R6	Molybdenum cofactor sulfurase (MCS) (MOS) (MoCo sulfurase) (EC 2.8.1.9) (Molybdenum cofactor sulfurase-like protein 3) (Molybdenum cofactor sulfurtransferase)	A0A3S3N583	Mitochondrial amidoxime reducing component 2 isoform X1
Anche102Scf0022g0000530.1	PO>P	95.5833	-2.36912	0.417983	-5.66798	1.44488e-08	1.40649e-05	29.4781	41.1732	22.7172	78.2729	237.617	164.241	AT2G45650.1	AGAMOUS-like 6	IPR002487	Transcription factor, K-box	Q8LLR1	Agamous-like MADS-box protein MADS3 (Agamous-like protein 6) (VvAGL6) (VviAGL6a) (MADS-box protein 3) (VvMADS3)	A0A290G5H9	AGL6-like MADS-box transcriptional regulator B
Anche102Chr1g0061440.1	PO>P	43.1754	-2.32383	0.582998	-3.986	6.71953e-05	0.0236422	15.1857	8.66803	19.0825	77.2293	116.778	22.1094	AT3G07880.1	Immunoglobulin E-set superfamily protein	IPR000406;IPR014756	Rho protein GDP-dissociation inhibitor;Immunoglobulin E-set	Q9SFC6	Rho GDP-dissociation inhibitor 1 (AtRhoGDI1) (Rho GDI-1)	A0A835DIV6	Uncharacterized protein
Anche102Chr4g0046940.1	PO>P	63.4531	-2.30603	0.443683	-5.19748	2.02011e-07	0.000152355	8.93277	20.5866	34.5302	88.7093	99.5148	128.445	AT4G08150.1	homeobox knotted-like protein	IPR005541;IPR009057;IPR001356;IPR005539;IPR005540;IPR008422	KNOX2;Homeobox-like domain superfamily;Homeobox domain;ELK domain;KNOX1;Homeobox KN domain	O04135	Homeobox protein knotted-1-like 2 (KNAP2)	F6H159	Uncharacterized protein
Anche102Chr1g0004980.1	PO>P	31.9505	-2.27948	0.533214	-4.27499	1.91146e-05	0.00808993	15.1857	5.41752	11.8129	51.1383	36.5565	71.5923	AT3G56630.1	cytochrome P450, family 94, subfamily D, polypeptide 2	IPR036396;IPR001128	Cytochrome P450 superfamily;Cytochrome P450	O81117	Cytochrome P450 94A1 (EC 1.14.-.-) (P450-dependent fatty acid omega-hydroxylase)	A0A443NMQ3	Cytochrome P450 94A1
Anche102Chr3g0052540.1	PO>P	85.5646	-2.27378	0.340221	-6.68325	2.33696e-11	4.26538e-08	31.2647	39.0061	18.1738	134.629	150.288	140.026	AT2G26640.1	3-ketoacyl-CoA synthase 11	IPR016039;IPR013747;IPR013601	Thiolase-like;3-Oxoacyl-[acyl-carrier-protein (ACP)] synthase III, C-terminal;FAE1/Type III polyketide synthase-like protein	O48780	3-ketoacyl-CoA synthase 11 (KCS-11) (EC 2.3.1.199) (Very long-chain fatty acid condensing enzyme 11) (VLCFA condensing enzyme 11)	A0A3S3N547	3-ketoacyl-CoA synthase (EC 2.3.1.-)
Anche102Chr3g0028120.1	PO>P	44.7934	-2.21223	0.421921	-5.24322	1.57799e-07	0.000131663	11.6126	15.1691	20.8998	84.5348	66.0047	70.5394	AT1G12600.1	UDP-N-acetylglucosamine (UAA) transporter family	IPR013657	UAA transporter	Q9LDX3	UDP-galactose/UDP-glucose transporter 4 (AtUTr4)	D7U7R3	Uncharacterized protein
Anche102Chr5g0026310.1	PO>P	152.97	-2.00136	0.411865	-4.85926	1.17825e-06	0.000702214	75.9285	63.9267	43.617	94.9711	363.534	275.841	AT5G06290.1	2-cysteine peroxiredoxin B	IPR013766;IPR036249;IPR019155;IPR000866;IPR019479	Thioredoxin domain;Thioredoxin-like superfamily;CLEC16A/TT9, N-terminal;Alkyl hydroperoxide reductase subunit C/ Thiol specific antioxidant;Peroxiredoxin, C-terminal	Q9C5R8	2-Cys peroxiredoxin BAS1-like, chloroplastic (2-Cys Prx B) (2-Cys peroxiredoxin B) (EC 1.11.1.24) (Thiol-specific antioxidant protein B) (Thioredoxin-dependent peroxiredoxin BAS1-like)	A0A3S3MTV0	FPL domain-containing protein
Anche102Chr7g0033920.1	PO>P	1281.23	-1.9812	0.217681	-9.10137	8.91991e-20	2.60488e-16	515.421	556.921	481.605	1835.76	2744.78	1552.92	AT5G07280.1	Leucine-rich repeat transmembrane protein kinase	IPR013210;IPR011009;IPR001611	Leucine-rich repeat-containing N-terminal, plant-type;Protein kinase-like domain superfamily;Leucine-rich repeat	Q8RZV7	Leucine-rich repeat receptor protein kinase MSP1 (EC 2.7.11.1) (Protein MULTIPLE SPOROCYTE 1)	A0A804K1I6	(wild Malaysian banana) hypothetical protein
Anche102Chr4g0008980.1	PO>P	56.1223	-1.94962	0.475029	-4.1042	4.05713e-05	0.0156733	29.4781	6.50102	32.7128	81.4038	106.623	80.0149	AT1G52190.1	Major facilitator superfamily protein	IPR000109;IPR036259	Proton-dependent oligopeptide transporter family;MFS transporter superfamily	Q9M817	Protein NRT1/ PTR FAMILY 1.2 (AtNPF1.2) (Nitrate transporter 1.11)	A0A835DNZ9	Uncharacterized protein
Anche102Scf0002g0001610.1	PO>P	46.7569	-1.9462	0.485805	-4.00615	6.17176e-05	0.0222511	17.8655	8.66803	30.8954	59.4874	102.561	61.064	AT5G11470.1	bromo-adjacent homology (BAH) domain-containing protein	IPR000504;IPR001025;IPR035979	RNA recognition motif domain;Bromo adjacent homology (BAH) domain;RNA-binding domain superfamily	Q9LYE3	Protein ANTI-SILENCING 1 (Protein INCREASE IN BONSAI METHYLATION 2) (Protein SHOOT GROWTH 1)	A0A5B7B284	Uncharacterized protein
Anche102Scf0015g0000380.1	PO>P	42.2558	-1.9324	0.449444	-4.29954	1.71151e-05	0.00757293	27.6916	11.9185	12.7216	65.7493	67.0202	68.4338	AT5G53950.1	NAC (No Apical Meristem) domain transcriptional regulator superfamily protein	IPR036093;IPR003441	NAC domain superfamily;NAC domain	O04017	Protein CUP-SHAPED COTYLEDON 2 (NAC domain-containing protein 98) (ANAC098) (NAC domain-containing protein CUC2)	A0A1U8ADL7	protein CUP-SHAPED COTYLEDON 2-like
Anche102Chr5g0060210.1	PO>P	85.298	-1.87426	0.362433	-5.17134	2.32417e-07	0.000165543	23.2252	48.7577	38.1649	175.331	115.762	110.547	AT2G41790.1	Insulinase (Peptidase family M16) family protein	IPR011249;IPR032632;IPR007863;IPR011765	Metalloenzyme, LuxS/M16 peptidase-like;Peptidase M16, middle/third domain;Peptidase M16, C-terminal;Peptidase M16, N-terminal	O22941	Insulin-degrading enzyme-like 1, peroxisomal (EC 3.4.24.-) (Insulysin-like 1) (Peroxisomal M16 protease) (Zinc-metallopeptidase)	A0A822ZH95	Uncharacterized protein
Anche102Chr5g0060210.2	PO>P	85.1226	-1.87045	0.363249	-5.14922	2.61571e-07	0.000171963	23.2252	48.7577	38.1649	175.331	115.762	109.494	AT2G41790.1	Insulinase (Peptidase family M16) family protein	IPR011765;IPR007863;IPR032632;IPR011249	Peptidase M16, N-terminal;Peptidase M16, C-terminal;Peptidase M16, middle/third domain;Metalloenzyme, LuxS/M16 peptidase-like	O22941	Insulin-degrading enzyme-like 1, peroxisomal (EC 3.4.24.-) (Insulysin-like 1) (Peroxisomal M16 protease) (Zinc-metallopeptidase)	A0A822ZH95	Uncharacterized protein
Anche102Chr5g0045520.1	PO>P	41.3164	-1.73485	0.448043	-3.87206	0.00010792	0.0335276	11.6126	26.0041	19.9911	58.4438	79.2057	52.6414	AT3G12750.1	zinc transporter 1 precursor	IPR003689;IPR004698	Zinc/iron permease;Zinc/iron permease, fungal/plant	Q6L8G0	Zinc transporter 5 (ZRT/IRT-like protein 5) (OsZIP5)	A0A835D5L9	Uncharacterized protein
Anche102Chr6g0076810.1	PO>P	123.27	-1.72756	0.275495	-6.27076	3.59293e-10	4.56193e-07	66.9958	48.7577	55.43	160.72	192.937	214.777	AT5G63090.3	Lateral organ boundaries (LOB) domain family protein	IPR004883	Lateral organ boundaries, LOB	Q9FML4	Protein LATERAL ORGAN BOUNDARIES (ASYMMETRIC LEAVES 2-like protein 4) (AS2-like protein 4)	A0A7J6XDS3	Lob domain-containing protein
Anche102Chr2g0037330.1	PO>P	316.416	-1.68369	0.260972	-6.45161	1.10666e-10	1.53894e-07	175.976	135.438	139.029	515.558	609.275	323.218	AT4G30810.1	serine carboxypeptidase-like 29	IPR001563;IPR029058	Peptidase S10, serine carboxypeptidase;Alpha/Beta hydrolase fold	P55748	Serine carboxypeptidase II-2 (EC 3.4.16.6) (CP-MII.2) [Cleaved into: Serine carboxypeptidase II-2 chain A; Serine carboxypeptidase II-2 chain B] (Fragment)	A0A443P164	Carboxypeptidase (EC 3.4.16.-)
Anche102Chr5g0022310.1	PO>P	74.8154	-1.63952	0.350762	-4.67416	2.95161e-06	0.00159622	41.984	39.0061	28.1693	138.804	118.809	82.1205	AT5G56680.1	Class II aminoacyl-tRNA and biotin synthetases superfamily protein	IPR045864;IPR000738;IPR006195;IPR012340;IPR004522;IPR004365;IPR004364	Class II Aminoacyl-tRNA synthetase/Biotinyl protein ligase (BPL) and lipoyl protein ligase (LPL);WHEP-TRS domain;Aminoacyl-tRNA synthetase, class II;Nucleic acid-binding, OB-fold;Asparagine-tRNA ligase;OB-fold nucleic acid binding domain, AA-tRNA synthetase-type;Aminoacyl-tRNA synthetase, class II (D/K/N)	Q9SW96	Asparagine--tRNA ligase, cytoplasmic 1 (EC 6.1.1.22) (Asparaginyl-tRNA synthetase 1) (AsnRS 1) (Protein EMBRYO DEFECTIVE 2755)	A0A834YU72	Asparagine--tRNA ligase (EC 6.1.1.22)
Anche102Chr6g0091790.1	PO>P	79.474	-1.56119	0.407504	-3.8311	0.000127572	0.0375391	49.1302	17.3361	53.6126	121.062	89.3603	146.343	AT4G08150.1	homeobox knotted-like protein	IPR009057;IPR005541;IPR008422;IPR005540;IPR005539;IPR001356	Homeobox-like domain superfamily;KNOX2;Homeobox KN domain;KNOX1;ELK domain;Homeobox domain	O04135	Homeobox protein knotted-1-like 2 (KNAP2)	A0A061FMA1	KNOTTED-like from
Anche102Chr3g0055510.1	PO>P	83.3661	-1.44904	0.320567	-4.52024	6.17699e-06	0.00316468	43.7706	33.5886	56.3387	113.757	112.716	140.026	AT1G23380.2	homeobox protein knotted-1-like 6	IPR005541;IPR009057;IPR008422;IPR005539;IPR005540;IPR001356	KNOX2;Homeobox-like domain superfamily;Homeobox KN domain;ELK domain;KNOX1;Homeobox domain	Q84JS6	Homeobox protein knotted-1-like 6 (Protein KNAT6)	A0A3S3R1W3	Homeobox protein knotted-1-like protein 2 isoform X2
Anche102Chr7g0082700.1	PO>P	97.2417	-1.4458	0.328059	-4.40714	1.04743e-05	0.00477938	42.8773	45.5072	68.1516	129.411	183.798	113.705	AT4G20270.1	Leucine-rich receptor-like protein kinase family protein	IPR000719;IPR001611;IPR011009	Protein kinase domain;Leucine-rich repeat;Protein kinase-like domain superfamily	O65440	Leucine-rich repeat receptor-like serine/threonine-protein kinase BAM3 (EC 2.7.11.1) (Protein BARELY ANY MERISTEM 3)	F6HGD8	Protein kinase domain-containing protein
Anche102Chr4g0006310.1	PO>P	93.5515	-1.35626	0.351592	-3.85749	0.000114559	0.0344894	35.7311	52.0082	69.969	158.633	152.319	92.6488	AT3G28345.1	ABC transporter family protein	IPR003439;IPR036640;IPR011527;IPR027417	ABC transporter-like, ATP-binding domain;ABC transporter type 1, transmembrane domain superfamily;ABC transporter type 1, transmembrane domain;P-loop containing nucleoside triphosphate hydrolase	Q9LHK4	Putative ABC transporter B family member 8 (ABC transporter ABCB.8) (AtABCB8) (P-glycoprotein 8) (Putative multidrug resistance protein 22)	A0A443N4T9	ABC transporter
Anche102Chr6g0068900.1	PO>P	304.857	-1.30963	0.292606	-4.47574	7.61469e-06	0.00376901	120.592	132.188	272.607	407.019	465.08	431.659	AT5G13700.1	polyamine oxidase 1	IPR002937;IPR029028;IPR005304;IPR036188	Amine oxidase;Alpha/beta knot methyltransferases;Ribosomal biogenesis, methyltransferase, EMG1/NEP1;FAD/NAD(P)-binding domain superfamily	A0A0P0XM10	Polyamine oxidase 6 (OsPAO6) (EC 1.5.3.-) (Polyamine oxidase B)	A0A200QB41	Flavin amine oxidase
Anche102Chr6g0068490.1	PO>P	146.71	-1.2755	0.308251	-4.13787	3.50544e-05	0.0140232	50.0235	92.0979	115.403	199.335	224.416	198.984	AT5G13700.1	polyamine oxidase 1	IPR036188;IPR002937	FAD/NAD(P)-binding domain superfamily;Amine oxidase	O64411	Polyamine oxidase 1 (EC 1.5.3.14) (EC 1.5.3.15)	A0A835D4Q2	Amino_oxidase domain-containing protein
Anche102Chr4g0013050.1	PO>P	130.813	-1.23827	0.259478	-4.77216	1.82263e-06	0.00102358	85.7546	70.4278	77.2385	209.771	184.813	156.871	AT2G26700.1	AGC (cAMP-dependent, cGMP-dependent and protein kinase C) kinase family protein	IPR011009;IPR000719	Protein kinase-like domain superfamily;Protein kinase domain	Q94E49	Protein kinase PINOID 2 (EC 2.7.11.1) (Protein PID-like) (OsPIDlike)	A0A1U7ZBG8	protein kinase PINOID 2-like
Anche102Chr1g0006440.1	PO>P	104.126	-1.234	0.31184	-3.95716	7.58475e-05	0.0254595	72.3554	58.5092	55.43	158.633	177.705	102.124	AT1G46264.1	heat shock transcription factor B4	IPR036390;IPR000232	Winged helix DNA-binding domain superfamily;Heat shock factor (HSF)-type, DNA-binding	Q9C635	Heat stress transcription factor B-4 (AtHsfB4) (AtHsf-02)	A0A3S3MJA8	Heat stress transcription factor B-4b-like protein
Anche102Chr4g0025910.1	PO>P	2051.65	-1.22132	0.222775	-5.4823	4.19825e-08	3.60593e-05	1146.97	1365.22	1183.11	1902.55	3138.78	3573.3	AT5G03740.1	histone deacetylase 2C	IPR041232;IPR013087	Nucleoplasmin-like domain;Zinc finger C2H2-type	Q6V9I6	Histone deacetylase HDT1 (Histone deacetylase 2a) (HD2a) (ScHD2a)	A0A8B7BKI1	histone deacetylase HDT2-like
Anche102Chr2g0046250.1	PO>P	142.843	-1.18882	0.298999	-3.976	7.00827e-05	0.024353	89.3277	85.5968	86.3254	147.153	167.55	281.105	AT1G60060.1	Serine/threonine-protein kinase WNK (With No Lysine)-like protein	IPR025610	Transcription factor MYC/MYB N-terminal	K4PW38	Protein RICE SALT SENSITIVE 3	A0A443NF38	Serine/threonine-protein kinase WNK-related
Anche102Chr1g0033390.1	PO>P	143.258	-1.12967	0.281073	-4.01914	5.84101e-05	0.0213219	111.66	75.8453	81.782	227.513	213.246	149.501	AT1G09240.1	nicotianamine synthase 3	IPR029063;IPR004298	S-adenosyl-L-methionine-dependent methyltransferase;Nicotianamine synthase	Q9XGI7	Nicotianamine synthase (EC 2.5.1.43) (Chloronerva) (S-adenosyl-L-methionine:S-adenosyl-L-methionine:S-adenosyl-methionine 3-amino-3-carboxypropyltransferase)	A0A3S3R4E7	Nicotianamine synthase
Anche102Chr7g0090320.1	PO>P	268.469	-1.10242	0.214797	-5.13238	2.86101e-07	0.00018101	192.055	167.943	151.751	420.587	359.472	319.007	AT5G50300.2	Xanthine/uracil permease family protein	IPR006043	Nucleobase cation symporter 2 family	Q84MA8	Adenine/guanine permease AZG2 (AzgA-homolog protein) (Protein AZAGUANINE RESISTANT 2) (AtAzg2)	A0A443NYZ4	Adenine/guanine permease AZG2-like protein
Anche102Chr5g0005860.1	PO>P	95.147	-1.09695	0.283832	-3.86478	0.000111191	0.0338242	66.9958	65.0102	49.9779	136.717	127.948	124.234	AT4G21120.1	amino acid transporter 1	IPR002293;IPR029485	Amino acid/polyamine transporter I;Cationic amino acid transporter, C-terminal	Q84MA5	Cationic amino acid transporter 1 (Amino acid transporter 1)	A0A3S3MDW6	Cationic amino acid transporter 1-like protein
Anche102Chr5g0005860.2	PO>P	95.147	-1.09695	0.283832	-3.86478	0.000111191	0.0338242	66.9958	65.0102	49.9779	136.717	127.948	124.234	AT4G21120.1	amino acid transporter 1	IPR002293;IPR029485	Amino acid/polyamine transporter I;Cationic amino acid transporter, C-terminal	Q84MA5	Cationic amino acid transporter 1 (Amino acid transporter 1)	A0A3S3MDW6	Cationic amino acid transporter 1-like protein
Anche102Chr7g0143310.1	PO>P	1592.34	-1.06788	0.256128	-4.16931	3.05524e-05	0.012392	776.258	1410.72	899.601	1480.92	2537.63	2448.88	AT3G52580.1	Ribosomal protein S11 family protein	IPR001971	Ribosomal protein S11	P19950	40S ribosomal protein S14 (Clone MCH1)	A0A5N5LDB4	Uncharacterized protein
Anche102Chr4g0011860.1	PO>P	959.048	-1.04216	0.158531	-6.57389	4.90175e-11	7.534e-08	690.503	571.007	618.817	1298.29	1360.71	1214.96	AT2G26690.1	Major facilitator superfamily protein	IPR036259;IPR000109	MFS transporter superfamily;Proton-dependent oligopeptide transporter family	Q9SZY4	Protein NRT1/ PTR FAMILY 6.2 (AtNPF6.2) (Nitrate transporter 1.4)	A0A834ZE96	Uncharacterized protein
Anche102Chr4g0054250.1	PO>P	140.945	-1.01587	0.268497	-3.78354	0.000154611	0.0425954	93.7941	100.766	85.4167	147.153	184.813	233.728	AT5G67390.2	glycosyltransferase-like protein					A0A834ZF63	Uncharacterized protein
Anche102Chr7g0133680.1	PO>P	182.083	-1.0117	0.226348	-4.46965	7.83483e-06	0.00381334	133.992	105.1	122.673	253.604	223.401	253.731	AT5G13870.2	xyloglucan endotransglucosylase/hydrolase 5	IPR013320;IPR000757;IPR010713	Concanavalin A-like lectin/glucanase domain superfamily;Glycoside hydrolase family 16;Xyloglucan endo-transglycosylase, C-terminal	G5DAC7	Xyloglucan endotransglucosylase protein 2 (XET protein 2) (EC 2.4.1.207) (DkXTH2) (Xyloglucan endotransglucosylase/hydrolase protein 2) (XTH protein 2)	B8XXI4	Xyloglucan endotransglucosylase/hydrolase (EC 2.4.1.207)
Anche102Chr6g0006500.1	PO>P	262.815	-0.920817	0.214887	-4.28513	1.82633e-05	0.00784326	181.335	162.526	200.82	292.219	347.286	392.705			IPR036426;IPR001480	Bulb-type lectin domain superfamily;Bulb-type lectin domain	P49329	Mannose-specific lectin (Agglutinin) [Cleaved into: Mannose-specific lectin heavy chain; Mannose-specific lectin light chain]	Q8L568	Mannose/sialic acid-binding lectin
Anche102Chr2g0022510.1	PO>P	137.249	-0.906921	0.23856	-3.80164	0.000143742	0.0403642	89.3277	95.3484	101.773	172.2	184.813	180.033	AT2G25180.1	response regulator 12	IPR017930;IPR009057;IPR006447;IPR011006;IPR001789	Myb domain;Homeobox-like domain superfamily;Myb domain, plants;CheY-like superfamily;Signal transduction response regulator, receiver domain	Q5SML5	Two-component response regulator ORR22 (OsRRB4)	A0A443NAD7	Two-component response regulator ORR24-like protein
Anche102Chr2g0041370.1	PO>P	429.651	-0.801702	0.204192	-3.92621	8.62938e-05	0.028315	244.758	369.475	326.219	576.089	511.791	549.576	AT4G36740.2	homeobox protein 40	IPR001356;IPR009057	Homeobox domain;Homeobox-like domain superfamily	O23208	Homeobox-leucine zipper protein ATHB-40 (HD-ZIP protein ATHB-40) (Homeodomain transcription factor ATHB-40)	A0A443PY42	Homeobox-leucine zipper protein ATHB-40-like protein isoform X2
Anche102Chr1g0024390.1	PO>P	524.714	-0.74102	0.194216	-3.81545	0.000135936	0.038919	471.65	315.3	390.736	656.449	651.924	662.228	AT1G09560.1	germin-like protein 5	IPR011051;IPR006045	RmlC-like cupin domain superfamily;Cupin 1	Q6I544	Germin-like protein 5-1	A0A835AMD8	Cupin type-1 domain-containing protein
Anche102Chr7g0034020.1	PO>P	965.839	-0.650433	0.155152	-4.19223	2.76232e-05	0.011524	804.842	702.111	747.851	1216.88	1236.83	1086.52	AT4G13600.1	Carbohydrate-binding X8 domain superfamily protein	IPR012946	X8 domain	Q9SD84	PLASMODESMATA CALLOSE-BINDING PROTEIN 2 (AtPDCB2) (Glucan endo-1,3-beta-glucosidase-like protein 3)	A0A443P8Q3	Plasmodesmata callose-binding protein 3

## Sheet: Table S4
Table S4. Differentially expressed genes (DEGs) in pistils containing the early-developing seed (PS) vs pistils without early-developing seeds (P) in Annona ino at 8 days after pollination (DAP)
Geneid	Condition	baseMean	log2FoldChange	lfcSE	stat	pvalue	padj	AG4_p_1	AG4_p_2	AG4_p_3	AG4_po_1	AG4_po_2	AG4_po_3	Araport11	Description	InterPro	Description.1	SwissProt	Description.2	TrEMBL	Description.3
Anche102Chr7g0077960.1	PO<P	230.982	6.08342	1.45683	4.17579	2.9696e-05	0.00222917	1051.78	165.48	148.396	10.2294	10.008	0	AT1G15710.1	prephenate dehydrogenase family protein			Q9LMR3	Arogenate dehydrogenase 2, chloroplastic (EC 1.3.1.78) (TyrAAT2)	A0A3S3P986	Arogenate dehydrogenase 2, chloroplastic-like protein
Anche102Scf0194g0000020.1	PO<P	71.9101	5.38231	0.587698	9.15829	5.27259e-20	2.86951e-17	157.214	146.012	118.607	1.27868	1.11201	7.23804	AT4G31180.1	Class II aminoacyl-tRNA and biotin synthetases superfamily protein	IPR004364;IPR004523;IPR004365;IPR012340;IPR006195;IPR045864	Aminoacyl-tRNA synthetase, class II (D/K/N);Aspartate-tRNA synthetase, type 2;OB-fold nucleic acid binding domain, AA-tRNA synthetase-type;Nucleic acid-binding, OB-fold;Aminoacyl-tRNA synthetase, class II;Class II Aminoacyl-tRNA synthetase/Biotinyl protein ligase (BPL) and lipoyl protein ligase (LPL)	Q9M084	Aspartate--tRNA ligase 2, cytoplasmic (EC 6.1.1.12) (Aspartyl-tRNA synthetase) (AspRS) (Protein IMPAIRED IN BABA-INDUCED DISEASE IMMUNITY 1)	A0A1U8B872	Aspartyl-tRNA synthetase (EC 6.1.1.12)
Anche102Chr1g0104710.1	PO<P	123.51	4.3686	1.28457	3.40083	0.000671827	0.0320079	9.96424	510.5	186.461	6.3934	12.2321	15.5101	AT5G10360.1	Ribosomal protein S6e	IPR001377	Ribosomal protein S6e	Q9M3V8	40S ribosomal protein S6	A0A8B7C3N0	40S ribosomal protein S6
Anche102Chr1g0108080.1	PO<P	14.7153	4.24822	1.27375	3.33521	0.000852354	0.0385329	2.21427	24.8761	56.8209	1.27868	0	3.10202	AT1G22040.1	Galactose oxidase/kelch repeat superfamily protein	IPR006652;IPR015915	Kelch repeat type 1;Kelch-type beta propeller	Q9LM55	F-box/kelch-repeat protein At1g22040	A0A200PYS1	F-box domain
Anche102Chr2g0050510.1	PO<P	34.051	3.87998	0.95723	4.05334	5.04912e-05	0.00354566	136.178	38.9364	16.5498	0	3.33602	9.30605	AT5G64180.1	tropomyosin					A0A443NFA6	Uncharacterized protein
Anche102Chr1g0072910.1	PO<P	73.237	3.65243	0.775795	4.70798	2.50179e-06	0.000264182	14.3928	194.682	198.046	6.3934	15.5681	10.3401	AT2G42690.1	alpha/beta-Hydrolases superfamily protein	IPR002921;IPR029058	Fungal lipase-like domain;Alpha/Beta hydrolase fold	Q9SJI7	Phospholipase A1-IIdelta (EC 3.1.1.-)	A0A443NHR4	Phospholipase A1 (EC 3.1.1.-)
Anche102Scf0059g0000100.1	PO<P	211.139	3.33848	0.494154	6.75595	1.41902e-11	3.34652e-09	303.356	694.366	155.016	49.8685	31.1362	33.0882	AT3G27090.3	DCD (Development and Cell Death) domain protein	IPR013989	Development/cell death domain	P37707	B2 protein	A0A3S4PQ42	B2 protein
Anche102Chr1g0091320.1	PO<P	15.2718	3.22328	0.801342	4.02235	5.76201e-05	0.00388801	29.8927	21.6314	31.4446	0	5.56003	3.10202	AT4G15093.1	catalytic LigB subunit of aromatic ring-opening dioxygenase family	IPR004183	Extradiol ring-cleavage dioxygenase, class III enzyme, subunit B	Q70FG7	4,5-DOPA dioxygenase extradiol (EC 1.13.11.29)	A0A3S3P0D8	Extradiol ring-cleavage dioxygenase
Anche102Chr7g0053780.1	PO<P	60.9008	3.22199	0.504963	6.38066	1.76326e-10	3.61596e-08	131.749	59.4862	138.466	16.6228	6.67203	12.4081	AT5G48640.1	Cyclin family protein	IPR006671;IPR036915	Cyclin, N-terminal;Cyclin-like superfamily	P93411	Cyclin-C1-1 (CycC1;1)	A0A5J9TCX6	Uncharacterized protein
Anche102Chr7g0053780.2	PO<P	60.9008	3.22199	0.504963	6.38066	1.76326e-10	3.61596e-08	131.749	59.4862	138.466	16.6228	6.67203	12.4081	AT5G48640.1	Cyclin family protein	IPR006671;IPR036915	Cyclin, N-terminal;Cyclin-like superfamily	P93411	Cyclin-C1-1 (CycC1;1)	A0A5J9TCX6	Uncharacterized protein
Anche102Chr3g0005790.1	PO<P	26.7182	3.2076	0.965545	3.32207	0.000893535	0.0399479	114.035	6.48941	24.273	2.55736	7.78404	5.17003	AT5G15450.1	casein lytic proteinase B3	IPR003959;IPR019489;IPR027417	ATPase, AAA-type, core;Clp ATPase, C-terminal;P-loop containing nucleoside triphosphate hydrolase	Q9LF37	Chaperone protein ClpB3, chloroplastic (ATP-dependent Clp protease ATP-binding subunit ClpB homolog 3) (Casein lytic proteinase B3) (Protein ALBINO OR PALE GREEN 6)	A0A199V388	Chaperone protein ClpB3, chloroplastic
Anche102Chr1g0115220.3	PO<P	12.9892	3.12862	0.859201	3.64132	0.000271248	0.0149345	26.5713	32.447	11.0332	2.55736	2.22401	3.10202	AT1G01690.1	putative recombination initiation defects 3			Q0WWX5	Putative recombination initiation defects 3 (AtPRD3)	A0A200QUA2	Uncharacterized protein
Anche102Scf0445g0000020.1	PO<P	85.4912	3.11197	0.467176	6.66124	2.71526e-11	6.05054e-09	210.356	124.38	125.227	11.5081	31.1362	10.3401	AT5G49740.1	ferric reduction oxidase 7	IPR017938;IPR013130;IPR013112;IPR017927	Riboflavin synthase-like beta-barrel;Ferric reductase transmembrane component-like domain;FAD-binding 8;FAD-binding domain, ferredoxin reductase-type	Q3KTM0	Ferric reduction oxidase 7, chloroplastic (AtFRO7) (EC 1.16.1.7) (Ferric-chelate reductase 7)	A0A3S3Q4M7	Ferric reduction oxidase 7, chloroplastic-like protein
Anche102Chr6g0081770.1	PO<P	37.3112	3.08754	0.938481	3.28993	0.00100213	0.0436986	34.3213	160.072	6.06825	6.3934	6.67203	10.3401	AT1G08660.1	MALE GAMETOPHYTE DEFECTIVE 2			Q8VZJ0	Sialyltransferase-like protein 1 (EC 2.4.-.-) (Protein MALE GAMETOPHYTE DEFECTIVE 2)	A0A5B7ARL4	Uncharacterized protein (Fragment)
Anche102Scf0051g0000120.1	PO<P	52.3377	3.08694	0.775766	3.97921	6.91436e-05	0.00454006	107.392	156.827	16.5498	20.4589	5.56003	7.23804	AT5G15220.2	Ribosomal protein L27 family protein	IPR001684	Ribosomal protein L27	P30155	50S ribosomal protein L27, chloroplastic (CL27)	A0A443PY82	50S ribosomal protein L27-like protein isoform X1
Anche102Chr7g0078040.1	PO<P	128.377	2.92792	0.541312	5.40892	6.34048e-08	9.0624e-06	347.641	240.108	92.6787	48.5898	27.8001	13.4421	AT1G15710.1	prephenate dehydrogenase family protein			Q9LMR3	Arogenate dehydrogenase 2, chloroplastic (EC 1.3.1.78) (TyrAAT2)	A0A3S3P986	Arogenate dehydrogenase 2, chloroplastic-like protein
Anche102Chr6g0001240.1	PO<P	19.202	2.43832	0.706128	3.45308	0.000554223	0.0273726	14.3928	46.5074	36.4095	3.83604	8.89604	5.17003	AT1G64350.1	Transducin/WD40 repeat-like superfamily protein	IPR036322;IPR001680	WD40-repeat-containing domain superfamily;WD40 repeat	Q93VR9	Protein SEH1	A0A7J6W568	Seh1
Anche102Chr7g0053580.1	PO<P	20.5056	2.24199	0.58841	3.81025	0.000138829	0.00821936	39.8569	28.1208	33.6512	5.11472	11.1201	5.17003	AT5G48640.1	Cyclin family protein	IPR036915;IPR006671	Cyclin-like superfamily;Cyclin, N-terminal	P93411	Cyclin-C1-1 (CycC1;1)	A0A5J9TCX6	Uncharacterized protein
Anche102Chr7g0053580.2	PO<P	20.5056	2.24199	0.58841	3.81025	0.000138829	0.00821936	39.8569	28.1208	33.6512	5.11472	11.1201	5.17003	AT5G48640.1	Cyclin family protein	IPR006671;IPR036915	Cyclin, N-terminal;Cyclin-like superfamily	P93411	Cyclin-C1-1 (CycC1;1)	A0A5J9TCX6	Uncharacterized protein
Anche102Chr5g0000120.1	PO<P	230.939	2.16153	0.479963	4.50353	6.68328e-06	0.000611503	387.498	611.086	134.605	67.77	67.8323	116.843	AT2G34710.1	Homeobox-leucine zipper family protein / lipid-binding START domain-containing protein	IPR002913;IPR013978	START domain;MEKHLA	Q6AST1	Homeobox-leucine zipper protein HOX32 (HD-ZIP protein HOX32) (Homeodomain transcription factor HOX32) (OsHox32)	A0A834ZSI4	Uncharacterized protein
Anche102Chr1g0104630.1	PO<P	112.033	2.13896	0.406411	5.26305	1.41684e-07	1.9185e-05	101.857	202.253	243.833	30.6883	36.6962	56.8703	AT1G78300.1	general regulatory factor 2	IPR036815;IPR023410	14-3-3 domain superfamily;14-3-3 domain	P46266	14-3-3-like protein	A0A3S4P0E0	14-3-3 protein
Anche102Chr4g0035170.1	PO<P	72.4249	1.9763	0.514891	3.83828	0.000123898	0.00739726	112.928	46.5074	186.461	35.803	31.1362	21.7141	AT5G58590.1	RAN binding protein 1	IPR000156	Ran binding domain	P92985	Ran-binding protein 1 homolog c	A0A2I0VP96	Ran-binding protein 1 like c
Anche102Chr7g0027300.1	PO<P	74.0992	1.91878	0.562454	3.41145	0.000646188	0.0311005	36.5355	135.196	179.841	19.1802	35.5842	38.2582	AT2G40010.1	Ribosomal protein L10 family protein	IPR001790;IPR043141	Ribosomal protein L10P;Ribosomal protein L10-like domain superfamily	P50346	60S acidic ribosomal protein P0	A0A5D3BEN1	60S acidic ribosomal protein P0
Anche102Chr1g0012100.1	PO<P	173.955	1.8589	0.531591	3.49685	0.000470781	0.0236687	283.427	80.036	454.015	99.737	78.9524	47.5643	AT3G02510.1	Regulator of chromosome condensation (RCC1) family protein	IPR043129;IPR029047;IPR000408;IPR009091;IPR013126	ATPase, nucleotide binding domain;Heat shock protein 70kD, peptide-binding domain superfamily;Regulator of chromosome condensation, RCC1;Regulator of chromosome condensation 1/beta-lactamase-inhibitor protein II;Heat shock protein 70 family	Q6Z7B0	Heat shock 70 kDa protein BIP1 (Luminal-binding protein 1) (OsBiP1)	A0A1U8ALF2	ultraviolet-B receptor UVR8-like isoform X1
Anche102Scf0021g0000030.1	PO<P	32.1384	1.84974	0.549179	3.3682	0.000756615	0.035102	65.3211	31.3655	54.6143	6.3934	14.4561	20.6801	AT2G33510.2	ATP-dependent RNA helicase	IPR036020	WW domain superfamily			A0A5N6R1T4	Uncharacterized protein
Anche102Chr7g0007920.1	PO<P	453.149	1.83438	0.408957	4.4855	7.27447e-06	0.000655629	807.103	516.989	798.802	223.769	294.681	77.5504	AT5G48385.1	FRIGIDA-like protein	IPR012474	Frigida-like	Q67ZB3	FRIGIDA-like protein 3	A0A3S3MS68	FRIGIDA-like protein
Anche102Chr1g0077980.1	PO<P	62.845	1.8267	0.505238	3.61551	0.000299752	0.0162199	98.5352	68.1388	127.433	15.3442	50.0402	17.5781	AT2G27490.2	dephospho-CoA kinase family	IPR001977;IPR027417	Dephospho-CoA kinase;P-loop containing nucleoside triphosphate hydrolase	Q9ZQH0	Dephospho-CoA kinase (EC 2.7.1.24) (AtCoaE) (Dephosphocoenzyme A kinase)	A0A834YU40	Uncharacterized protein
Anche102Chr4g0001450.1	PO<P	78.6601	1.77393	0.306852	5.78107	7.42289e-09	1.18016e-06	129.535	112.483	123.02	34.5243	44.4802	27.9182	AT5G17610.1	hypothetical protein					A0A443PFX0	Uncharacterized protein
Anche102Chr1g0021280.1	PO<P	39.7833	1.61431	0.494563	3.26412	0.00109803	0.0467284	84.1424	63.8125	32.5479	16.6228	17.7921	23.7821	AT2G26430.1	arginine-rich cyclin 1	IPR036915;IPR006671	Cyclin-like superfamily;Cyclin, N-terminal	Q9AS36	Cyclin-L1-1 (CycL1;1)	A0A3S4NTQ8	Cyclin-L1-1-like protein
Anche102Chr7g0074770.1	PO<P	90.4801	1.59761	0.492238	3.24561	0.00117197	0.0492821	188.213	169.806	50.7526	33.2457	52.2643	48.5983	AT1G05910.1	cell division cycle protein 48-related / CDC48-like protein	IPR003959;IPR036427;IPR001487;IPR027417	ATPase, AAA-type, core;Bromodomain-like superfamily;Bromodomain;P-loop containing nucleoside triphosphate hydrolase	F4IAE9	ATPase family AAA domain-containing protein At1g05910	A0A3S3MNJ0	ATPase family AAA domain-containing protein isoform X2
Anche102Chr7g0105890.1	PO<P	169.755	1.55094	0.409769	3.7849	0.000153768	0.00900962	348.748	215.232	196.391	48.5898	68.9443	140.625	AT4G13710.1	Pectin lyase-like superfamily protein	IPR011050;IPR002022	Pectin lyase fold/virulence factor;Pectate lyase	Q944R1	Probable pectate lyase 15 (EC 4.2.2.2) (Pectate lyase A11)	A0A1U8AEQ4	Pectate lyase (EC 4.2.2.2)
Anche102Chr5g0022310.1	PO<P	149.326	1.48455	0.417787	3.55337	0.000380335	0.0197587	212.57	233.619	214.044	51.1472	140.113	44.4622	AT5G56680.1	Class II aminoacyl-tRNA and biotin synthetases superfamily protein	IPR045864;IPR000738;IPR006195;IPR012340;IPR004522;IPR004365;IPR004364	Class II Aminoacyl-tRNA synthetase/Biotinyl protein ligase (BPL) and lipoyl protein ligase (LPL);WHEP-TRS domain;Aminoacyl-tRNA synthetase, class II;Nucleic acid-binding, OB-fold;Asparagine-tRNA ligase;OB-fold nucleic acid binding domain, AA-tRNA synthetase-type;Aminoacyl-tRNA synthetase, class II (D/K/N)	Q9SW96	Asparagine--tRNA ligase, cytoplasmic 1 (EC 6.1.1.22) (Asparaginyl-tRNA synthetase 1) (AsnRS 1) (Protein EMBRYO DEFECTIVE 2755)	A0A834YU72	Asparagine--tRNA ligase (EC 6.1.1.22)
Anche102Chr7g0011880.1	PO<P	592.127	1.48321	0.262727	5.64543	1.64772e-08	2.49361e-06	1179.1	845.786	593.034	287.703	336.938	310.202	AT3G23340.1	casein kinase I-like 10	IPR000719;IPR011009	Protein kinase domain;Protein kinase-like domain superfamily	Q9LW62	Casein kinase 1-like protein 10 (EC 2.7.11.1) (Protein CASEIN KINASE I-LIKE 10)	A0A443P620	Casein kinase 1-like protein 10
Anche102Chr7g0011880.2	PO<P	592.127	1.48321	0.262727	5.64543	1.64772e-08	2.49361e-06	1179.1	845.786	593.034	287.703	336.938	310.202	AT3G23340.1	casein kinase I-like 10	IPR000719;IPR011009	Protein kinase domain;Protein kinase-like domain superfamily	Q9LW62	Casein kinase 1-like protein 10 (EC 2.7.11.1) (Protein CASEIN KINASE I-LIKE 10)	A0A443P620	Casein kinase 1-like protein 10
Anche102Chr5g0006950.1	PO<P	76.0987	1.46	0.37192	3.92559	8.65182e-05	0.00552701	90.7853	125.462	119.158	23.0162	43.3682	54.8023	AT1G30330.3	auxin response factor 6			Q9ZTX8	Auxin response factor 6	A0A1R3HCM7	Uncharacterized protein
Anche102Chr5g0042550.1	PO<P	873.545	1.3673	0.33979	4.02394	5.72331e-05	0.00387487	1703.88	604.596	1468.52	442.423	563.787	458.064	AT5G11170.1	DEAD/DEAH box RNA helicase family protein	IPR014014;IPR014001;IPR011545;IPR001650;IPR027417	RNA helicase, DEAD-box type, Q motif;Helicase superfamily 1/2, ATP-binding domain;DEAD/DEAH box helicase domain;Helicase, C-terminal;P-loop containing nucleoside triphosphate hydrolase	Q56XG6	DEAD-box ATP-dependent RNA helicase 15 (EC 3.6.4.13) (UAP56 homolog A)	A0A1U7ZK65	DEAD-box ATP-dependent RNA helicase 56
Anche102Chr4g0001610.1	PO<P	134.583	1.16611	0.347793	3.35289	0.000799729	0.0366812	201.499	250.924	107.022	84.3928	77.8404	85.8225	AT1G64980.2	Nucleotide-diphospho-sugar transferases superfamily protein	IPR029044	Nucleotide-diphospho-sugar transferases	Q9XIP8	Protein CDI (Protein CADMIUM INDUCED)	A0A3S3N2X2	Protein CDI-like protein
Anche102Chr7g0146690.1	PO<P	57.9023	1.09688	0.337367	3.2513	0.00114878	0.0486684	86.3567	71.3835	79.4389	26.8523	38.9202	44.4622	AT5G07610.1	F-box family protein	IPR036047;IPR001810	F-box-like domain superfamily;F-box domain	Q9FLS0	F-box protein At5g07610	A0A7J7GQ51	F-box domain-containing protein
Anche102Scf0004g0001630.1	PO<P	109.096	1.04272	0.263212	3.96152	7.44754e-05	0.00485635	170.499	124.38	146.19	61.3766	75.6164	76.5164	AT4G26490.1	Late embryogenesis abundant (LEA) hydroxyproline-rich glycoprotein family	IPR004864	Late embryogenesis abundant protein, LEA_2 subgroup	Q8VZ13	Uncharacterized protein At1g08160	A0A200RAM1	Late embryogenesis abundant protein
Anche102Chr2g0032340.1	PO<P	1039.49	1.02205	0.300869	3.39699	0.000681308	0.0321497	1262.14	1128.08	1789.03	416.849	720.58	920.265	AT2G21220.1	SAUR-like auxin-responsive protein family	IPR003676	Small auxin-up RNA	O65695	Auxin-responsive protein SAUR50 (Protein SMALL AUXIN UP RNA 50)	A0A3S3N6G9	Auxin-induced protein
Anche102Chr7g0007930.1	PO<P	824.772	1.01199	0.211224	4.79108	1.65886e-06	0.000182668	1114.89	883.641	1309.09	466.718	643.851	530.445	AT5G48385.1	FRIGIDA-like protein	IPR012474	Frigida-like	Q67ZB3	FRIGIDA-like protein 3	A0A3S3QE49	FRIGIDA-like protein
Anche102Chr7g0007930.2	PO<P	770.132	1.01058	0.23645	4.27395	1.92038e-05	0.00151807	1077.24	746.282	1263.85	439.866	598.259	495.289	AT5G48385.1	FRIGIDA-like protein	IPR012474	Frigida-like	Q67ZB3	FRIGIDA-like protein 3	A0A3S3QE49	FRIGIDA-like protein
Anche102Chr5g0029180.1	PO<P	360.838	0.995211	0.183949	5.41026	6.29349e-08	9.0409e-06	466.105	523.479	451.809	271.08	245.753	206.801	AT2G36290.1	alpha/beta-Hydrolases superfamily protein	IPR000073;IPR029058	Alpha/beta hydrolase fold-1;Alpha/Beta hydrolase fold	Q8LFX7	Probable lysophospholipase BODYGUARD 1 (AtBDG1) (EC 3.1.1.-) (Protein 9-cis epoxycarotenoid dioxygenase defective 1) (Protein COOL BREATH 5)	A0A5B6VCY8	Alpha/beta-Hydrolases superfamily protein
Anche102Chr1g0076070.1	PO<P	277.822	0.979382	0.287836	3.40257	0.000667559	0.0318582	234.713	403.425	466.704	213.539	163.465	185.087	AT3G23710.1	Tic22-like family protein	IPR007378	Tic22-like	F4J469	Protein TIC 22-like, chloroplastic (Translocon at the inner envelope membrane of chloroplasts 22-III) (AtTIC22-III)	A0A6I9Q9N7	protein TIC 22-like, chloroplastic
Anche102Chr7g0052600.1	PO<P	65.3786	0.954959	0.292196	3.26821	0.0010823	0.0463374	86.3567	87.607	84.9555	40.9177	50.0402	42.3942	AT4G39490.1	cytochrome P450, family 96, subfamily A, polypeptide 10	IPR036396;IPR001128	Cytochrome P450 superfamily;Cytochrome P450	Q9FMY1	Cytochrome P450 86B1 (EC 1.14.-.-)	A0A443PGH0	Alkane hydroxylase MAH1-like protein
Anche102Chr7g0077970.1	PO<P	85.2347	0.954469	0.291368	3.27582	0.00105357	0.0454511	122.892	90.8517	123.572	48.5898	64.4963	61.0063	AT1G78870.2	ubiquitin-conjugating enzyme 35	IPR000608;IPR016135	Ubiquitin-conjugating enzyme E2;Ubiquitin-conjugating enzyme/RWD-like	Q94A97	Ubiquitin-conjugating enzyme E2 35 (EC 2.3.2.23) (E2 ubiquitin-conjugating enzyme 35) (Ubiquitin carrier protein 35)	A0A6I9RD40	ubiquitin-conjugating enzyme E2 36 isoform X1
Anche102Scf0015g0001460.1	PO<P	1006.48	0.949653	0.195755	4.85124	1.22695e-06	0.000136167	1369.53	1329.25	1280.95	551.111	861.804	646.253	AT3G15030.1	TCP family transcription factor 4	IPR017887	Transcription factor TCP subgroup	Q8LPR5	Transcription factor TCP4 (Protein MATERNAL EFFECT EMBRYO ARREST 35)	A0A1U8B973	transcription factor TCP4
Anche102Chr5g0012100.1	PO<P	202.075	0.93012	0.242034	3.84293	0.000121575	0.00731633	290.07	294.186	211.285	164.95	127.881	124.081	AT4G11000.1	Ankyrin repeat family protein	IPR026961	PGG domain			A0A1R3KKT1	PGG domain-containing protein
Anche102Chr7g0033750.1	PO<P	200.307	0.910642	0.275117	3.31002	0.000932896	0.0412515	287.856	229.292	268.106	90.7862	163.465	162.339	AT3G25030.4	RING/U-box superfamily protein	IPR001841	Zinc finger, RING-type	Q8LA32	Probable E3 ubiquitin-protein ligase LUL4 (EC 2.3.2.27) (Probable RING-type E3 ubiquitin transferase LUL4) (Protein LOG2-LIKE UBIQUITIN LIGASE 4) (RING finger protein 208)	A0A8B7C6R0	uncharacterized protein LOC103709379
Anche102Chr1g0095840.1	PO<P	231.152	0.893675	0.220936	4.04495	5.23343e-05	0.00364794	246.892	354.754	299.551	176.458	163.465	145.795	AT5G22370.3	P-loop containing nucleoside triphosphate hydrolases superfamily protein	IPR027417;IPR004130	P-loop containing nucleoside triphosphate hydrolase;GPN-loop GTPase	Q56XY2	GPN-loop GTPase QQT1 (EC 3.6.5.-) (Protein EMBRYO DEFECTIVE 1705) (Protein QUATRE QUART 1)	A0A1U8B939	GPN-loop GTPase 2
Anche102Chr7g0081280.1	PO<P	263.088	0.855994	0.248394	3.44611	0.000568721	0.0278939	329.927	343.939	342.58	184.13	243.529	134.421	AT5G46030.2	transcription elongation factor-like protein	IPR007808	Transcription elongation factor 1	Q8LHP0	Transcription elongation factor 1 homolog	A0A1U8PY53	Transcription elongation factor 1 homolog
Anche102Chr2g0032110.2	PO<P	420.515	0.849213	0.245383	3.46077	0.000538635	0.0267897	600.069	615.412	408.228	267.244	373.634	258.501	AT1G19850.1	Transcriptional factor B3 family protein / auxin-responsive factor AUX/IAA-like protein	IPR003340;IPR015300	B3 DNA binding domain;DNA-binding pseudobarrel domain superfamily	P93024	Auxin response factor 5 (Auxin-responsive protein IAA24) (Transcription factor MONOPTEROS)	A0A5J5B482	Auxin response factor
Anche102Chr7g0084010.1	PO<P	244.931	0.842422	0.193836	4.34605	1.38609e-05	0.001137	319.963	351.51	273.071	171.343	177.921	175.781	AT5G46230.1	hypothetical protein (Protein of unknown function, DUF538)	IPR036758;IPR007493	At5g01610-like superfamily;Protein of unknown function DUF538	Q9M015	Uncharacterized protein At5g01610	A0A443PED7	Uncharacterized protein
Anche102Chr7g0000130.1	PO<P	917.349	0.831692	0.165177	5.03517	4.77435e-07	5.62975e-05	1293.14	1110.77	1120.42	710.946	561.563	707.26	AT5G05260.2	phenylalanine N-monooxygenase-like protein	IPR001128;IPR036396	Cytochrome P450;Cytochrome P450 superfamily	Q9FLC8	Phenylalanine N-monooxygenase (EC 1.14.14.40) (Cytochrome P450 79A2) (Phenylalanine N-hydroxylase)	A0A3S3N1J2	Cytochrome P450
Anche102Chr5g0036510.1	PO<P	249.563	0.821264	0.242858	3.38167	0.000720471	0.0336457	282.32	377.467	296.241	196.917	207.945	136.489	AT1G55205.2	hypothetical protein					A0A6A2WGX7	Ubiquitin carrier protein E2 21 isoform 1
Anche102Chr1g0117190.1	PO<P	315.189	0.785895	0.179706	4.37321	1.2243e-05	0.00102206	428.462	372.059	397.195	203.31	235.745	254.365	AT4G23440.2	Disease resistance protein (TIR-NBS class)	IPR027417	P-loop containing nucleoside triphosphate hydrolase			A0A443NLQ0	Disease resistance protein TIR-NBS class
Anche102Chr3g0058720.1	PO<P	811.302	0.776168	0.145439	5.33672	9.46417e-08	1.32592e-05	986.459	968.003	1117.66	577.963	643.851	573.873	AT1G77840.1	Translation initiation factor IF2/IF5	IPR016024;IPR003307;IPR002735;IPR016190;IPR016189	Armadillo-type fold;W2 domain;Translation initiation factor IF2/IF5 domain;Translation initiation factor IF2/IF5, zinc-binding;Translation initiation factor IF2/IF5, N-terminal	P48724	Eukaryotic translation initiation factor 5 (eIF-5)	A0A1R3HQZ9	Translation initiation factor IF2/IF5
Anche102Chr7g0052700.1	PO<P	618.326	0.765222	0.187848	4.07362	4.62883e-05	0.00332477	913.388	786.3	637.718	433.472	489.282	449.792	AT4G39490.1	cytochrome P450, family 96, subfamily A, polypeptide 10	IPR001128;IPR036396	Cytochrome P450;Cytochrome P450 superfamily	Q9FMY1	Cytochrome P450 86B1 (EC 1.14.-.-)	A0A443PGH0	Alkane hydroxylase MAH1-like protein
Anche102Chr1g0008020.1	PO<P	1325.12	0.751395	0.159197	4.71992	2.35937e-06	0.000250076	1755.92	1696.98	1536.92	843.928	1007.48	1109.49	AT1G08810.1	myb domain protein 60	IPR017930;IPR009057;IPR001005	Myb domain;Homeobox-like domain superfamily;SANT/Myb domain	B3VTV7	Transcription factor MYB60 (Myb domain protein 60) (VvMYB60)	A0A443NBJ1	Myb_DNA-binding domain-containing protein
Anche102Chr4g0059850.1	PO<P	829.175	0.699267	0.186461	3.7502	0.000176696	0.010143	1092.74	1107.53	879.345	650.848	717.243	527.343	AT3G02080.1	Ribosomal protein S19e family protein	IPR001266;IPR036390	Ribosomal protein S19e;Winged helix DNA-binding domain superfamily	P40978	40S ribosomal protein S19	A0A1U7ZWJ0	40S ribosomal protein S19-3
Anche102Chr1g0114590.1	PO<P	1259.34	0.697922	0.207814	3.3584	0.000783938	0.0360739	1463.64	1600.72	1610.84	700.716	1156.49	1023.67	AT1G63300.1	Myosin heavy chain-related protein	IPR019448	NT-type C2 domain			A0A3S3NPQ3	Early endosome antigen 1
Anche102Chr5g0005280.1	PO<P	316.015	0.691316	0.184114	3.75482	0.000173465	0.00997774	387.498	405.588	377.887	240.392	276.889	207.835	AT5G19290.1	alpha/beta-Hydrolases superfamily protein	IPR022742;IPR029058	Serine aminopeptidase, S33;Alpha/Beta hydrolase fold	Q9C942	Caffeoylshikimate esterase (EC 3.1.1.-) (Lysophospholipase 2) (LysoPL2)	A0A1U7YYT0	caffeoylshikimate esterase-like
Anche102Chr6g0032760.1	PO<P	771.819	0.677255	0.174373	3.88395	0.000102774	0.00636433	907.853	866.336	1073.53	638.061	508.186	636.947	AT2G06050.1	oxophytodienoate-reductase 3	IPR001155	NADH:flavin oxidoreductase/NADH oxidase, N-terminal	Q9FEW9	12-oxophytodienoate reductase 3 (EC 1.3.1.42) (12-oxophytodienoate-10,11-reductase 3) (OPDA-reductase 3) (LeOPR3)	A0A5B6ZNZ6	Putative 12-oxophytodienoate reductase 3 (EC 1.3.1.42)
Anche102Chr7g0075640.1	PO<P	1248.63	0.664059	0.151004	4.39763	1.09437e-05	0.000932852	1509.03	1581.25	1503.82	838.814	1093.1	965.761	AT1G77840.1	Translation initiation factor IF2/IF5	IPR016190;IPR016189;IPR016024;IPR003307;IPR002735	Translation initiation factor IF2/IF5, zinc-binding;Translation initiation factor IF2/IF5, N-terminal;Armadillo-type fold;W2 domain;Translation initiation factor IF2/IF5 domain	P48724	Eukaryotic translation initiation factor 5 (eIF-5)	A0A834Z8B0	W2 domain-containing protein
Anche102Chr1g0034340.1	PO<P	368.069	0.662068	0.182849	3.62084	0.000293648	0.016012	388.605	453.177	510.285	286.424	267.993	301.93	AT4G16155.1	dihydrolipoamide dehydrogenase	IPR004099;IPR023753;IPR016156;IPR036188	Pyridine nucleotide-disulphide oxidoreductase, dimerisation domain;FAD/NAD(P)-binding domain;FAD/NAD-linked reductase, dimerisation domain superfamily;FAD/NAD(P)-binding domain superfamily	F4JLP5	Dihydrolipoyl dehydrogenase 2, chloroplastic (ptLPD2) (EC 1.8.1.4) (Dihydrolipoamide dehydrogenase 2) (Protein LIPOAMIDE DEHYDROGENASE 2) (Pyruvate dehydrogenase complex E3 subunit 2) (E3-2) (PDC-E3 2)	A0A443PU16	Dihydrolipoyl dehydrogenase 2, chloroplastic
Anche102Chr7g0087790.1	PO<P	739.587	0.642583	0.18614	3.45215	0.000556148	0.0274199	727.389	1035.06	942.234	562.619	541.547	628.675	AT5G40490.1	RNA-binding (RRM/RBD/RNP motifs) family protein	IPR035979;IPR000504	RNA-binding domain superfamily;RNA recognition motif domain	Q8W034	Heterogeneous nuclear ribonucleoprotein 1 (hnRNP1)	A0A1U7ZE38	glycine-rich RNA-binding protein 3, mitochondrial
Anche102Chr7g0075680.1	PO<P	412.071	0.622931	0.186888	3.33319	0.000858576	0.0387523	420.712	558.089	519.663	323.506	354.73	295.726	AT1G77840.1	Translation initiation factor IF2/IF5	IPR016189;IPR016190;IPR002735	Translation initiation factor IF2/IF5, N-terminal;Translation initiation factor IF2/IF5, zinc-binding;Translation initiation factor IF2/IF5 domain	P48724	Eukaryotic translation initiation factor 5 (eIF-5)	A0A6I9RBV0	eukaryotic translation initiation factor 5
Anche102Chr2g0018370.1	PO<P	942.31	0.608682	0.171303	3.55324	0.000380512	0.0197587	1257.71	1142.14	1016.16	678.979	864.028	694.852	AT5G12350.1	Regulator of chromosome condensation (RCC1) family with FYVE zinc finger domain-containing protein	IPR027988;IPR017455;IPR000306;IPR009091;IPR011011;IPR000408;IPR013591	Transcription factor BREVIS RADIX, N-terminal domain;Zinc finger, FYVE-related;FYVE zinc finger;Regulator of chromosome condensation 1/beta-lactamase-inhibitor protein II;Zinc finger, FYVE/PHD-type;Regulator of chromosome condensation, RCC1;Brevis radix (BRX) domain	Q947D2	PH, RCC1 and FYVE domains-containing protein 1 (Protein Praf4)	W1NGS8	Uncharacterized protein
Anche102Chr7g0000050.1	PO<P	1178.26	0.607763	0.180947	3.35879	0.000782858	0.0360739	1690.6	1379	1199.86	1020.39	931.861	847.885	AT5G05260.2	phenylalanine N-monooxygenase-like protein	IPR036396;IPR001128	Cytochrome P450 superfamily;Cytochrome P450	A0A068Q7V0	Phenylalanine N-monooxygenase CYP79D16 (EC 1.14.14.40) (Cytochrome P450 79D16)	A0A061FZ73	Cytochrome p450 79a2
Anche102Chr7g0009820.1	PO<P	532.63	0.596067	0.174326	3.41927	0.000627886	0.0305838	657.64	659.756	607.377	351.637	473.714	445.656	AT2G28380.1	dsRNA-binding protein 2	IPR014720	Double-stranded RNA-binding domain	Q9AV50	Double-stranded RNA-binding protein 6 (dsRNA-binding protein 5) (OsDRB5) (dsRNA-binding protein 6)	A0A443Q100	Double-stranded RNA-binding domain-containing protein
Anche102Chr7g0032750.1	PO<P	307.915	0.592578	0.174362	3.39854	0.000677459	0.0321141	393.034	346.102	371.818	231.441	272.441	232.651	AT3G55370.3	OBF-binding protein 3	IPR003851	Zinc finger, Dof-type	Q9M2U1	Dof zinc finger protein DOF3.6 (AtDOF3.6) (OBF-binding protein 3)	A0A834Z0P5	Dof-type domain-containing protein
Anche102Chr7g0032750.2	PO<P	307.915	0.592578	0.174362	3.39854	0.000677459	0.0321141	393.034	346.102	371.818	231.441	272.441	232.651	AT3G55370.3	OBF-binding protein 3	IPR003851	Zinc finger, Dof-type	Q9M2U1	Dof zinc finger protein DOF3.6 (AtDOF3.6) (OBF-binding protein 3)	A0A834Z0P5	Dof-type domain-containing protein
Anche102Chr6g0047460.1	PO<P	586.697	0.586346	0.141479	4.14439	3.40718e-05	0.00253745	683.104	750.608	679.644	466.718	489.282	450.826	AT5G12290.1	dgd1 suppressor 1	IPR013946	Nuclear control of ATP synthase 2	Q8GUK1	Protein DGS1, mitochondrial (Protein DGD1 SUPPRESSOR 1)	A0A200QWN3	Nuclear control of ATP synthase 2
Anche102Chr2g0032100.1	PO<P	1164.91	0.585282	0.180302	3.24612	0.00116992	0.0492821	1624.17	1393.06	1178.34	889.961	1050.85	853.055	AT1G19850.1	Transcriptional factor B3 family protein / auxin-responsive factor AUX/IAA-like protein	IPR033389	AUX/IAA domain	P93024	Auxin response factor 5 (Auxin-responsive protein IAA24) (Transcription factor MONOPTEROS)	A0A3S3QJ73	Auxin response factor
Anche102Chr6g0064790.1	PO<P	8378.79	0.579871	0.165829	3.49681	0.000470864	0.0236687	11062.5	10479.3	8581.61	5792.42	7395.95	6960.93	AT1G68530.1	3-ketoacyl-CoA synthase 6	IPR013601;IPR016039;IPR013747	FAE1/Type III polyketide synthase-like protein;Thiolase-like;3-Oxoacyl-[acyl-carrier-protein (ACP)] synthase III, C-terminal	Q9XF43	3-ketoacyl-CoA synthase 6 (KCS-6) (EC 2.3.1.199) (Cuticular protein 1) (Eceriferum 6) (Very long-chain fatty acid condensing enzyme 6) (VLCFA condensing enzyme 6)	A0A443P412	3-ketoacyl-CoA synthase (EC 2.3.1.-)
Anche102Chr3g0033830.1	PO<P	3738.75	0.563498	0.170202	3.31077	0.000930405	0.0412057	4693.16	4607.48	4080.62	2439.72	3377.16	3234.37	AT1G76890.2	Duplicated homeodomain-like superfamily protein	IPR044822;IPR001005	Myb/SANT-like DNA-binding domain 4;SANT/Myb domain	Q39117	Trihelix transcription factor GT-2 (Trihelix DNA-binding protein GT-2)	A0A3S3QRS1	Trihelix transcription factor GT-2-like protein
Anche102Chr2g0046150.1	PO<P	847.526	0.559567	0.155827	3.59095	0.00032948	0.0175269	1041.82	950.698	1037.67	613.766	660.531	780.674	AT2G42870.1	phy rapidly regulated 1			Q9SJH0	Transcription factor PAR1 (Basic helix-loop-helix protein 165) (AtbHLH165) (bHLH 165) (Protein HELIX-LOOP-HELIX 1) (Protein PHYTOCHROME RAPIDLY REGULATED 1) (bHLH transcription factor bHLH165)	A0A6P5Y2T6	transcription factor PAR1-like
Anche102Chr3g0059410.1	PO<P	439.366	0.556202	0.167071	3.32914	0.00087115	0.0392572	540.283	520.234	509.733	304.326	376.97	384.65	AT5G19130.1	GPI transamidase component family protein / Gaa1-like family protein					A0A7J6WVR0	Amine oxidase (EC 1.4.3.-)
Anche102Chr2g0001430.1	PO<P	444.614	0.534759	0.163374	3.27322	0.00106331	0.0458017	478.283	511.582	586.965	358.03	379.194	353.63	AT1G31930.6	extra-large GTP-binding protein 3	IPR011025;IPR027417;IPR011011;IPR001019	G protein alpha subunit, helical insertion;P-loop containing nucleoside triphosphate hydrolase;Zinc finger, FYVE/PHD-type;Guanine nucleotide binding protein (G-protein), alpha subunit	Q9C516	Extra-large guanine nucleotide-binding protein 3 (Extra-large GTP-binding protein 3) (Extra-large G-protein 3)	A0A200PXB3	Guanine nucleotide binding protein (G-protein)
Anche102Chr3g0059420.1	PO<P	1976.59	0.50497	0.152111	3.31975	0.00090099	0.0401543	1969.6	2556.83	2430.06	1629.04	1567.93	1706.11	AT1G77840.1	Translation initiation factor IF2/IF5	IPR001357;IPR016189;IPR016190;IPR016024;IPR002735;IPR003307	BRCT domain;Translation initiation factor IF2/IF5, N-terminal;Translation initiation factor IF2/IF5, zinc-binding;Armadillo-type fold;Translation initiation factor IF2/IF5 domain;W2 domain	P48724	Eukaryotic translation initiation factor 5 (eIF-5)	A0A1R3HQZ9	Translation initiation factor IF2/IF5
Anche102Chr5g0035740.1	PO<P	547.596	0.504115	0.149394	3.3744	0.000739764	0.0343765	622.211	599.189	703.917	464.161	451.474	444.622	AT1G09200.1	Histone superfamily protein	IPR007125;IPR009072	Histone H2A/H2B/H3;Histone-fold	Q6LCK1	Histone H3.2	A0A287LZW0	Histone H3
Anche102Chr3g0059430.1	PO<P	3613.11	0.492935	0.12219	4.03415	5.47995e-05	0.00375503	3963.55	4449.57	4260.46	2822.05	3179.22	3003.79	AT1G77840.1	Translation initiation factor IF2/IF5	IPR016024;IPR002735;IPR003307;IPR001357;IPR016190;IPR016189	Armadillo-type fold;Translation initiation factor IF2/IF5 domain;W2 domain;BRCT domain;Translation initiation factor IF2/IF5, zinc-binding;Translation initiation factor IF2/IF5, N-terminal	P48724	Eukaryotic translation initiation factor 5 (eIF-5)	A0A1R3HQZ9	Translation initiation factor IF2/IF5
Anche102Chr5g0028380.1	PO<P	1030.3	0.484073	0.130002	3.72357	0.000196424	0.0110857	1289.82	1171.34	1144.14	879.731	869.588	827.204	AT2G36350.1	Protein kinase superfamily protein	IPR011009;IPR000719	Protein kinase-like domain superfamily;Protein kinase domain	Q9SJM3	Serine/threonine-protein kinase KIPK2 (EC 2.7.11.1)	A0A3S3NLW9	Serine/threonine-protein kinase D6PKL1 isoform X1
Anche102Chr1g0106180.1	PO<P	906.679	0.457854	0.130932	3.49688	0.000470737	0.0236687	1065.07	1108.61	975.885	751.863	767.284	771.368	AT1G78170.1	E3 ubiquitin-protein ligase	IPR001202;IPR036020	WW domain;WW domain superfamily			A0A1Q3AU72	WW domain-containing protein
Anche102Chr6g0030960.1	PO<P	2476.45	0.456802	0.138498	3.29825	0.000972892	0.0426866	2827.63	2934.29	2834.42	1916.74	2368.57	1977.02	AT1G55250.1	histone mono-ubiquitination 2	IPR001841	Zinc finger, RING-type	Q336R3	E3 ubiquitin-protein ligase BRE1-like 2 (EC 2.3.2.27) (Flowering-related RING protein 1) (Protein HISTONE MONOUBIQUITINATION 2) (OsHUB2) (RING-type E3 ubiquitin transferase BRE1-like 2)	D7SLF9	E3 ubiquitin protein ligase (EC 2.3.2.27)
Anche102Chr7g0012560.1	PO<P	1522.36	0.454649	0.127055	3.57838	0.000345735	0.0182203	1843.38	1686.16	1751.52	1240.32	1383.33	1229.43	AT3G04470.1	Ankyrin repeat family protein	IPR036770;IPR021832;IPR002110	Ankyrin repeat-containing domain superfamily;Ankyrin repeat domain-containing protein 13;Ankyrin repeat			A0A443Q0Q0	Ankyrin repeat domain-containing protein 13C-like protein
Anche102Chr1g0116090.1	PO<P	4574.16	0.453943	0.123181	3.68517	0.000228549	0.0127572	5288.8	5284.54	5291.51	3521.48	3856.43	4202.2	AT5G41315.2	basic helix-loop-helix (bHLH) DNA-binding superfamily protein	IPR011598;IPR036638;IPR025610	Myc-type, basic helix-loop-helix (bHLH) domain;Helix-loop-helix DNA-binding domain superfamily;Transcription factor MYC/MYB N-terminal	Q9FN69	Transcription factor GLABRA 3 (Basic helix-loop-helix protein 1) (AtMYC6) (AtbHLH1) (bHLH 1) (Protein SHAPESHIFTER) (Transcription factor EN 31) (bHLH transcription factor bHLH001)	A0A3S4N375	Transcription factor GLABRA 3-like protein
Anche102Chr6g0070250.1	PO<P	1413.2	0.416172	0.127473	3.26478	0.00109549	0.0466903	1657.38	1580.17	1610.29	1106.06	1256.57	1268.72	AT2G37080.2	ROP interactive partner 3			Q9ZQC5	Interactor of constitutive active ROPs 2, chloroplastic (ROP-interactive partner 2)	A0A3S3N430	Interactor of constitutive active ROPs 2, chloroplastic isoform X3
Anche102Chr3g0019280.1	PO<P	2588.01	0.39087	0.118314	3.30366	0.000954306	0.0421324	3037.99	2941.86	2830.01	2274.77	2348.56	2094.9	AT5G04800.2	Ribosomal S17 family protein	IPR036401;IPR001210	Ribosomal protein S17e-like superfamily;Ribosomal protein S17e	P49215	40S ribosomal protein S17	A0A3S3NU18	Ribosomal protein S17e
Anche102Chr1g0104080.1	PO>P	11.4822	-7.16382	1.37009	-5.22872	1.70688e-07	2.25723e-05	0	0	0	24.2949	16.6801	27.9182	AT1G22470.1	hypothetical protein	IPR008004	Protein OCTOPUS-like			A0A822ZH83	Uncharacterized protein
Anche102Chr6g0027650.1	PO>P	15.4293	-6.62812	1.42486	-4.65176	3.29118e-06	0.00033793	0	0	0.551659	44.7538	40.0322	7.23804	AT5G17330.1	glutamate decarboxylase	IPR002129;IPR015424;IPR010107	Pyridoxal phosphate-dependent decarboxylase;Pyridoxal phosphate-dependent transferase;Glutamate decarboxylase	Q07346	Glutamate decarboxylase (GAD) (EC 4.1.1.15)	A0A3S3P849	Glutamate decarboxylase (EC 4.1.1.15)
Anche102Chr4g0031960.1	PO>P	120.2	-6.43536	1.24336	-5.17578	2.26964e-07	2.91959e-05	3.32141	2.16314	2.7583	15.3442	245.753	451.86	AT5G57550.1	xyloglucan endotransglucosylase/hydrolase 25	IPR010713;IPR000757;IPR013320	Xyloglucan endo-transglycosylase, C-terminal;Glycoside hydrolase family 16;Concanavalin A-like lectin/glucanase domain superfamily	Q38907	Probable xyloglucan endotransglucosylase/hydrolase protein 25 (At-XTH25) (XTH-25) (EC 2.4.1.207)	B8XXI3	Xyloglucan endotransglucosylase/hydrolase (EC 2.4.1.207)
Anche102Chr3g0048170.1	PO>P	13.44	-6.39837	1.41583	-4.51917	6.20814e-06	0.000571516	1.10714	0	0	34.5243	7.78404	37.2242	AT2G35980.1	Late embryogenesis abundant (LEA) hydroxyproline-rich glycoprotein family	IPR004864	Late embryogenesis abundant protein, LEA_2 subgroup	Q9SJ52	NDR1/HIN1-like protein 10 (AtNHL10) (Protein YELLOW-LEAF-SPECIFIC GENE 9)	A0A1U7ZFH5	protein YLS9-like
Anche102Chr6g0061270.1	PO>P	296.695	-6.34868	0.517377	-12.2709	1.29818e-34	2.45096e-31	13.2856	8.65254	1.65498	629.11	344.722	782.742	AT1G19210.1	Integrase-type DNA-binding superfamily protein	IPR016177;IPR001471	DNA-binding domain superfamily;AP2/ERF domain	Q84QC2	Ethylene-responsive transcription factor ERF017	A0A200QM08	AP2/ERF domain
Anche102Chr3g0028190.1	PO>P	324.779	-6.05389	0.961742	-6.29471	3.07971e-10	6.18127e-08	4.42855	9.73411	14.3431	136.819	511.522	1271.83	AT5G51990.1	C-repeat-binding factor 4	IPR016177;IPR001471	DNA-binding domain superfamily;AP2/ERF domain	Q9FJ93	Dehydration-responsive element-binding protein 1D (Protein DREB1D) (C-repeat/dehydration-responsive element-binding factor 4) (C-repeat-binding factor 4) (CRT/DRE-binding factor 4)	A0A223HBR3	EREBP-like factor 1A
Anche102Chr4g0032000.1	PO>P	42.8657	-5.72344	0.78397	-7.30058	2.86532e-13	8.35965e-11	1.10714	1.08157	2.20664	56.2619	60.0483	136.489	AT4G25810.1	xyloglucan endotransglycosylase 6	IPR013320;IPR000757;IPR010713	Concanavalin A-like lectin/glucanase domain superfamily;Glycoside hydrolase family 16;Xyloglucan endo-transglycosylase, C-terminal	Q38910	Probable xyloglucan endotransglucosylase/hydrolase protein 23 (At-XTH23) (XTH-23) (EC 2.4.1.207)	A0A438G6M8	Xyloglucan endotransglucosylase/hydrolase (EC 2.4.1.207)
Anche102Chr5g0007830.1	PO>P	90.5487	-5.71537	0.656259	-8.70901	3.06527e-18	1.31435e-15	5.53569	2.16314	2.7583	221.212	64.4963	247.127	AT2G34600.1	jasmonate-zim-domain protein 7	IPR018467;IPR010399	CO/COL/TOC1, conserved site;Tify domain	O64687	Protein TIFY 5B (Jasmonate ZIM domain-containing protein 7)	A0A6P5WHE7	protein TIFY 5A-like
Anche102Chr7g0038140.1	PO>P	95.2329	-5.69746	0.622786	-9.14833	5.78182e-20	3.08727e-17	3.32141	1.08157	5.51659	164.95	95.6325	300.896	AT4G36240.1	GATA transcription factor 7	IPR000679	Zinc finger, GATA-type	O65515	GATA transcription factor 7	A0A443PPV5	GATA transcription factor 9-like protein
Anche102Scf0022g0000830.1	PO>P	119.204	-5.67673	0.74073	-7.66369	1.80666e-14	5.87685e-12	1.10714	5.40784	6.61991	108.688	86.7364	506.663	AT2G40095.2	Alpha/beta hydrolase related protein					A0A3S3QRQ7	MENTAL domain-containing protein
Anche102Chr4g0029280.1	PO>P	44.103	-5.52743	0.932636	-5.92668	3.09127e-09	5.20732e-07	0	3.2447	2.20664	127.868	14.4561	116.843	AT3G13310.1	Chaperone DnaJ-domain superfamily protein	IPR001623;IPR036869	DnaJ domain;Chaperone J-domain superfamily	Q9FYB5	Chaperone protein dnaJ 11, chloroplastic (AtDjC11) (AtJ11)	A0A443P1Y8	DnaJ domain-containing protein
Anche102Chr3g0028320.1	PO>P	1457.38	-5.45952	0.763401	-7.15157	8.57904e-13	2.40383e-10	46.4998	41.0996	105.919	1324.71	1686.91	5539.17	AT4G25490.1	C-repeat/DRE binding factor 1	IPR001471;IPR016177	AP2/ERF domain;DNA-binding domain superfamily	A2XWL6	Dehydration-responsive element-binding protein 1E (Protein DREB1E)	A0A0U2JDN8	CBF-like transcription factor d
Anche102Chr5g0015240.1	PO>P	6.3092	-5.34289	1.62706	-3.28376	0.00102432	0.0445288	0	0	0.551659	2.55736	8.89604	25.8501	AT3G09280.1	transmembrane protein					A0A7J8LGR5	Uncharacterized protein
Anche102Chr7g0049810.1	PO>P	20.2371	-5.32625	1.02099	-5.21673	1.82113e-07	2.39712e-05	0	0	2.20664	37.0817	21.1281	61.0063	AT5G65165.1	succinate dehydrogenase 2-3	IPR004489;IPR017896;IPR025192;IPR036010;IPR001041	Succinate dehydrogenase/fumarate reductase iron-sulphur protein;4Fe-4S ferredoxin-type, iron-sulphur binding domain;Succinate dehydogenase/fumarate reductase N-terminal;2Fe-2S ferredoxin-like superfamily;2Fe-2S ferredoxin-type iron-sulfur binding domain	Q9FJP9	Succinate dehydrogenase [ubiquinone] iron-sulfur subunit 3, mitochondrial (EC 1.3.5.1) (Iron-sulfur subunit of complex II) (Ip)	A0A6P6FJR4	Succinate dehydrogenase [ubiquinone] iron-sulfur subunit, mitochondrial (EC 1.3.5.1)
Anche102Chr7g0042700.1	PO>P	70.6399	-5.20407	0.747469	-6.96225	3.34871e-12	8.61532e-10	2.21427	2.16314	6.06825	60.0979	68.9443	284.352	AT4G34410.1	redox responsive transcription factor 1	IPR016177;IPR001471	DNA-binding domain superfamily;AP2/ERF domain	Q9SZ06	Ethylene-responsive transcription factor ERF109	A0A836XNP3	Ethylene-responsive transcription factor
Anche102Chr1g0093810.1	PO>P	11.736	-5.1909	1.43493	-3.61754	0.000297419	0.0161244	2.21427	0	0	25.5736	3.33602	39.2922	AT1G22810.1	Integrase-type DNA-binding superfamily protein	IPR016177;IPR001471	DNA-binding domain superfamily;AP2/ERF domain	O80542	Ethylene-responsive transcription factor ERF019	A0A3S3P0B9	Ethylene-responsive transcription factor ERF020
Anche102Chr5g0027560.1	PO>P	52.8707	-5.08043	0.891842	-5.69655	1.22253e-08	1.89058e-06	1.10714	1.08157	6.06825	25.5736	60.0483	223.345	AT5G51990.1	C-repeat-binding factor 4	IPR001471;IPR016177	AP2/ERF domain;DNA-binding domain superfamily	Q9FJ93	Dehydration-responsive element-binding protein 1D (Protein DREB1D) (C-repeat/dehydration-responsive element-binding factor 4) (C-repeat-binding factor 4) (CRT/DRE-binding factor 4)	A0A7J7MC53	AP2/ERF domain-containing protein
Anche102Chr4g0011030.1	PO>P	12.6267	-4.95875	1.24017	-3.99843	6.37635e-05	0.00421614	1.10714	0	1.10332	14.0655	7.78404	51.7003	AT5G20230.1	blue-copper-binding protein	IPR008972;IPR003245	Cupredoxin;Phytocyanin domain	P42849	Umecyanin (UMC)	A0A443N4B1	Umecyanin-like protein
Anche102Chr7g0041980.1	PO>P	86.0924	-4.93408	0.768186	-6.42302	1.33595e-10	2.77996e-08	3.32141	2.16314	9.92986	63.934	71.1683	366.038	AT4G34410.1	redox responsive transcription factor 1	IPR016177;IPR001471	DNA-binding domain superfamily;AP2/ERF domain	Q9SZ06	Ethylene-responsive transcription factor ERF109	A0A836XNP3	Ethylene-responsive transcription factor
Anche102Chr3g0048780.1	PO>P	184.217	-4.89445	0.474151	-10.3225	5.57237e-25	4.92806e-22	13.2856	11.8972	11.0332	364.424	154.569	550.091	AT2G35980.1	Late embryogenesis abundant (LEA) hydroxyproline-rich glycoprotein family	IPR004864	Late embryogenesis abundant protein, LEA_2 subgroup	Q9SJ52	NDR1/HIN1-like protein 10 (AtNHL10) (Protein YELLOW-LEAF-SPECIFIC GENE 9)	A0A1U7ZFH5	protein YLS9-like
Anche102Scf1325g0000020.1	PO>P	66.3576	-4.89251	1.40782	-3.47523	0.000510421	0.0255662	5.53569	5.40784	2.20664	2.55736	219.065	163.373	AT4G37210.1	Tetratricopeptide repeat (TPR)-like superfamily protein	IPR011990;IPR019734;IPR019544	Tetratricopeptide-like helical domain superfamily;Tetratricopeptide repeat;Tetratricopeptide, SHNi-TPR domain			A0A6I9QGV9	protein HGV2 isoform X2
Anche102Chr3g0028250.1	PO>P	26.6756	-4.78358	1.06262	-4.50169	6.74166e-06	0.000611503	3.32141	0	2.20664	31.967	7.78404	114.775	AT5G51990.1	C-repeat-binding factor 4	IPR001471;IPR016177	AP2/ERF domain;DNA-binding domain superfamily	Q9FJ93	Dehydration-responsive element-binding protein 1D (Protein DREB1D) (C-repeat/dehydration-responsive element-binding factor 4) (C-repeat-binding factor 4) (CRT/DRE-binding factor 4)	A0A223HBR3	EREBP-like factor 1A
Anche102Chr4g0029530.1	PO>P	12.0616	-4.75229	1.18767	-4.00137	6.29774e-05	0.00417391	2.21427	0	0.551659	37.0817	6.67203	25.8501	AT3G13310.1	Chaperone DnaJ-domain superfamily protein	IPR001623;IPR036869	DnaJ domain;Chaperone J-domain superfamily	Q9FYB5	Chaperone protein dnaJ 11, chloroplastic (AtDjC11) (AtJ11)	A0A443P1Y8	DnaJ domain-containing protein
Anche102Chr3g0029990.1	PO>P	62.5146	-4.70695	1.36263	-3.45432	0.000551679	0.0272946	8.8571	0	4.96493	90.7862	23.3521	247.127	AT5G51990.1	C-repeat-binding factor 4	IPR016177;IPR001471	DNA-binding domain superfamily;AP2/ERF domain	Q9FJ93	Dehydration-responsive element-binding protein 1D (Protein DREB1D) (C-repeat/dehydration-responsive element-binding factor 4) (C-repeat-binding factor 4) (CRT/DRE-binding factor 4)	A0A223HBR3	EREBP-like factor 1A
Anche102Chr4g0031990.1	PO>P	1960.26	-4.66533	0.401691	-11.6142	3.48905e-31	4.937e-28	168.285	82.1991	194.184	2207	2878.98	6230.92	AT4G25810.1	xyloglucan endotransglycosylase 6	IPR000757;IPR010713;IPR013320	Glycoside hydrolase family 16;Xyloglucan endo-transglycosylase, C-terminal;Concanavalin A-like lectin/glucanase domain superfamily	Q38910	Probable xyloglucan endotransglucosylase/hydrolase protein 23 (At-XTH23) (XTH-23) (EC 2.4.1.207)	B8XXI3	Xyloglucan endotransglucosylase/hydrolase (EC 2.4.1.207)
Anche102Chr4g0016760.1	PO>P	849.446	-4.65999	0.385481	-12.0888	1.21099e-33	1.90395e-30	56.464	48.6705	87.1621	1314.48	926.301	2663.6	AT5G24105.1	arabinogalactan protein 41	IPR009424	Arabinogalactan protein 16/20/22/41	Q8L9T8	Arabinogalactan protein 41 (AtAGP41) (Arabinogalactan peptide 41) (AG-peptide 41)	A0A5D2PPP2	Uncharacterized protein
Anche102Chr2g0038700.1	PO>P	9.08744	-4.60605	1.28672	-3.57969	0.000344	0.0181953	0	0	1.65498	14.0655	7.78404	31.0202	AT2G23810.1	tetraspanin8	IPR018499	Tetraspanin/Peripherin	Q8S8Q6	Tetraspanin-8	A0A3S3PII6	Tetraspanin-8-like protein
Anche102Chr6g0001180.1	PO>P	823.86	-4.5908	0.428815	-10.7058	9.56141e-27	9.0196e-24	90.7853	32.447	73.3707	1336.22	842.9	2567.44	AT4G23810.1	WRKY family transcription factor	IPR036576;IPR003657	WRKY domain superfamily;WRKY domain	Q9SUP6	Probable WRKY transcription factor 53 (WRKY DNA-binding protein 53)	A0A1U8AU80	probable WRKY transcription factor 41
Anche102Chr3g0028290.1	PO>P	60.0783	-4.47732	1.33815	-3.34591	0.000820134	0.0372549	9.96424	0	5.51659	97.1796	24.4641	223.345	AT5G51990.1	C-repeat-binding factor 4	IPR001471;IPR016177	AP2/ERF domain;DNA-binding domain superfamily	Q9FJ93	Dehydration-responsive element-binding protein 1D (Protein DREB1D) (C-repeat/dehydration-responsive element-binding factor 4) (C-repeat-binding factor 4) (CRT/DRE-binding factor 4)	A0A223HBR3	EREBP-like factor 1A
Anche102Chr5g0044570.1	PO>P	394.893	-4.43608	0.295829	-14.9954	7.86665e-51	4.45252e-47	46.4998	30.2839	29.2379	618.881	639.403	1005.05	AT1G76650.1	calmodulin-like 38	IPR002048;IPR011992	EF-hand domain;EF-hand domain pair	Q8RYJ8	Putative calcium-binding protein CML19 (Calmodulin-like protein 19)	A0A3S3MKY6	Putative calcium-binding protein CML19
Anche102Chr5g0018570.1	PO>P	18.6818	-4.43264	1.14307	-3.87784	0.000105389	0.00648117	2.21427	3.2447	0	81.8355	14.4561	10.3401	AT2G44130.1	Galactose oxidase/kelch repeat superfamily protein	IPR036047;IPR015915;IPR006652	F-box-like domain superfamily;Kelch-type beta propeller;Kelch repeat type 1	O80582	F-box/kelch-repeat protein At2g44130	A0A835DFS4	F-box domain-containing protein
Anche102Chr5g0022920.1	PO>P	13.1482	-4.40674	1.03147	-4.27229	1.93474e-05	0.00152516	0	0	2.7583	24.2949	16.6801	35.1562	AT3G28600.1	P-loop containing nucleoside triphosphate hydrolases superfamily protein	IPR027417;IPR003959	P-loop containing nucleoside triphosphate hydrolase;ATPase, AAA-type, core	F4J0C0	AAA-ATPase At3g28600 (EC 3.6.1.-)	A0A444CFQ5	AAA domain-containing protein
Anche102Scf0003g0000310.1	PO>P	402.342	-4.4063	0.284064	-15.5117	2.89345e-54	2.72949e-50	40.9641	31.3655	36.4095	787.667	541.547	976.101	AT1G19210.1	Integrase-type DNA-binding superfamily protein	IPR001471;IPR016177	AP2/ERF domain;DNA-binding domain superfamily	Q84QC2	Ethylene-responsive transcription factor ERF017	A0A443NLU8	Ethylene-responsive transcription factor ERF017-like protein
Anche102Chr2g0044810.1	PO>P	17.64	-4.35431	0.848802	-5.12995	2.89822e-07	3.61642e-05	1.10714	2.16314	1.65498	34.5243	17.7921	48.5983	AT5G60900.1	receptor-like protein kinase 1	IPR036426;IPR000742;IPR001480	Bulb-type lectin domain superfamily;EGF-like domain;Bulb-type lectin domain	Q25AG2	G-type lectin S-receptor-like serine/threonine-protein kinase LECRK4 (OsLecRK4) (EC 2.7.11.1) (OsRLCK136)	A0A443P2J2	Receptor-like serine/threonine-protein kinase (EC 2.7.11.1)
Anche102Chr2g0024370.1	PO>P	319.54	-4.32253	0.466272	-9.27041	1.85432e-20	1.09327e-17	18.8213	14.0604	55.7176	520.423	430.346	877.871	AT5G62865.1	hypothetical protein					A0A7J7DTT6	Uncharacterized protein
Anche102Chr4g0026650.1	PO>P	123.324	-4.29048	0.322793	-13.2918	2.58451e-40	9.14269e-37	15.4999	10.8157	10.4815	235.277	213.505	254.365	AT1G60190.1	ARM repeat superfamily protein	IPR000225;IPR003613;IPR016024	Armadillo;U-box domain;Armadillo-type fold	O80742	U-box domain-containing protein 19 (EC 2.3.2.27) (Plant U-box protein 19) (RING-type E3 ubiquitin transferase PUB19)	A0A443NEZ6	RING-type E3 ubiquitin transferase (EC 2.3.2.27)
Anche102Chr7g0048730.1	PO>P	9.28707	-4.24272	1.24319	-3.41276	0.000643079	0.0310036	0	0	2.20664	33.2457	8.89604	11.3741	AT1G02170.1	metacaspase 1	IPR029030;IPR005735	Caspase-like domain superfamily;Zinc finger, LSD1-type	Q7XJE6	Metacaspase-1 (AtMC1) (EC 3.4.22.-) (Metacaspase 1b) (AtMCP1b) (Protein LSD ONE LIKE 3)	A0A835CYI6	zf-LSD1 domain-containing protein
Anche102Chr3g0028620.1	PO>P	22.2076	-4.21513	1.14009	-3.6972	0.000217987	0.0122159	1.10714	2.16314	3.30995	1.27868	33.3602	92.0265	AT4G25470.1	C-repeat/DRE binding factor 2	IPR001471;IPR016177	AP2/ERF domain;DNA-binding domain superfamily	Q9SYS6	Dehydration-responsive element-binding protein 1C (Protein DREB1C) (C-repeat/dehydration-responsive element-binding factor 2) (C-repeat-binding factor 2) (CRT/DRE-binding factor 2)	A0A0U2JDN8	CBF-like transcription factor d
Anche102Chr3g0037250.1	PO>P	28.3914	-4.12834	0.71213	-5.79718	6.74409e-09	1.07829e-06	3.32141	3.2447	2.7583	81.8355	23.3521	55.8363	AT3G07600.1	Heavy metal transport/detoxification superfamily protein			F2VYU4	Disease resistance protein Pik-1 (Pik-1 blast resistance protein)	A0A443P261	Heavy metal-associated isoprenylated plant protein 47-like protein
Anche102Chr2g0058490.1	PO>P	23.0726	-4.10971	0.922704	-4.45398	8.42911e-06	0.000750137	3.32141	2.16314	2.20664	48.5898	6.67203	75.4824	AT4G31800.1	WRKY DNA-binding protein 18	IPR003657;IPR036576	WRKY domain;WRKY domain superfamily	Q6IEK5	WRKY transcription factor WRKY76 (OsWRKY76)	A0A5B7AFL7	WRKY domain-containing protein
Anche102Chr3g0059380.1	PO>P	2942.29	-4.00331	0.291012	-13.7565	4.65294e-43	2.03198e-39	292.284	270.392	470.565	5167.14	3930.94	7522.39	AT3G03280.1	hypothetical protein	IPR025322	PADRE domain			A0A1U7ZMT6	uncharacterized protein LOC104594432
Anche102Chr4g0080640.1	PO>P	95.1598	-3.99059	0.395209	-10.0974	5.67184e-24	4.86404e-21	4.42855	10.8157	16.5498	163.671	179.033	196.461	AT5G47230.1	ethylene responsive element binding factor 5	IPR016177;IPR001471	DNA-binding domain superfamily;AP2/ERF domain	O80341	Ethylene-responsive transcription factor 5 (AtERF5) (Ethylene-responsive element-binding factor 5) (EREBP-5)	A0A0R0LEF9	AP2/ERF domain-containing protein
Anche102Chr2g0016180.1	PO>P	1693.61	-3.97032	0.414687	-9.57425	1.02601e-21	7.08199e-19	141.714	118.972	345.89	2900.04	1948.23	4706.79	AT5G39670.1	Calcium-binding EF-hand family protein	IPR011992;IPR002048	EF-hand domain pair;EF-hand domain	Q93Z27	Probable calcium-binding protein CML46 (Calmodulin-like protein 46)	A0A2N9ER50	Uncharacterized protein
Anche102Chr5g0017530.1	PO>P	321.097	-3.96157	0.456563	-8.67694	4.06547e-18	1.71721e-15	42.0712	25.9576	47.4427	771.044	219.065	821	AT4G10270.1	Wound-responsive family protein	IPR022251	Protein of unknown function wound-induced			A0A3S3N9L2	2-nonaprenyl-3-methyl-6-methoxy-1,4-benzoquinol hydroxylase
Anche102Chr4g0016640.1	PO>P	26.341	-3.95272	0.763931	-5.17418	2.28915e-07	2.93136e-05	1.10714	2.16314	5.51659	34.5243	28.9121	85.8225	AT5G24105.1	arabinogalactan protein 41	IPR009424	Arabinogalactan protein 16/20/22/41	Q8L9T8	Arabinogalactan protein 41 (AtAGP41) (Arabinogalactan peptide 41) (AG-peptide 41)	A0A5D2PPP2	Uncharacterized protein
Anche102Chr7g0084810.1	PO>P	38.3961	-3.93413	0.51608	-7.62309	2.47665e-14	7.96468e-12	3.32141	3.2447	6.61991	67.77	81.1764	68.2444	AT2G38020.1	vacuoleless1 (VCL1)	IPR006925;IPR011629;IPR003495;IPR027417	Vps16, C-terminal;Cobalamin (vitamin B12) biosynthesis CobW-like, C-terminal;CobW/HypB/UreG, nucleotide-binding domain;P-loop containing nucleoside triphosphate hydrolase	Q93VQ0	Protein VACUOLELESS1 (Vacuolar protein sorting-associated protein 16 homolog)	A0A6I9R0M3	uncharacterized protein LOC105040989 isoform X2
Anche102Chr4g0055380.1	PO>P	889.279	-3.92994	0.797748	-4.92629	8.38061e-07	9.64111e-05	59.7854	68.1388	199.701	919.37	931.861	3156.82	AT2G14960.1	Auxin-responsive GH3 family protein	IPR004993	GH3 family	O82333	Probable indole-3-acetic acid-amido synthetase GH3.1 (EC 6.3.2.-) (Auxin-responsive GH3-like protein 1) (AtGH3-1)	A0A3S3MQU4	GH3 auxin-responsive promoter
Anche102Chr7g0023130.1	PO>P	247.649	-3.90049	0.350028	-11.1434	7.71568e-29	9.09807e-26	23.2499	34.6102	34.7545	379.768	326.93	686.58	AT1G29340.1	plant U-box 17	IPR003613;IPR016024;IPR000225	U-box domain;Armadillo-type fold;Armadillo	Q9C7R6	U-box domain-containing protein 17 (EC 2.3.2.27) (Plant U-box protein 17) (RING-type E3 ubiquitin transferase PUB17)	A0A443PEM2	RING-type E3 ubiquitin transferase (EC 2.3.2.27)
Anche102Chr1g0094270.1	PO>P	13.565	-3.89933	0.914076	-4.26587	1.99125e-05	0.00156101	0	1.08157	3.30995	23.0162	17.7921	36.1902	AT1G33760.1	Integrase-type DNA-binding superfamily protein	IPR016177;IPR001471	DNA-binding domain superfamily;AP2/ERF domain	Q9LQ28	Ethylene-responsive transcription factor ERF022	A0A3S3N197	Ethylene-responsive transcription factor ERF038-like protein
Anche102Chr6g0061250.1	PO>P	496.421	-3.89761	0.410125	-9.50347	2.03012e-21	1.36791e-18	45.3926	31.3655	107.574	799.175	728.364	1266.66	AT1G19210.1	Integrase-type DNA-binding superfamily protein	IPR016177;IPR001471	DNA-binding domain superfamily;AP2/ERF domain	Q84QC2	Ethylene-responsive transcription factor ERF017	A0A443PYN3	Ethylene-responsive transcription factor ERF017
Anche102Chr4g0010770.1	PO>P	105.022	-3.8596	0.620655	-6.21859	5.01643e-10	9.59224e-08	14.3928	4.32627	20.963	162.392	73.3924	354.664	AT5G20230.1	blue-copper-binding protein	IPR003245;IPR008972	Phytocyanin domain;Cupredoxin	P29602	Cucumber peeling cupredoxin (CPC) (Stellacyanin)	A0A443N4B1	Umecyanin-like protein
Anche102Scf0010g0000790.1	PO>P	1050.59	-3.85104	0.255944	-15.0464	3.64463e-51	2.57858e-47	151.678	108.157	147.845	2145.62	1354.42	2395.79	AT1G70170.1	matrix metalloproteinase	IPR001818;IPR002477;IPR036365	Peptidase M10, metallopeptidase;Peptidoglycan binding-like;PGBD-like superfamily	O04529	Metalloendoproteinase 2-MMP (At2-MMP) (EC 3.4.24.-)	A0A5B7BP99	Putative metalloendoproteinase 1 (EC 3.4.24.-)
Anche102Chr2g0008110.1	PO>P	980.96	-3.8429	0.237669	-16.1691	8.32436e-59	1.1779e-54	91.8924	130.87	157.775	1767.13	1550.14	2187.96	AT5G51190.1	Integrase-type DNA-binding superfamily protein	IPR001471;IPR016177	AP2/ERF domain;DNA-binding domain superfamily	Q8VY90	Ethylene-responsive transcription factor ERF105	A0A328E050	AP2/ERF domain-containing protein
Anche102Chr3g0028220.1	PO>P	87.3002	-3.83692	0.653654	-5.86996	4.35906e-09	7.25655e-07	7.74996	8.65254	17.1014	43.4751	134.553	312.27	AT4G25490.1	C-repeat/DRE binding factor 1	IPR016177;IPR001471	DNA-binding domain superfamily;AP2/ERF domain	P93835	Dehydration-responsive element-binding protein 1B (Protein DREB1B) (C-repeat/dehydration-responsive element-binding factor 1) (C-repeat-binding factor 1) (CRT/DRE-binding factor 1)	A0A0U2PUE7	CBF-like transcription factor c
Anche102Chr1g0020320.1	PO>P	26.1048	-3.78612	0.80144	-4.72415	2.31084e-06	0.00024678	6.64282	0	3.86161	75.4421	20.0161	50.6663	AT3G10340.1	phenylalanine ammonia-lyase 4	IPR001106;IPR008948;IPR005922	Aromatic amino acid lyase;L-Aspartase-like;Phenylalanine ammonia-lyase	P52777	Phenylalanine ammonia-lyase (EC 4.3.1.24)	A0A3S4NNG3	Phenylalanine ammonia-lyase (EC 4.3.1.24)
Anche102Chr5g0016610.1	PO>P	11.2491	-3.75642	1.10591	-3.39669	0.000682064	0.0321497	0	0	3.86161	20.4589	11.1201	32.0542	AT1G06180.1	myb domain protein 13	IPR009057;IPR017930;IPR001005	Homeobox-like domain superfamily;Myb domain;SANT/Myb domain	Q7XBH4	Transcription factor MYB4 (Myb-related protein 4) (OsMyb4) (Transcription factor RLTR1)	A0A5B6Z1F2	Putative myb-related protein Myb4-like
Anche102Chr4g0055570.1	PO>P	207.046	-3.75331	0.556227	-6.74779	1.50115e-11	3.51096e-09	16.6071	17.3051	50.201	241.67	196.825	719.668	AT2G23170.1	Auxin-responsive GH3 family protein	IPR004993	GH3 family	O22190	Indole-3-acetic acid-amido synthetase GH3.3 (EC 6.3.2.-) (Auxin-responsive GH3-like protein 3) (AtGH3-3)	A0A3S3MQU4	GH3 auxin-responsive promoter
Anche102Scf0764g0000030.1	PO>P	101.844	-3.71538	0.483747	-7.68043	1.58559e-14	5.2177e-12	8.8571	14.0604	19.3081	222.49	87.8484	258.501	AT3G07600.1	Heavy metal transport/detoxification superfamily protein			F2VYU4	Disease resistance protein Pik-1 (Pik-1 blast resistance protein)	A0A443P261	Heavy metal-associated isoprenylated plant protein 47-like protein
Anche102Chr4g0026050.1	PO>P	265.899	-3.71497	0.908499	-4.08913	4.32989e-05	0.00315814	34.3213	28.1208	50.201	134.261	237.969	1110.52	AT2G35930.1	plant U-box 23	IPR016024;IPR003613	Armadillo-type fold;U-box domain	Q84TG3	E3 ubiquitin-protein ligase PUB23 (EC 2.3.2.27) (Plant U-box protein 23) (RING-type E3 ubiquitin transferase PUB23) (U-box domain-containing protein 23)	A0A834Z180	RING-type E3 ubiquitin transferase (EC 2.3.2.27)
Anche102Scf0083g0000040.1	PO>P	39.6465	-3.71445	0.90827	-4.08959	4.32146e-05	0.00315814	5.53569	10.8157	1.10332	166.228	35.5842	18.6121	AT2G44130.1	Galactose oxidase/kelch repeat superfamily protein	IPR006652;IPR036047;IPR015915	Kelch repeat type 1;F-box-like domain superfamily;Kelch-type beta propeller	O80582	F-box/kelch-repeat protein At2g44130	A0A835DFS4	F-box domain-containing protein
Anche102Chr7g0049590.1	PO>P	14.8891	-3.7137	0.809577	-4.58721	4.49213e-06	0.000435367	2.21427	1.08157	2.7583	23.0162	18.9041	41.3602	AT5G65165.1	succinate dehydrogenase 2-3	IPR036010;IPR025192;IPR017896;IPR004489	2Fe-2S ferredoxin-like superfamily;Succinate dehydogenase/fumarate reductase N-terminal;4Fe-4S ferredoxin-type, iron-sulphur binding domain;Succinate dehydrogenase/fumarate reductase iron-sulphur protein	Q9FJP9	Succinate dehydrogenase [ubiquinone] iron-sulfur subunit 3, mitochondrial (EC 1.3.5.1) (Iron-sulfur subunit of complex II) (Ip)	A0A6P6FJR4	Succinate dehydrogenase [ubiquinone] iron-sulfur subunit, mitochondrial (EC 1.3.5.1)
Anche102Chr1g0105390.1	PO>P	2090.61	-3.69327	0.371271	-9.94765	2.58216e-23	2.14927e-20	264.606	223.885	409.883	2152.02	3229.26	6264.01	AT4G08950.1	Phosphate-responsive 1 family protein	IPR006766	Protein EXORDIUM-like	O82161	Protein PHOSPHATE-INDUCED 1	A0A200QBU5	Phosphate-induced protein 1
Anche102Chr1g0105380.1	PO>P	24.6734	-3.66784	0.680039	-5.39357	6.90703e-08	9.82255e-06	2.21427	5.40784	3.30995	25.5736	42.2562	69.2784	AT4G08950.1	Phosphate-responsive 1 family protein	IPR006766	Protein EXORDIUM-like	O82161	Protein PHOSPHATE-INDUCED 1	A0A7J0GHJ8	Phosphate-responsive 1 family protein
Anche102Scf0003g0001690.1	PO>P	123.106	-3.6566	0.31762	-11.5125	1.1412e-30	1.53791e-27	16.6071	19.4682	18.2048	194.359	204.609	285.386	AT3G57450.1	hypothetical protein					A0A835AT47	Uncharacterized protein
Anche102Chr2g0008120.1	PO>P	692.568	-3.6549	0.212335	-17.2129	2.12536e-66	6.01477e-62	83.0353	102.749	117.503	1282.52	1077.53	1492.07	AT5G47230.1	ethylene responsive element binding factor 5	IPR016177;IPR001471	DNA-binding domain superfamily;AP2/ERF domain	O80341	Ethylene-responsive transcription factor 5 (AtERF5) (Ethylene-responsive element-binding factor 5) (EREBP-5)	A0A8B8NQV5	ethylene-responsive transcription factor 5-like
Anche102Chr3g0062530.1	PO>P	53.8304	-3.63342	0.822486	-4.4176	9.98019e-06	0.000866379	6.64282	9.73411	7.72323	164.95	7.78404	126.149	AT1G73805.1	Calmodulin binding protein-like protein	IPR012416	CALMODULIN-BINDING PROTEIN60	Q9C9T2	Protein SAR DEFICIENT 1	A0A1U8AP78	protein SAR DEFICIENT 1-like
Anche102Chr4g0047720.1	PO>P	27.5411	-3.63139	0.906137	-4.00755	6.13523e-05	0.00410466	0	3.2447	8.27489	34.5243	18.9041	100.299	AT4G37850.1	basic helix-loop-helix (bHLH) DNA-binding superfamily protein	IPR011598;IPR036638	Myc-type, basic helix-loop-helix (bHLH) domain;Helix-loop-helix DNA-binding domain superfamily	Q9T072	Transcription factor bHLH25 (Basic helix-loop-helix protein 25) (AtbHLH25) (bHLH 25) (Transcription factor EN 29) (bHLH transcription factor bHLH025)	A0A443N676	Transcription factor bHLH18-like protein
Anche102Chr7g0023300.1	PO>P	82.1002	-3.62971	0.405082	-8.96043	3.23423e-19	1.57808e-16	8.8571	12.9788	14.3431	125.311	121.209	209.903	AT1G29340.1	plant U-box 17	IPR000225;IPR003613;IPR016024	Armadillo;U-box domain;Armadillo-type fold	Q9C7R6	U-box domain-containing protein 17 (EC 2.3.2.27) (Plant U-box protein 17) (RING-type E3 ubiquitin transferase PUB17)	A0A443PEM2	RING-type E3 ubiquitin transferase (EC 2.3.2.27)
Anche102Chr1g0002900.1	PO>P	60.9154	-3.62952	0.633877	-5.7259	1.02887e-08	1.60867e-06	8.8571	9.73411	8.82655	70.3274	43.3682	224.379	AT5G13810.1	Glutaredoxin family protein	IPR036249;IPR002109	Thioredoxin-like superfamily;Glutaredoxin	Q9FLE8	Uncharacterized protein At5g39865	A0A6A6KK15	Glutaredoxin domain-containing protein
Anche102Chr1g0002900.2	PO>P	60.9154	-3.62952	0.633877	-5.7259	1.02887e-08	1.60867e-06	8.8571	9.73411	8.82655	70.3274	43.3682	224.379	AT5G13810.1	Glutaredoxin family protein	IPR002109;IPR036249	Glutaredoxin;Thioredoxin-like superfamily	Q9FLE8	Uncharacterized protein At5g39865	A0A6A6KK15	Glutaredoxin domain-containing protein
Anche102Chr5g0062140.1	PO>P	34.7952	-3.61421	1.0023	-3.60592	0.00031105	0.0166403	8.8571	3.2447	3.86161	16.6228	167.913	8.27204	AT3G02750.3	Protein phosphatase 2C family protein	IPR001932;IPR036457	PPM-type phosphatase domain;PPM-type phosphatase domain superfamily	Q6ZKL8	Probable protein phosphatase 2C 66 (OsPP2C66) (EC 3.1.3.16)	A0A251UIJ1	Putative PPM-type phosphatase domain, Protein phosphatase 2C family
Anche102Chr5g0062140.2	PO>P	34.7952	-3.61421	1.0023	-3.60592	0.00031105	0.0166403	8.8571	3.2447	3.86161	16.6228	167.913	8.27204	AT1G79630.1	Protein phosphatase 2C family protein	IPR001932;IPR036457	PPM-type phosphatase domain;PPM-type phosphatase domain superfamily	Q8RXZ4	Probable protein phosphatase 2C 18 (AtPP2C18) (EC 3.1.3.16)	A0A5J5B6J9	PPM-type phosphatase domain-containing protein
Anche102Chr3g0046680.1	PO>P	26.5985	-3.61371	0.802607	-4.50247	6.71687e-06	0.000611503	4.42855	1.08157	6.06825	23.0162	27.8001	97.1965	AT5G52020.1	Integrase-type DNA-binding superfamily protein	IPR016177;IPR001471	DNA-binding domain superfamily;AP2/ERF domain	Q9CAN9	Ethylene-responsive transcription factor ERF026	A0A5B7BM01	AP2/ERF domain-containing protein (Fragment)
Anche102Scf0004g0001380.1	PO>P	34.6725	-3.5882	0.533028	-6.73172	1.67666e-11	3.85767e-09	4.42855	4.32627	6.61991	85.6715	51.1522	55.8363	AT4G26590.1	oligopeptide transporter 5	IPR004648;IPR004813	Tetrapeptide transporter, OPT1/isp4;Oligopeptide transporter, OPT superfamily	Q9SUA4	Oligopeptide transporter 5 (AtOPT5)	A0A835MHX8	Uncharacterized protein
Anche102Chr6g0073890.1	PO>P	54.9738	-3.58621	0.589326	-6.08527	1.16296e-09	2.06992e-07	4.42855	3.2447	15.9981	79.2781	80.0644	146.829	AT2G37430.1	C2H2 and C2HC zinc fingers superfamily protein	IPR013087;IPR036236	Zinc finger C2H2-type;Zinc finger C2H2 superfamily	Q9SLD4	Zinc finger protein ZAT11	A0A443NT33	Zinc finger protein ZAT11
Anche102Chr3g0062130.1	PO>P	51.0697	-3.56064	0.823346	-4.32459	1.52813e-05	0.00123914	6.64282	6.48941	10.4815	145.769	7.78404	129.251	AT1G73805.1	Calmodulin binding protein-like protein	IPR012416	CALMODULIN-BINDING PROTEIN60	Q9C9T2	Protein SAR DEFICIENT 1	A0A1U8AP78	protein SAR DEFICIENT 1-like
Anche102Chr1g0060020.1	PO>P	842.571	-3.55054	0.320688	-11.0716	1.72237e-28	1.94972e-25	147.249	109.238	140.673	1786.32	832.892	2039.06	AT1G61340.1	F-box family protein	IPR001810;IPR036047	F-box domain;F-box-like domain superfamily	Q8GX77	F-box protein At1g61340	A0A834ZX56	Uncharacterized protein
Anche102Chr4g0031970.1	PO>P	1200.44	-3.54946	0.270991	-13.0981	3.37574e-39	1.06148e-35	200.392	146.012	219.009	1935.92	1646.88	3054.45	AT5G57550.1	xyloglucan endotransglucosylase/hydrolase 25	IPR010713;IPR000757;IPR013320	Xyloglucan endo-transglycosylase, C-terminal;Glycoside hydrolase family 16;Concanavalin A-like lectin/glucanase domain superfamily	Q38907	Probable xyloglucan endotransglucosylase/hydrolase protein 25 (At-XTH25) (XTH-25) (EC 2.4.1.207)	B8XXI3	Xyloglucan endotransglucosylase/hydrolase (EC 2.4.1.207)
Anche102Chr1g0089510.1	PO>P	256.572	-3.52002	0.273282	-12.8805	5.79459e-38	1.63987e-34	34.3213	38.9364	48.546	507.636	354.73	555.261			IPR045501	Protein of unknown function DUF6490			A0A443PI36	Uncharacterized protein
Anche102Chr1g0059790.1	PO>P	175.149	-3.51696	0.361421	-9.73093	2.22553e-22	1.65743e-19	29.8927	23.7945	30.3413	387.44	182.369	397.058	AT1G61340.1	F-box family protein	IPR036047;IPR001810	F-box-like domain superfamily;F-box domain	Q8GX77	F-box protein At1g61340	A0A834ZX56	Uncharacterized protein
Anche102Chr1g0018330.1	PO>P	21.7202	-3.50979	0.766458	-4.57923	4.66689e-06	0.000445755	2.21427	2.16314	5.51659	39.6391	16.6801	64.1083	AT5G17330.1	glutamate decarboxylase	IPR015424;IPR002129	Pyridoxal phosphate-dependent transferase;Pyridoxal phosphate-dependent decarboxylase	Q07346	Glutamate decarboxylase (GAD) (EC 4.1.1.15)	A0A3S3PY80	Glutamate decarboxylase (EC 4.1.1.15)
Anche102Chr4g0016780.1	PO>P	88.5415	-3.50432	0.470141	-7.45376	9.07189e-14	2.81859e-11	15.4999	11.8972	15.4465	149.605	83.4004	255.399	AT5G24105.1	arabinogalactan protein 41	IPR009424	Arabinogalactan protein 16/20/22/41	Q8L9T8	Arabinogalactan protein 41 (AtAGP41) (Arabinogalactan peptide 41) (AG-peptide 41)	A0A835MDS4	Uncharacterized protein
Anche102Chr1g0019870.1	PO>P	39.3262	-3.49124	0.648591	-5.3828	7.3335e-08	1.03769e-05	9.96424	5.40784	4.41327	88.2289	25.5761	102.367	AT3G10340.1	phenylalanine ammonia-lyase 4	IPR005922;IPR001106;IPR008948	Phenylalanine ammonia-lyase;Aromatic amino acid lyase;L-Aspartase-like	P52777	Phenylalanine ammonia-lyase (EC 4.3.1.24)	A0A3S4NNG3	Phenylalanine ammonia-lyase (EC 4.3.1.24)
Anche102Chr4g0051950.1	PO>P	43.7858	-3.49075	0.755087	-4.62298	3.78257e-06	0.000378257	11.0714	6.48941	4.41327	37.0817	28.9121	174.747	AT1G59590.1	ZCF37					A0A4S8K7S0	Uncharacterized protein
Anche102Chr3g0048180.1	PO>P	263.097	-3.4896	0.844229	-4.13347	3.5732e-05	0.00265411	19.9285	36.7733	71.7157	308.162	183.481	958.523	AT2G35980.1	Late embryogenesis abundant (LEA) hydroxyproline-rich glycoprotein family	IPR004864	Late embryogenesis abundant protein, LEA_2 subgroup	Q9SJ52	NDR1/HIN1-like protein 10 (AtNHL10) (Protein YELLOW-LEAF-SPECIFIC GENE 9)	A0A3S3NRV3	NDR1/HIN1-Like protein 3-like protein
Anche102Chr1g0036780.1	PO>P	344.522	-3.47463	0.349668	-9.93692	2.87568e-23	2.32519e-20	47.6069	43.2627	77.7839	459.046	502.626	936.809	AT3G16720.1	TOXICOS EN LEVADURA 2	IPR001841	Zinc finger, RING-type	Q8L9T5	RING-H2 finger protein ATL2 (EC 2.3.2.27) (Protein ARABIDOPSIS TOXICOS EN LEVADURA 2) (Protein ATL2) (RING-type E3 ubiquitin transferase ATL2)	A0A5B7BP61	Putative RING-H2 finger protein ATL2-like (EC 2.3.2.27)
Anche102Chr5g0045090.1	PO>P	18.5483	-3.46534	0.754616	-4.59219	4.38629e-06	0.000426571	0	4.32627	4.41327	29.4096	25.5761	47.5643	AT1G21010.1	poly polymerase	IPR025322	PADRE domain			A0A835DKC9	Uncharacterized protein
Anche102Chr1g0070950.1	PO>P	50.4945	-3.45864	0.473413	-7.30576	2.75704e-13	8.12753e-11	3.32141	15.1419	7.17157	88.2289	86.7364	102.367	AT5G19140.1	aluminum induced protein with YGL and LRDR motifs	IPR024286;IPR029055	Domain of unknown function DUF3700;Nucleophile aminohydrolases, N-terminal	P24805	Stem-specific protein TSJT1	A0A1Q3AYS5	DUF3700 domain-containing protein
Anche102Chr7g0046430.1	PO>P	406.975	-3.42939	0.380453	-9.01396	1.98741e-19	1.00435e-16	57.5711	57.3231	91.0238	847.764	361.402	1026.77	AT1G22470.1	hypothetical protein	IPR008004	Protein OCTOPUS-like			A0A835I8R4	Uncharacterized protein
Anche102Chr6g0065900.1	PO>P	158.564	-3.42859	0.425373	-8.06018	7.6181e-16	2.764e-13	39.8569	22.7129	19.3081	452.653	179.033	237.821	AT1G68350.1	cotton fiber protein	IPR008480	Protein of unknown function DUF761, plant			A0A1U8AQW0	uncharacterized protein LOC104603103
Anche102Chr1g0036710.1	PO>P	142.078	-3.42246	0.361423	-9.4694	2.81458e-21	1.85239e-18	21.0356	19.4682	30.8929	223.769	191.265	366.038	AT3G16720.1	TOXICOS EN LEVADURA 2	IPR001841	Zinc finger, RING-type	Q8L9T5	RING-H2 finger protein ATL2 (EC 2.3.2.27) (Protein ARABIDOPSIS TOXICOS EN LEVADURA 2) (Protein ATL2) (RING-type E3 ubiquitin transferase ATL2)	A0A5B7BP61	Putative RING-H2 finger protein ATL2-like (EC 2.3.2.27)
Anche102Chr1g0017910.1	PO>P	63.0999	-3.42213	0.547123	-6.25478	3.98089e-10	7.76959e-08	5.53569	9.73411	15.9981	71.606	83.4004	192.325	AT5G17330.1	glutamate decarboxylase	IPR010107;IPR015424;IPR002129	Glutamate decarboxylase;Pyridoxal phosphate-dependent transferase;Pyridoxal phosphate-dependent decarboxylase	Q07346	Glutamate decarboxylase (GAD) (EC 4.1.1.15)	A0A3S3PY80	Glutamate decarboxylase (EC 4.1.1.15)
Anche102Chr1g0017920.1	PO>P	70.6422	-3.40559	0.472621	-7.20575	5.77257e-13	1.63364e-10	8.8571	10.8157	15.9981	99.737	87.8484	200.597	AT5G17330.1	glutamate decarboxylase	IPR002129;IPR015424	Pyridoxal phosphate-dependent decarboxylase;Pyridoxal phosphate-dependent transferase	Q42521	Glutamate decarboxylase 1 (GAD 1) (EC 4.1.1.15)	A0A3S3PY80	Glutamate decarboxylase (EC 4.1.1.15)
Anche102Chr1g0039670.1	PO>P	22.5536	-3.37937	1.01988	-3.31352	0.000921308	0.0409309	2.21427	3.2447	6.06825	40.9177	2.22401	80.6524	AT3G16565.3	threonyl and alanyl tRNA synthetase second additional domain-containing protein	IPR009000;IPR018164;IPR018165;IPR012947;IPR018163	Translation protein, beta-barrel domain superfamily;Alanyl-tRNA synthetase, class IIc, N-terminal;Alanyl-tRNA synthetase, class IIc, core domain;Threonyl/alanyl tRNA synthetase, SAD;Threonyl/alanyl tRNA synthetase, class II-like, putative editing domain superfamily	Q9FFC7	Alanine--tRNA ligase, chloroplastic/mitochondrial (EC 6.1.1.7) (Alanyl-tRNA synthetase) (AlaRS) (Protein EMBRYO DEFECTIVE 1030) (Protein EMBRYO DEFECTIVE 263) (Protein EMBRYO DEFECTIVE 86)	A0A1U8ABX8	uncharacterized protein LOC104598985 isoform X1
Anche102Chr4g0052680.1	PO>P	19.2137	-3.37087	0.722463	-4.66581	3.07404e-06	0.000319836	4.42855	3.2447	2.7583	26.8523	21.1281	56.8703	AT3G19615.1	beta-1,4-xylosidase					A0A1U8B0A6	uncharacterized protein LOC104608262
Anche102Chr4g0016730.1	PO>P	51.7278	-3.36346	0.802321	-4.19216	2.76313e-05	0.00210264	8.8571	8.65254	9.92986	7.67208	135.665	139.591	AT4G32690.1	hemoglobin 3	IPR009050;IPR001486	Globin-like superfamily;Truncated hemoglobin	Q67XG0	Two-on-two hemoglobin-3 (AtGLB3) (2-on-2 hemoglobin-3)	A0A1S3WYW6	two-on-two hemoglobin-3-like
Anche102Chr1g0034360.1	PO>P	662.96	-3.33253	0.724895	-4.59726	4.28074e-06	0.000422107	84.1424	113.565	161.084	392.555	977.453	2248.96	AT4G37240.1	HTH-type transcriptional regulator	IPR025322	PADRE domain			A0A3S4PV37	DUF4228 domain-containing protein
Anche102Chr4g0052870.1	PO>P	336.912	-3.31315	0.410328	-8.0744	6.78111e-16	2.52507e-13	59.7854	35.6917	87.7138	450.095	405.882	982.305	AT3G19615.1	beta-1,4-xylosidase					A0A1U8B0A6	uncharacterized protein LOC104608262
Anche102Chr2g0038720.1	PO>P	117.431	-3.31112	0.456043	-7.26054	3.85559e-13	1.1134e-10	18.8213	21.6314	23.7213	221.212	94.5205	324.678	AT2G23810.1	tetraspanin8	IPR018499	Tetraspanin/Peripherin	Q8S8Q6	Tetraspanin-8	A0A3S3PII6	Tetraspanin-8-like protein
Anche102Chr5g0015760.1	PO>P	18.8064	-3.30349	0.89718	-3.68208	0.000231334	0.0128873	4.42855	0	5.51659	16.6228	21.1281	65.1424	AT3G09280.1	transmembrane protein					A5BAN6	Uncharacterized protein
Anche102Chr1g0092670.1	PO>P	22.0419	-3.29666	0.670257	-4.91851	8.72055e-07	9.95127e-05	5.53569	2.16314	4.41327	47.3111	21.1281	51.7003	AT5G47850.1	CRINKLY4 related 4	IPR011009;IPR001245;IPR009091;IPR000719	Protein kinase-like domain superfamily;Serine-threonine/tyrosine-protein kinase, catalytic domain;Regulator of chromosome condensation 1/beta-lactamase-inhibitor protein II;Protein kinase domain	Q9FIJ6	Serine/threonine-protein kinase-like protein CCR4 (EC 2.7.11.1) (CRINKLY 4-related kinase 1) (AtCRK1) (Protein CRINKLY 4 RELATED 4) (AtCCR4)	A0A6P5XKK9	serine/threonine-protein kinase-like protein CCR4
Anche102Chr5g0024080.1	PO>P	1671.38	-3.2726	0.740494	-4.41948	9.89373e-06	0.000864174	147.249	223.885	568.209	5179.93	2306.3	1602.71			IPR035995	Bowman-Birk type proteinase inhibitor	C0HLS7	Bowman-Birk type proteinase inhibitor A6 (HOSPI-A6)	A0A444XPQ9	BOWMAN_BIRK domain-containing protein
Anche102Scf0049g0000300.1	PO>P	8.63748	-3.2512	0.932757	-3.48559	0.000491057	0.0246399	1.10714	2.16314	1.65498	14.0655	11.1201	21.7141	AT2G37430.1	C2H2 and C2HC zinc fingers superfamily protein	IPR013087;IPR036236	Zinc finger C2H2-type;Zinc finger C2H2 superfamily	Q9SLD4	Zinc finger protein ZAT11	A0A443NT33	Zinc finger protein ZAT11
Anche102Chr5g0026440.1	PO>P	3563.59	-3.24726	0.267153	-12.155	5.39304e-34	8.97783e-31	591.211	568.905	874.38	6613.33	4421.33	8312.37	AT5G22250.1	Polynucleotidyl transferase, ribonuclease H-like superfamily protein	IPR006941;IPR012337	Ribonuclease CAF1;Ribonuclease H-like superfamily	Q9FMS6	Probable CCR4-associated factor 1 homolog 11 (EC 3.1.13.4)	A0A2C9V215	Poly(A)-specific ribonuclease (EC 3.1.13.4)
Anche102Chr6g0083610.1	PO>P	82.2961	-3.20165	0.410666	-7.79623	6.37865e-15	2.12371e-12	24.357	10.8157	13.7915	186.687	156.793	101.333	AT4G35750.1	SEC14 cytosolic factor family protein / phosphoglyceride transfer family protein	IPR036865;IPR001251	CRAL-TRIO lipid binding domain superfamily;CRAL-TRIO lipid binding domain			A0A6I9R0D8	protein GDAP2 homolog
Anche102Chr7g0096570.1	PO>P	78.5912	-3.19704	0.653609	-4.89137	1.00138e-06	0.000112457	3.32141	7.57097	33.6512	97.1796	132.329	197.495	AT1G02205.3	Fatty acid hydroxylase superfamily	IPR021940	Uncharacterised domain Wax2, C-terminal	F4HVY0	Very-long-chain aldehyde decarbonylase CER1 (EC 4.1.99.5) (Protein ECERIFERUM 1)	A0A3S3NS68	Protein ECERIFERUM 1-like protein isoform X1
Anche102Chr4g0011390.1	PO>P	217.559	-3.18206	0.353727	-8.99582	2.34474e-19	1.16414e-16	50.9283	40.018	39.1678	396.391	224.625	554.227	AT3G15760.1	cytochrome P450 family protein					A0A834Z553	Uncharacterized protein
Anche102Chr3g0011550.1	PO>P	439.291	-3.16395	0.474151	-6.67287	2.5085e-11	5.63418e-09	74.1782	61.6494	127.433	819.633	276.889	1275.96	AT5G43700.1	AUX/IAA transcriptional regulator family protein	IPR000270;IPR033389	PB1 domain;AUX/IAA domain	O24542	Auxin-induced protein 22D (Indole-3-acetic acid-induced protein ARG13)	A0A1U8BLJ6	Auxin-responsive protein
Anche102Chr5g0026650.1	PO>P	4212.25	-3.16338	0.256789	-12.319	7.16142e-35	1.55899e-31	808.21	738.711	989.125	7377.98	5135.24	10224.2	AT5G22250.1	Polynucleotidyl transferase, ribonuclease H-like superfamily protein	IPR012337;IPR006941	Ribonuclease H-like superfamily;Ribonuclease CAF1	Q9FMS6	Probable CCR4-associated factor 1 homolog 11 (EC 3.1.13.4)	A0A218W978	Poly(A)-specific ribonuclease (EC 3.1.13.4)
Anche102Chr5g0029490.1	PO>P	22.4611	-3.14598	0.807635	-3.8953	9.80784e-05	0.00614075	1.10714	2.16314	9.37821	29.4096	24.4641	68.2444	AT4G27280.1	Calcium-binding EF-hand family protein	IPR002048;IPR011992	EF-hand domain;EF-hand domain pair	O81831	Calcium-binding protein KRP1 (KIC-related protein 1)	A0A834YXQ3	EF-hand domain-containing protein
Anche102Chr4g0023950.1	PO>P	490.858	-3.14409	0.254731	-12.3428	5.32961e-35	1.2569e-31	109.607	93.0148	97.092	794.06	670.539	1180.83	AT2G40380.1	prenylated RAB acceptor 1.B2	IPR004895	Prenylated rab acceptor PRA1	Q9FLB6	PRA1 family protein B3 (AtPRA1.B3) (Prenylated Rab acceptor 2)	A0A8B7MUB8	PRA1 family protein B3-like
Anche102Chr5g0001410.1	PO>P	139.99	-3.14215	0.463606	-6.77761	1.22176e-11	2.90553e-09	16.6071	24.8761	42.4778	232.72	133.441	389.82	AT3G14440.1	nine-cis-epoxycarotenoid dioxygenase 3	IPR004294	Carotenoid oxygenase	O24023	9-cis-epoxycarotenoid dioxygenase NCED1, chloroplastic (LeNCED1) (SlNCED1) (EC 1.13.11.51) (Nine-cis-epoxycarotenoid dioxygenase 1)	A0A822Z159	Uncharacterized protein
Anche102Chr7g0027340.1	PO>P	547.778	-3.12457	0.345552	-9.04225	1.53476e-19	7.89704e-17	87.4639	109.238	140.121	617.602	803.98	1528.26	AT2G40000.1	ortholog of sugar beet HS1 PRO-1 2	IPR037217;IPR009743;IPR009869	Tryptophan/Indoleamine 2,3-dioxygenase-like;Hs1pro-1, C-terminal;Nematode resistance protein-like HSPRO1, N-terminal	O04203	Nematode resistance protein-like HSPRO2 (AKINbetagamma-interacting protein 2) (Ortholog of sugar beet HS1 PRO-1 protein 2) (Protein Hs1pro-2)	A0A834ZBN0	Uncharacterized protein
Anche102Chr1g0092500.1	PO>P	118.376	-3.10847	0.347477	-8.94583	3.69152e-19	1.74117e-16	30.9998	22.7129	20.963	208.425	149.009	278.147	AT5G47850.1	CRINKLY4 related 4	IPR009091;IPR000719;IPR001245;IPR011009	Regulator of chromosome condensation 1/beta-lactamase-inhibitor protein II;Protein kinase domain;Serine-threonine/tyrosine-protein kinase, catalytic domain;Protein kinase-like domain superfamily	Q9FIJ6	Serine/threonine-protein kinase-like protein CCR4 (EC 2.7.11.1) (CRINKLY 4-related kinase 1) (AtCRK1) (Protein CRINKLY 4 RELATED 4) (AtCCR4)	A0A6P5XKK9	serine/threonine-protein kinase-like protein CCR4
Anche102Chr1g0092500.2	PO>P	118.376	-3.10847	0.347477	-8.94583	3.69152e-19	1.74117e-16	30.9998	22.7129	20.963	208.425	149.009	278.147	AT5G47850.1	CRINKLY4 related 4	IPR011009;IPR009091;IPR001245;IPR000719	Protein kinase-like domain superfamily;Regulator of chromosome condensation 1/beta-lactamase-inhibitor protein II;Serine-threonine/tyrosine-protein kinase, catalytic domain;Protein kinase domain	Q9FIJ6	Serine/threonine-protein kinase-like protein CCR4 (EC 2.7.11.1) (CRINKLY 4-related kinase 1) (AtCRK1) (Protein CRINKLY 4 RELATED 4) (AtCCR4)	A0A6P5XKK9	serine/threonine-protein kinase-like protein CCR4
Anche102Chr1g0111860.1	PO>P	28.9957	-3.08762	0.736248	-4.19373	2.74409e-05	0.00210264	11.0714	3.2447	4.41327	15.3442	63.3843	76.5164	AT3G17600.1	indole-3-acetic acid inducible 31	IPR000270;IPR033389	PB1 domain;AUX/IAA domain	Q8H174	Auxin-responsive protein IAA31 (Indoleacetic acid-induced protein 31)	A0A3S3P6C9	Auxin-responsive protein
Anche102Chr7g0033010.1	PO>P	291.098	-3.08058	0.49209	-6.26018	3.8453e-10	7.57593e-08	30.9998	48.6705	103.16	309.44	354.73	899.585	AT3G53810.1	Concanavalin A-like lectin protein kinase family protein	IPR013320;IPR000719;IPR001220;IPR011009	Concanavalin A-like lectin/glucanase domain superfamily;Protein kinase domain;Legume lectin domain;Protein kinase-like domain superfamily	Q7XUN6	L-type lectin-domain containing receptor kinase SIT2 (EC 2.7.11.1) (Protein SALT INTOLERANCE 2)	A0A5N5HS05	L-type lectin-domain containing receptor kinase IV.1-like
Anche102Chr7g0062530.1	PO>P	128.329	-3.06463	0.500977	-6.11731	9.51702e-10	1.71549e-07	13.2856	23.7945	43.5811	208.425	118.985	361.902	AT2G31180.1	myb domain protein 14	IPR009057;IPR001005;IPR017930	Homeobox-like domain superfamily;SANT/Myb domain;Myb domain	Q7XBH4	Transcription factor MYB4 (Myb-related protein 4) (OsMyb4) (Transcription factor RLTR1)	A0A2C9UV49	Uncharacterized protein
Anche102Chr1g0072640.1	PO>P	55.7314	-3.05783	0.665657	-4.59369	4.35467e-06	0.000424956	7.74996	9.73411	17.6531	63.934	200.161	35.1562	AT4G31180.1	Class II aminoacyl-tRNA and biotin synthetases superfamily protein	IPR012340;IPR006195;IPR045864;IPR004364;IPR004365;IPR004523	Nucleic acid-binding, OB-fold;Aminoacyl-tRNA synthetase, class II;Class II Aminoacyl-tRNA synthetase/Biotinyl protein ligase (BPL) and lipoyl protein ligase (LPL);Aminoacyl-tRNA synthetase, class II (D/K/N);OB-fold nucleic acid binding domain, AA-tRNA synthetase-type;Aspartate-tRNA synthetase, type 2	Q9M084	Aspartate--tRNA ligase 2, cytoplasmic (EC 6.1.1.12) (Aspartyl-tRNA synthetase) (AspRS) (Protein IMPAIRED IN BABA-INDUCED DISEASE IMMUNITY 1)	A0A1U8B872	Aspartyl-tRNA synthetase (EC 6.1.1.12)
Anche102Chr6g0084320.1	PO>P	46.0834	-3.00982	0.685777	-4.38892	1.13913e-05	0.000959444	0	16.2235	13.7915	69.0487	67.8323	109.605	AT1G76240.1	DUF241 domain protein (DUF241)	IPR004320	Protein BPS1, chloroplastic			A0A834ZHH4	Uncharacterized protein
Anche102Chr6g0084400.1	PO>P	151.198	-3.0043	0.479936	-6.25979	3.85489e-10	7.57593e-08	9.96424	33.5286	55.1659	248.064	206.833	353.63	AT1G76240.1	DUF241 domain protein (DUF241)	IPR004320	Protein BPS1, chloroplastic			A0A834ZHH4	Uncharacterized protein
Anche102Chr2g0008230.1	PO>P	15.4869	-2.97811	0.810938	-3.67242	0.000240264	0.0133062	3.32141	1.08157	5.51659	29.4096	12.2321	41.3602	AT4G17500.1	ethylene responsive element binding factor 1	IPR001471;IPR016177	AP2/ERF domain;DNA-binding domain superfamily	Q9LW50	Ethylene-responsive transcription factor 2 (NsERF2) (Ethylene-responsive element-binding factor 2) (EREBP-2)	A0A443PG85	Ethylene-responsive transcription factor 1A
Anche102Scf0003g0002020.1	PO>P	912.006	-2.9753	0.242469	-12.2708	1.2991e-34	2.45096e-31	195.963	252.005	171.014	2103.43	1403.35	1346.28	AT5G07610.1	F-box family protein	IPR001810;IPR017451;IPR036047	F-box domain;F-box associated interaction domain;F-box-like domain superfamily	Q9FLS0	F-box protein At5g07610	A0A2G5EW59	F-box domain-containing protein
Anche102Chr7g0055010.1	PO>P	83.3423	-2.96992	0.484168	-6.13406	8.56634e-10	1.58449e-07	25.4642	19.4682	12.6882	66.4913	200.161	175.781	AT3G12400.2	Ubiquitin-conjugating enzyme/RWD-like protein	IPR016135;IPR008883	Ubiquitin-conjugating enzyme/RWD-like;Ubiquitin E2 variant, N-terminal	Q9LHG8	Protein ELC (AtELC) (ESCRT-I complex subunit VPS23 homolog 1) (Protein VACUOLAR PROTEIN SORTING 23A) (Vacuolar protein-sorting-associated protein 23 homolog 1)	A0A822Y4I3	Uncharacterized protein
Anche102Chr6g0088580.1	PO>P	386.141	-2.96654	0.762324	-3.89144	9.96508e-05	0.00621673	36.5355	68.1388	157.223	397.669	453.698	1203.58	AT3G19580.1	zinc-finger protein 2	IPR036236;IPR013087	Zinc finger C2H2 superfamily;Zinc finger C2H2-type	Q9SSW2	Zinc finger protein AZF2 (Zinc-finger protein 2)	A0A834ZDC5	Uncharacterized protein
Anche102Chr6g0067580.1	PO>P	46.1818	-2.95379	0.505324	-5.84533	5.05555e-09	8.36679e-07	5.53569	10.8157	14.3431	112.524	51.1522	82.7204	AT3G03280.1	hypothetical protein	IPR025322	PADRE domain			A0A3S3QIH3	Uncharacterized protein
Anche102Scf0581g0000020.1	PO>P	8.5206	-2.93588	0.88577	-3.31449	0.000918097	0.0408524	3.32141	1.08157	1.65498	14.0655	14.4561	16.5441	AT3G43920.2	dicer-like 3	IPR014001;IPR006935;IPR027417	Helicase superfamily 1/2, ATP-binding domain;Helicase/UvrB, N-terminal;P-loop containing nucleoside triphosphate hydrolase	Q5N870	Endoribonuclease Dicer homolog 3a (Dicer-like protein 3a) (OsDCL3a) (EC 3.1.26.-)	A0A443N660	Ribonuclease III domain-containing protein
Anche102Chr5g0040970.1	PO>P	30.1316	-2.90349	0.500748	-5.79832	6.69843e-09	1.07708e-06	7.74996	8.65254	5.51659	40.9177	60.0483	57.9043	AT1G31280.1	Argonaute family protein	IPR032474	Protein argonaute, N-terminal	Q9SHF3	Protein argonaute 2	A0A3S3MRW1	Protein argonaute 2
Anche102Chr5g0040970.2	PO>P	30.1316	-2.90349	0.500748	-5.79832	6.69843e-09	1.07708e-06	7.74996	8.65254	5.51659	40.9177	60.0483	57.9043	AT1G31280.1	Argonaute family protein	IPR032474	Protein argonaute, N-terminal	Q9SHF3	Protein argonaute 2	A0A3S3MRW1	Protein argonaute 2
Anche102Chr7g0078360.1	PO>P	698.492	-2.89938	0.210849	-13.751	5.02609e-43	2.03198e-39	149.464	190.356	156.12	1450.02	975.229	1269.76	AT5G45820.1	CBL-interacting protein kinase 20	IPR011009;IPR004041;IPR018451;IPR000719	Protein kinase-like domain superfamily;NAF domain;NAF/FISL domain;Protein kinase domain	Q9LWM4	CBL-interacting protein kinase 5 (EC 2.7.11.1) (OsCIPK05)	A0A438HH53	Non-specific serine/threonine protein kinase (EC 2.7.11.1)
Anche102Chr1g0088070.1	PO>P	184.344	-2.88591	0.294719	-9.79207	1.21781e-22	9.31457e-20	35.4284	36.7733	57.3726	265.965	400.322	310.202	AT1G03910.2	cactus-binding carboxy-terminal, cactin	IPR018816;IPR019134	Cactin, central domain;Cactin, C-terminal	F4I2J8	Cactin	A0A200R9P6	RNA recognition motif domain
Anche102Chr7g0027440.1	PO>P	121.99	-2.87613	0.529284	-5.43399	5.51083e-08	7.95697e-06	22.1427	28.1208	36.9612	88.2289	150.121	406.364	AT2G29670.2	Tetratricopeptide repeat (TPR)-like superfamily protein	IPR011990	Tetratricopeptide-like helical domain superfamily			A0A067LDN1	Uncharacterized protein
Anche102Scf0035g0000030.1	PO>P	105.625	-2.87227	0.385413	-7.45244	9.1629e-14	2.81859e-11	19.9285	23.7945	31.4446	166.228	124.545	267.807	AT1G53830.1	pectin methylesterase 2	IPR000070;IPR011050	Pectinesterase, catalytic;Pectin lyase fold/virulence factor	O04887	Pectinesterase 2 (PE 2) (EC 3.1.1.11) (Pectin methylesterase)	A0A834Z3A6	Pectinesterase (EC 3.1.1.11)
Anche102Chr6g0084150.1	PO>P	754.878	-2.87181	0.253512	-11.3281	9.52362e-30	1.22508e-26	176.035	144.93	221.215	1461.53	950.765	1574.79	AT4G38400.1	expansin-like A2	IPR007117;IPR009009;IPR036908;IPR007112;IPR036749	Expansin, cellulose-binding-like domain;RlpA-like protein, double-psi beta-barrel domain;RlpA-like domain superfamily;Expansin/pollen allergen, DPBB domain;Expansin, cellulose-binding-like domain superfamily	Q9SVE5	Expansin-like A2 (At-EXPL2) (AtEXLA2) (AtEXPL2) (Ath-ExpBeta-2.2)	A0A3S4PMF2	Expansin-like protein A2
Anche102Chr6g0067310.1	PO>P	382.401	-2.84593	0.343432	-8.28676	1.16378e-16	4.51164e-14	69.7497	74.6282	133.502	493.57	558.227	964.727	AT2G01290.1	ribose-5-phosphate isomerase 2	IPR004788;IPR037171	Ribose 5-phosphate isomerase, type A;NagB/RpiA transferase-like	Q9ZU38	Probable ribose-5-phosphate isomerase 2 (EC 5.3.1.6) (Phosphoriboisomerase 2)	A0A0D2NDU2	Ribose-5-phosphate isomerase (EC 5.3.1.6)
Anche102Chr6g0084570.1	PO>P	13.4308	-2.84309	0.748694	-3.7974	0.000146223	0.00860311	4.42855	2.16314	3.30995	16.6228	18.9041	35.1562	AT2G17040.1	NAC domain containing protein 36	IPR003441;IPR036093	NAC domain;NAC domain superfamily	I1LPE9	NAC domain-containing protein 6 (GmNAC6)	A0A3S3NEE1	NAC domain-containing protein 35-like protein
Anche102Chr2g0023200.1	PO>P	14.5486	-2.8141	0.749342	-3.75543	0.000173044	0.00997379	4.42855	3.2447	3.30995	26.8523	12.2321	37.2242	AT3G50310.1	mitogen-activated protein kinase kinase kinase 20	IPR011009;IPR000719	Protein kinase-like domain superfamily;Protein kinase domain	Q9SND6	Mitogen-activated protein kinase kinase kinase 20 (MAPKK kinase 20) (EC 2.7.11.25) (Protein ABA-INSENSITIVE PROTEIN KINASE 1)	A0A1U8A854	mitogen-activated protein kinase kinase kinase 2-like
Anche102Scf0001g0000880.1	PO>P	1469.96	-2.81173	0.257317	-10.9271	8.55161e-28	8.64324e-25	245.785	363.407	487.115	2232.57	2466.43	3024.47	AT4G17490.1	ethylene responsive element binding factor 6	IPR016177;IPR001471	DNA-binding domain superfamily;AP2/ERF domain	Q8VZ91	Ethylene-responsive transcription factor 6 (AtERF6) (Ethylene-responsive element-binding factor 6) (EREBP-6)	A0A3S3NIZ9	Ethylene-responsive transcription factor 5
Anche102Chr7g0078950.1	PO>P	790.178	-2.78086	0.223019	-12.4692	1.09957e-35	2.8289e-32	187.106	228.211	187.564	1703.2	1045.29	1389.7	AT5G45820.1	CBL-interacting protein kinase 20	IPR018451;IPR000719;IPR011009;IPR004041	NAF/FISL domain;Protein kinase domain;Protein kinase-like domain superfamily;NAF domain	Q9LWM4	CBL-interacting protein kinase 5 (EC 2.7.11.1) (OsCIPK05)	A0A438HH53	Non-specific serine/threonine protein kinase (EC 2.7.11.1)
Anche102Chr3g0018520.1	PO>P	1646.89	-2.77955	0.31209	-8.90624	5.27931e-19	2.40975e-16	415.177	427.219	413.744	3855.22	1475.63	3294.34	AT1G64720.1	Polyketide cyclase/dehydrase and lipid transport superfamily protein	IPR002913	START domain			A0A061G3R2	Polyketide cyclase/dehydrase and lipid transport superfamily protein
Anche102Scf0009g0000930.1	PO>P	21.6204	-2.77567	0.587459	-4.72488	2.30254e-06	0.00024678	5.53569	3.2447	7.17157	48.5898	30.0241	35.1562	AT4G12290.1	Copper amine oxidase family protein	IPR015802;IPR036460;IPR015798;IPR015800;IPR016182	Copper amine oxidase, N3-terminal;Copper amine oxidase, catalytic domain superfamily;Copper amine oxidase, catalytic domain;Copper amine oxidase, N2-terminal;Copper amine oxidase, N-terminal	Q8H1H9	Primary amine oxidase (EC 1.4.3.21) (Amine oxidase [copper-containing])	A0A3S3NVP6	Amine oxidase (EC 1.4.3.-)
Anche102Chr6g0089270.1	PO>P	514.567	-2.77551	0.713269	-3.89124	9.97313e-05	0.00621673	69.7497	84.3623	238.317	508.914	680.547	1505.51	AT3G19580.1	zinc-finger protein 2	IPR013087;IPR036236	Zinc finger C2H2-type;Zinc finger C2H2 superfamily	Q9SSW2	Zinc finger protein AZF2 (Zinc-finger protein 2)	A0A834ZDC5	Uncharacterized protein
Anche102Chr4g0077120.1	PO>P	2561.15	-2.76857	0.298863	-9.26368	1.97498e-20	1.14065e-17	725.175	758.179	484.908	6269.37	2797.81	4331.45	AT5G05250.1	hypothetical protein					A0A8B7CYE3	uncharacterized protein LOC103720708
Anche102Chr7g0020230.1	PO>P	617.461	-2.7627	0.298323	-9.26078	2.02942e-20	1.14865e-17	197.07	120.054	158.878	829.863	855.132	1543.77	AT3G59080.1	Eukaryotic aspartyl protease family protein	IPR021109;IPR032861;IPR033121;IPR032799	Aspartic peptidase domain superfamily;Xylanase inhibitor, N-terminal;Peptidase family A1 domain;Xylanase inhibitor, C-terminal	Q9LNJ3	Aspartyl protease family protein 2 (EC 3.4.23.-)	A0A443PZH3	Aspartyl protease family protein 2-like protein isoform X2
Anche102Chr6g0084250.1	PO>P	681.854	-2.75078	0.255649	-10.76	5.31616e-27	5.18784e-24	169.392	154.664	203.562	1410.38	800.644	1352.48	AT4G38400.1	expansin-like A2	IPR036749;IPR007112;IPR009009;IPR036908;IPR007117	Expansin, cellulose-binding-like domain superfamily;Expansin/pollen allergen, DPBB domain;RlpA-like protein, double-psi beta-barrel domain;RlpA-like domain superfamily;Expansin, cellulose-binding-like domain	Q9SVE5	Expansin-like A2 (At-EXPL2) (AtEXLA2) (AtEXPL2) (Ath-ExpBeta-2.2)	A0A3S4PMF2	Expansin-like protein A2
Anche102Scf0010g0000330.1	PO>P	2122.84	-2.74171	0.264837	-10.3525	4.07855e-25	3.72332e-22	436.212	535.376	682.954	2836.11	3172.55	5073.87	AT1G70090.1	glucosyl transferase family 8	IPR002495;IPR029044	Glycosyl transferase, family 8;Nucleotide-diphospho-sugar transferases	O04536	Probable galacturonosyltransferase-like 9 (EC 2.4.1.-) (Like glycosyl transferase 8)	A0A3S3NAD9	Hexosyltransferase (EC 2.4.1.-)
Anche102Chr4g0039540.1	PO>P	52.7751	-2.73067	0.393986	-6.93088	4.18231e-12	1.05678e-09	9.96424	16.2235	14.8948	92.0649	110.089	73.4144	AT3G23160.1	plant/protein (DUF668)	IPR021864;IPR007700	Domain of unknown function DUF3475;Domain of unknown function DUF668	Q9XID5	Protein PSK SIMULATOR 1 (AtPSI1)	A0A3S3MSH0	Uncharacterized protein
Anche102Chr6g0087570.1	PO>P	40.7149	-2.7302	0.767657	-3.55654	0.000375777	0.0196208	6.64282	11.8972	13.2398	8.95076	101.192	102.367	AT5G39040.1	transporter associated with antigen processing protein 2	IPR011527;IPR003439;IPR036640;IPR027417	ABC transporter type 1, transmembrane domain;ABC transporter-like, ATP-binding domain;ABC transporter type 1, transmembrane domain superfamily;P-loop containing nucleoside triphosphate hydrolase	Q9FNU2	ABC transporter B family member 25 (ABC transporter ABCB.25) (OsABCB25) (Protein ALS1 homolog) (Protein ALUMINUM SENSITIVE 1) (OsALS1)	A0A6I9S612	ABC transporter B family member 25 isoform X2
Anche102Chr5g0072100.1	PO>P	627.25	-2.72175	0.246787	-11.0288	2.77637e-28	3.02197e-25	204.82	141.685	150.051	1058.75	834.004	1374.19	AT2G30020.1	Protein phosphatase 2C family protein	IPR036457;IPR001932	PPM-type phosphatase domain superfamily;PPM-type phosphatase domain	O80871	Probable protein phosphatase 2C 25 (AtPP2C25) (EC 3.1.3.16) (Protein phosphatase AP2C1)	A0A3S3MSL5	Protein-serine/threonine phosphatase (EC 3.1.3.16)
Anche102Scf1702g0000020.1	PO>P	31.59	-2.71907	0.496055	-5.48139	4.22002e-08	6.15601e-06	6.64282	12.9788	6.06825	48.5898	51.1522	64.1083	AT4G38400.1	expansin-like A2	IPR007112;IPR036749;IPR007117;IPR036908	Expansin/pollen allergen, DPBB domain;Expansin, cellulose-binding-like domain superfamily;Expansin, cellulose-binding-like domain;RlpA-like domain superfamily	Q9SVE5	Expansin-like A2 (At-EXPL2) (AtEXLA2) (AtEXPL2) (Ath-ExpBeta-2.2)	A0A6I9SIK1	expansin-like A2
Anche102Chr2g0050620.1	PO>P	90.0869	-2.7128	0.604521	-4.48753	7.20541e-06	0.00065148	8.8571	19.4682	41.9261	86.9502	98.9685	284.352	AT1G13710.1	cytochrome P450, family 78, subfamily A, polypeptide 5	IPR036396;IPR001128	Cytochrome P450 superfamily;Cytochrome P450	Q9LMX7	Cytochrome P450 78A5 (EC 1.14.-.-) (Protein KLUH)	A0A444F5H0	Uncharacterized protein
Anche102Chr1g0102700.1	PO>P	31.8189	-2.70966	0.47198	-5.74104	9.40964e-09	1.48767e-06	7.74996	8.65254	8.82655	48.5898	47.8162	69.2784	AT2G22500.1	uncoupling protein 5	IPR018108;IPR023395	Mitochondrial substrate/solute carrier;Mitochondrial carrier domain superfamily	Q9SJY5	Mitochondrial uncoupling protein 5 (AtPUMP5) (Mitochondrial dicarboxylate carrier 1)	A0A6A1VIY7	Mitochondrial uncoupling protein 5
Anche102Chr5g0072120.1	PO>P	516.015	-2.70894	0.274798	-9.85795	6.33275e-23	4.97825e-20	164.963	124.38	122.468	768.486	674.987	1240.81	AT2G30020.1	Protein phosphatase 2C family protein	IPR001932;IPR036457	PPM-type phosphatase domain;PPM-type phosphatase domain superfamily	O80871	Probable protein phosphatase 2C 25 (AtPP2C25) (EC 3.1.3.16) (Protein phosphatase AP2C1)	A0A3S3MSL5	Protein-serine/threonine phosphatase (EC 3.1.3.16)
Anche102Chr6g0067110.1	PO>P	108.588	-2.70804	0.346406	-7.81753	5.38689e-15	1.81487e-12	21.0356	27.0392	36.9612	164.95	152.345	249.195	AT2G01290.1	ribose-5-phosphate isomerase 2	IPR037171;IPR004788	NagB/RpiA transferase-like;Ribose 5-phosphate isomerase, type A	Q9ZU38	Probable ribose-5-phosphate isomerase 2 (EC 5.3.1.6) (Phosphoriboisomerase 2)	A0A0D2NDU2	Ribose-5-phosphate isomerase (EC 5.3.1.6)
Anche102Chr7g0036880.1	PO>P	30.7728	-2.70223	0.63912	-4.22804	2.35732e-05	0.00183275	6.64282	16.2235	2.7583	48.5898	41.1442	69.2784	AT1G33760.1	Integrase-type DNA-binding superfamily protein	IPR016177;IPR001471	DNA-binding domain superfamily;AP2/ERF domain	Q9LQ28	Ethylene-responsive transcription factor ERF022	A0A3S3QYN5	Ethylene-responsive transcription factor ERF036-like protein
Anche102Chr1g0101960.1	PO>P	641.749	-2.69766	0.689885	-3.9103	9.21814e-05	0.00584918	95.2138	115.728	302.309	746.749	697.227	1893.26	AT2G15760.1	calmodulin-binding protein (DUF1645)	IPR012442	Protein of unknown function DUF1645, plant			A0A443PP03	Putative Heat stress transcription factor A-2c
Anche102Chr4g0045990.1	PO>P	27.4032	-2.69316	0.524176	-5.1379	2.77828e-07	3.49445e-05	4.42855	11.8972	6.06825	42.1964	52.2643	47.5643	AT4G33660.1	cysteine-rich TM module stress tolerance protein	IPR028144	Cysteine-rich transmembrane CYSTM domain	Q8LG30	Protein CYSTEINE-RICH TRANSMEMBRANE MODULE 11 (AthCYSTM11)	A0A822ZB46	CYSTM domain-containing protein
Anche102Chr3g0060670.1	PO>P	835.47	-2.69255	0.329818	-8.16374	3.24811e-16	1.22562e-13	202.606	284.452	185.357	2039.49	799.532	1501.38	AT3G02550.1	LOB domain-containing protein 41	IPR004883	Lateral organ boundaries, LOB	Q9M886	LOB domain-containing protein 41 (ASYMMETRIC LEAVES 2-like protein 38) (AS2-like protein 38)	A0A443PSW5	LOB domain-containing protein 41-like protein
Anche102Chr3g0060730.1	PO>P	1927.56	-2.66586	0.31335	-8.50764	1.77511e-17	7.28052e-15	470.533	584.047	519.663	4844.92	1812.57	3333.63	AT3G02550.1	LOB domain-containing protein 41	IPR004883	Lateral organ boundaries, LOB	Q9M886	LOB domain-containing protein 41 (ASYMMETRIC LEAVES 2-like protein 38) (AS2-like protein 38)	A0A443PSW5	LOB domain-containing protein 41-like protein
Anche102Chr4g0031030.1	PO>P	78.9621	-2.66127	0.519305	-5.12468	2.98047e-07	3.69944e-05	8.8571	14.0604	39.7195	162.392	96.7445	151.999	AT4G25830.1	Uncharacterized protein family (UPF0497)	IPR006702;IPR006459	Casparian strip membrane protein domain;Casparian strip membrane protein	B9IM09	CASP-like protein 2C1 (PtCASPL2C1)	A0A3S3PXG0	CASP-like protein
Anche102Chr7g0132750.1	PO>P	60.3985	-2.64479	0.388652	-6.80505	1.01013e-11	2.4433e-09	18.8213	17.3051	14.3431	132.983	74.5044	104.435	AT5G05250.1	hypothetical protein					A0A834YGE6	Uncharacterized protein
Anche102Chr6g0084270.1	PO>P	24.5518	-2.64473	0.631469	-4.18822	2.81156e-05	0.00213317	5.53569	7.57097	7.17157	26.8523	27.8001	72.3804	AT3G45960.2	expansin-like A3	IPR036908;IPR036749;IPR007112	RlpA-like domain superfamily;Expansin, cellulose-binding-like domain superfamily;Expansin/pollen allergen, DPBB domain	Q9LZT5	Expansin-like A3 (At-EXPL3) (AtEXLA3) (AtEXPL3) (Ath-ExpBeta-2.3)	A0A804L2Y7	Uncharacterized protein
Anche102Chr5g0063810.1	PO>P	146.984	-2.6436	0.497606	-5.31264	1.08049e-07	1.49161e-05	33.2141	32.447	55.1659	164.95	125.657	470.473	AT2G38470.1	WRKY DNA-binding protein 33	IPR036576;IPR003657	WRKY domain superfamily;WRKY domain	Q6B6R4	WRKY transcription factor WRKY24 (OsWRKY24)	A0A0M4PNU9	Transcription factor WRKY33
Anche102Chr4g0032530.1	PO>P	414.669	-2.62953	0.38453	-6.83829	8.01414e-12	1.97218e-09	91.8924	70.3019	181.496	681.536	467.042	995.747	AT5G57123.1	hypothetical protein					A0A1U8BIZ8	uncharacterized protein LOC104611379
Anche102Chr4g0058230.1	PO>P	7156.88	-2.62907	0.216261	-12.1569	5.27086e-34	8.97783e-31	1930.85	1672.1	2369.93	13421	9257.45	14290	AT5G67300.1	myb domain protein r1	IPR001005;IPR017930;IPR009057	SANT/Myb domain;Myb domain;Homeobox-like domain superfamily	Q9FDW1	Transcription factor MYB44 (Myb-related protein 44) (AtMYB44) (Myb-related protein R1) (AtMYBR1)	A0A200PV51	SANT/Myb domain
Anche102Chr6g0059220.1	PO>P	815.607	-2.62563	0.745293	-3.52295	0.000426764	0.021823	127.321	149.256	404.918	994.813	700.563	2516.77	AT1G02070.1	zinc ion-binding protein	IPR011011	Zinc finger, FYVE/PHD-type			A0A3S3N4I1	Uncharacterized protein
Anche102Chr1g0096230.1	PO>P	217.408	-2.60734	0.418057	-6.2368	4.46604e-10	8.5979e-08	46.4998	48.6705	87.1621	433.472	176.809	511.833	AT4G33490.2	Eukaryotic aspartyl protease family protein	IPR021109;IPR032799;IPR032861;IPR033121	Aspartic peptidase domain superfamily;Xylanase inhibitor, C-terminal;Xylanase inhibitor, N-terminal;Peptidase family A1 domain	Q0IU52	Aspartic proteinase Asp1 (OSAP1) (OsAsp1) (EC 3.4.23.-) (Nucellin-like protein)	A0A3S3PGT6	Aspartic proteinase Asp1-like protein
Anche102Chr7g0048720.1	PO>P	44.1513	-2.59488	0.433788	-5.9819	2.20549e-09	3.80582e-07	17.7142	6.48941	13.2398	85.6715	75.6164	66.1764	AT1G34780.1	APR-like 4	IPR013766;IPR036249	Thioredoxin domain;Thioredoxin-like superfamily	Q84P95	5'-adenylylsulfate reductase-like 3 (Adenosine 5'-phosphosulfate reductase-like 3) (APR-like 3) (OsAPRL3)	A0A3S3N4Z2	5'-adenylylsulfate reductase-like protein 4
Anche102Chr1g0102710.1	PO>P	53.7959	-2.56686	0.500384	-5.12978	2.9008e-07	3.61642e-05	16.6071	7.57097	21.5147	93.3436	54.4883	129.251	AT4G24570.1	dicarboxylate carrier 2	IPR018108;IPR023395	Mitochondrial substrate/solute carrier;Mitochondrial carrier domain superfamily	Q9SB52	Mitochondrial uncoupling protein 4 (AtPUMP4) (Mitochondrial dicarboxylate carrier 2)	A0A0A0LPN1	Uncharacterized protein
Anche102Chr7g0035040.1	PO>P	625.664	-2.56593	0.416229	-6.1647	7.06184e-10	1.32351e-07	126.214	178.459	236.662	755.7	577.131	1879.82	AT1G65690.1	Late embryogenesis abundant (LEA) hydroxyproline-rich glycoprotein family	IPR004864	Late embryogenesis abundant protein, LEA_2 subgroup	Q8LD98	NDR1/HIN1-like protein 6	A0A443PPE1	Late embryogenesis abundant protein
Anche102Scf0162g0000060.1	PO>P	82.7165	-2.56456	0.393492	-6.51744	7.1519e-11	1.55691e-08	34.3213	18.3867	19.8597	135.54	98.9685	189.223	AT4G38400.1	expansin-like A2	IPR007112;IPR036749;IPR007117;IPR036908	Expansin/pollen allergen, DPBB domain;Expansin, cellulose-binding-like domain superfamily;Expansin, cellulose-binding-like domain;RlpA-like domain superfamily	Q9SVE5	Expansin-like A2 (At-EXPL2) (AtEXLA2) (AtEXPL2) (Ath-ExpBeta-2.2)	A0A6I9SIK1	expansin-like A2
Anche102Chr2g0019080.1	PO>P	1633.22	-2.5645	0.292852	-8.75698	2.00554e-18	8.86823e-16	469.426	394.772	551.659	2764.5	1698.03	3920.95	AT5G09960.1	sorbin/SH3 domain protein					A0A6P5TMM8	uncharacterized protein LOC110768751
Anche102Scf0003g0001290.1	PO>P	168.572	-2.56414	0.461382	-5.55754	2.7361e-08	4.0329e-06	25.4642	31.3655	87.1621	198.195	283.561	385.684	AT3G63470.1	serine carboxypeptidase-like 40	IPR029058;IPR001563	Alpha/Beta hydrolase fold;Peptidase S10, serine carboxypeptidase	P52711	Serine carboxypeptidase II-3 (EC 3.4.16.6) (CP-MII.3) [Cleaved into: Serine carboxypeptidase II-3 chain A; Serine carboxypeptidase II-3 chain B]	A0A6I9S760	Carboxypeptidase (EC 3.4.16.-)
Anche102Chr5g0013510.1	PO>P	32.6738	-2.56346	0.630727	-4.06429	4.81779e-05	0.00343278	9.96424	6.48941	11.5848	60.0979	20.0161	87.8905	AT5G28237.1	Pyridoxal-5'-phosphate-dependent enzyme family protein	IPR006654;IPR036052;IPR001926	Tryptophan synthase, beta chain;Tryptophan synthase beta subunit-like PLP-dependent enzyme;Pyridoxal-phosphate dependent enzyme	P43284	Tryptophan synthase beta chain 2, chloroplastic (EC 4.2.1.20) (Orange pericarp 2) (Fragment)	A0A4S4EYP5	Tryptophan synthase (EC 4.2.1.20)
Anche102Chr7g0133200.1	PO>P	59.9028	-2.5582	0.373905	-6.84184	7.81831e-12	1.94086e-09	15.4999	14.0604	21.5147	117.639	80.0644	110.639	AT5G05250.1	hypothetical protein					A0A834YGE6	Uncharacterized protein
Anche102Chr5g0017510.1	PO>P	515.586	-2.54455	0.437247	-5.81949	5.90291e-09	9.6562e-07	151.678	111.401	188.667	1327.27	313.586	1000.92	AT4G10270.1	Wound-responsive family protein	IPR022251	Protein of unknown function wound-induced			A0A059BVQ5	Uncharacterized protein
Anche102Chr5g0041510.1	PO>P	1194	-2.53706	0.271958	-9.32884	1.07034e-20	6.45159e-18	298.927	425.056	329.341	2417.98	1286.59	2406.13	AT2G26730.1	Leucine-rich repeat protein kinase family protein	IPR001611;IPR011009;IPR013210;IPR000719	Leucine-rich repeat;Protein kinase-like domain superfamily;Leucine-rich repeat-containing N-terminal, plant-type;Protein kinase domain	O48788	Probable inactive receptor kinase At2g26730	A0A834YUY9	Protein kinase domain-containing protein
Anche102Chr3g0030710.1	PO>P	258.321	-2.50721	0.358645	-6.99078	2.73357e-12	7.09726e-10	55.3569	60.5678	113.642	425.8	296.905	597.655	AT1G50640.1	ethylene responsive element binding factor 3	IPR016177;IPR001471	DNA-binding domain superfamily;AP2/ERF domain	O80339	Ethylene-responsive transcription factor 3 (AtERF3) (Ethylene-responsive element-binding factor 3) (EREBP-3)	A0A3S3P1S6	Ethylene-responsive transcription factor 12-like protein
Anche102Chr1g0018580.1	PO>P	104.065	-2.49822	0.563507	-4.43334	9.27864e-06	0.000818023	18.8213	17.3051	56.2692	95.901	128.993	307.1	AT5G06720.1	peroxidase 2	IPR010255;IPR002016	Haem peroxidase superfamily;Haem peroxidase	Q9LEH3	Peroxidase 15 (Prx15) (EC 1.11.1.7) (Anionic peroxidase)	A0A834YYJ7	Peroxidase (EC 1.11.1.7)
Anche102Chr7g0063190.1	PO>P	116.248	-2.49641	0.479272	-5.20875	1.90115e-07	2.46801e-05	21.0356	24.8761	57.3726	177.736	114.537	301.93	AT2G31180.1	myb domain protein 14	IPR009057;IPR001005;IPR017930	Homeobox-like domain superfamily;SANT/Myb domain;Myb domain	Q7XBH4	Transcription factor MYB4 (Myb-related protein 4) (OsMyb4) (Transcription factor RLTR1)	A0A2C9UV49	Uncharacterized protein
Anche102Chr6g0084480.1	PO>P	16.026	-2.49097	0.615977	-4.04394	5.25613e-05	0.00365475	5.53569	3.2447	5.51659	28.1309	28.9121	24.8161	AT2G17040.1	NAC domain containing protein 36	IPR003441;IPR036093	NAC domain;NAC domain superfamily	I1LPE9	NAC domain-containing protein 6 (GmNAC6)	A0A3S3NEE1	NAC domain-containing protein 35-like protein
Anche102Chr7g0036890.1	PO>P	51.0545	-2.48888	0.420671	-5.91645	3.28966e-09	5.50873e-07	8.8571	15.1419	20.963	106.13	75.6164	79.6184	AT1G33760.1	Integrase-type DNA-binding superfamily protein	IPR001471;IPR016177	AP2/ERF domain;DNA-binding domain superfamily	Q9LQ28	Ethylene-responsive transcription factor ERF022	A0A3S3QYN5	Ethylene-responsive transcription factor ERF036-like protein
Anche102Chr7g0080310.1	PO>P	15.8372	-2.48484	0.765233	-3.24717	0.00116559	0.0492333	6.64282	2.16314	5.51659	15.3442	17.7921	47.5643	AT5G43190.1	Galactose oxidase/kelch repeat superfamily protein			Q9FHS6	F-box/kelch-repeat protein At5g43190	A0A5B7BLR9	Putative Galactose oxidase/kelch repeat superfamily protein
Anche102Chr1g0096230.2	PO>P	222.069	-2.47955	0.417687	-5.93638	2.91376e-09	4.93769e-07	53.1426	51.9153	95.9887	438.587	176.809	515.969	AT4G33490.2	Eukaryotic aspartyl protease family protein	IPR032799;IPR032861;IPR033121;IPR021109	Xylanase inhibitor, C-terminal;Xylanase inhibitor, N-terminal;Peptidase family A1 domain;Aspartic peptidase domain superfamily	Q0IU52	Aspartic proteinase Asp1 (OSAP1) (OsAsp1) (EC 3.4.23.-) (Nucellin-like protein)	A0A3S3PGT6	Aspartic proteinase Asp1-like protein
Anche102Scf0162g0000010.1	PO>P	15.8426	-2.4715	0.72768	-3.39641	0.000682756	0.0321497	1.10714	4.32627	8.27489	20.4589	27.8001	33.0882	AT1G76240.1	DUF241 domain protein (DUF241)	IPR004320	Protein BPS1, chloroplastic			A0A834ZHH4	Uncharacterized protein
Anche102Chr6g0072460.1	PO>P	1185.47	-2.45828	0.288519	-8.52035	1.59067e-17	6.61998e-15	295.606	349.346	448.499	1489.66	1617.97	2911.76	AT5G64660.1	CYS, MET, PRO, and GLY protein 2	IPR016024;IPR003613	Armadillo-type fold;U-box domain	Q9FLF4	U-box domain-containing protein 27 (EC 2.3.2.27) (Plant U-box protein 27) (RING-type E3 ubiquitin transferase PUB27)	A0A3S4P5S4	RING-type E3 ubiquitin transferase (EC 2.3.2.27)
Anche102Chr1g0003030.1	PO>P	306.828	-2.45521	0.306496	-8.01058	1.14173e-15	4.09e-13	76.3925	77.8729	127.433	465.439	395.874	697.954	AT5G13810.1	Glutaredoxin family protein	IPR002109;IPR036249	Glutaredoxin;Thioredoxin-like superfamily	Q9FLE8	Uncharacterized protein At5g39865	A0A6A6KK15	Glutaredoxin domain-containing protein
Anche102Chr3g0003430.1	PO>P	283.031	-2.44679	0.329298	-7.43032	1.08339e-13	3.29677e-11	84.1424	85.4439	93.2304	565.176	259.097	611.097	AT5G49520.1	WRKY DNA-binding protein 48	IPR003657;IPR036576	WRKY domain;WRKY domain superfamily	Q9FGZ4	Probable WRKY transcription factor 48 (WRKY DNA-binding protein 48)	A0A835DFJ2	WRKY transcription factor
Anche102Chr3g0046790.1	PO>P	14.9206	-2.43578	0.737449	-3.30298	0.000956631	0.0421693	7.74996	3.2447	3.30995	31.967	12.2321	31.0202	AT5G51990.1	C-repeat-binding factor 4	IPR016177;IPR001471	DNA-binding domain superfamily;AP2/ERF domain	A2XWL6	Dehydration-responsive element-binding protein 1E (Protein DREB1E)	A0A0U2PUE7	CBF-like transcription factor c
[truncated: 395 more rows]
