# Supplementary material for: Beyond Structure: The Role of the Outer Integument in Embryo, Endosperm, and Seed Development in Annona
Source: Physiol Plant. 2025 Sep 24;177(5):e70538. doi: 10.1111/ppl.70538 (PMC12460975; doi:10.1111/ppl.70538)
Supplement: Supplementary file 3 — Table S5: Enriched genes in pistils with early‐developing seeds (PS) versus pistils without early‐developing seeds (P) in wild‐type Annona at 4 days after pollination (DAP). Table S6: Enriched genes in pistils with early‐developing seeds (PS) versus pistils without early‐developing seeds (P) in Annona ino at 4 days after pollination (DAP). Table S7: Enriched genes in pistils with early‐developing seeds (PS) versus pistils without early‐developing seeds (P) in wild‐type Annona at 8 days after pollination (DAP). Table S8: Enriched genes in pistils with early‐developing seeds (PS) versus pistils without early‐developing seeds (P) in Annona ino at 8 days after pollination (DAP). Table S9: Functional enrichment analysis of differentially expressed genes (DEGs) between pistils with early‐developing seeds (PS) and pistils without early‐developing seeds (P) samples in wild‐type Annona at 4 days after pollination (DAP). Table S10: Functional enrichment analysis of differentially expressed genes (DEGs) between pistils with early‐developing seeds (PS) and pistils without early‐developing seeds (P) samples in Annona ino at 4 days after pollination (DAP). Table S11: Functional enrichment analysis of differentially expressed genes (DEGs) between pistils with early‐developing seeds (PS) and pistils without early‐developing seeds (P) samples in wild‐type Annona at 8 days after pollination (DAP). Table S12: Functional enrichment analysis of differentially expressed genes (DEGs) between pistils with early‐developing seeds (PS) and pistils without early‐developing seeds (P) samples in Annona ino at 8 days after pollination (DAP). [file PPL-177-e70538-s001.xlsx]

## Sheet: Table S5
Table S5. Enriched genes in pistils containing the early-developing seeds (PS) vs pistils without early-developing seeds (P) in wild-type Annona at 4 days after pollination (DAP)
Condition	ID_A.thaliana	ID_Annona	Biological Process (GO term)
PO>P	AT2G26690	Anche102Chr4g0011860.1	amide transport
PO>P	AT4G26590	Anche102Scf0004g0001380.1	amide transport
PO>P	AT1G13710	Anche102Chr2g0050970.1	anatomical structure formation involved in morphogenesis
PO>P	AT1G13710	Anche102Chr2g0050620.1	anatomical structure formation involved in morphogenesis
PO>P	AT1G13710	Anche102Chr2g0050990.1	anatomical structure formation involved in morphogenesis
PO>P	AT1G26780	Anche102Chr2g0016200.1	anatomical structure formation involved in morphogenesis
PO>P	AT1G33430	Anche102Chr1g0094940.1	anatomical structure formation involved in morphogenesis
PO>P	AT5G07280	Anche102Chr7g0033920.1	anatomical structure formation involved in morphogenesis
PO>P	AT5G53950	Anche102Scf0015g0000380.1	anatomical structure formation involved in morphogenesis
PO>P	AT1G33430	Anche102Chr1g0094940.1	arabinogalactan protein metabolic process
PO>P	AT1G46264	Anche102Chr1g0006440.1	asymmetric cell division
PO>P	AT3G54220	Anche102Scf0006g0001190.1	asymmetric cell division
PO>P	AT3G63380	Anche102Chr3g0010040.1	calcium ion transmembrane transport
PO>P	AT4G00900	Anche102Chr3g0040290.1	calcium ion transmembrane transport
PO>P	AT3G63380	Anche102Chr3g0010040.1	calcium ion transport
PO>P	AT4G00900	Anche102Chr3g0040290.1	calcium ion transport
PO>P	AT1G23420	Anche102Chr3g0055340.1	carpel development
PO>P	AT4G37810	Anche102Chr6g0092080.1	carpel development
PO>P	AT5G23260	Anche102Chr5g0040090.1	carpel development
PO>P	AT3G42880	Anche102Scf0003g0000140.1	cell development
PO>P	AT4G39110	Anche102Chr7g0145320.1	cell development
PO>P	AT5G23210	Anche102Chr1g0090100.2	cell development
PO>P	AT5G23210	Anche102Chr1g0090100.3	cell development
PO>P	AT5G23210	Anche102Chr1g0090100.1	cell development
PO>P	AT5G35700	Anche102Chr6g0056080.1	cell development
PO>P	AT1G23420	Anche102Chr3g0055340.1	cell fate commitment
PO>P	AT3G54220	Anche102Scf0006g0001190.1	cell fate commitment
PO>P	AT5G07280	Anche102Chr7g0033920.1	cell fate commitment
PO>P	AT3G54220	Anche102Scf0006g0001190.1	cell fate specification
PO>P	AT5G07280	Anche102Chr7g0033920.1	cell fate specification
PO>P	AT3G42880	Anche102Scf0003g0000140.1	cell tip growth
PO>P	AT4G39110	Anche102Chr7g0145320.1	cell tip growth
PO>P	AT5G35700	Anche102Chr6g0056080.1	cell tip growth
PO>P	AT1G33430	Anche102Chr1g0094940.1	cell wall hydroxyproline-rich glycoprotein metabolic process
PO>P	AT1G33430	Anche102Chr1g0094940.1	cell wall proteoglycan metabolic process
PO>P	AT1G30040	Anche102Chr7g0020660.1	cellular lipid catabolic process
PO>P	AT5G13790	Anche102Scf0003g0001270.1	cellular lipid catabolic process
PO>P	AT5G13790	Anche102Scf0003g0001270.2	cellular lipid catabolic process
PO>P	AT1G15520	Anche102Chr4g0014600.1	cellular response to external stimulus
PO>P	AT3G63380	Anche102Chr3g0010040.1	cellular response to external stimulus
PO>P	AT5G12200	Anche102Scf0587g0000020.1	cellular response to external stimulus
PO>P	AT1G15520	Anche102Chr4g0014600.1	cellular response to extracellular stimulus
PO>P	AT3G63380	Anche102Chr3g0010040.1	cellular response to extracellular stimulus
PO>P	AT5G12200	Anche102Scf0587g0000020.1	cellular response to extracellular stimulus
PO>P	AT1G05830	Anche102Chr2g0057230.1	chromatin remodeling
PO>P	AT5G04290	Anche102Chr5g0024160.1	chromatin remodeling
PO>P	AT5G11470	Anche102Scf0002g0001610.1	chromatin remodeling
PO>P	AT4G32180	Anche102Chr3g0056110.1	coenzyme A biosynthetic process
PO>P	AT4G32180	Anche102Chr3g0056110.1	coenzyme A metabolic process
PO>P	AT3G42880	Anche102Scf0003g0000140.1	developmental cell growth
PO>P	AT4G39110	Anche102Chr7g0145320.1	developmental cell growth
PO>P	AT5G23210	Anche102Chr1g0090100.2	developmental cell growth
PO>P	AT5G23210	Anche102Chr1g0090100.3	developmental cell growth
PO>P	AT5G23210	Anche102Chr1g0090100.1	developmental cell growth
PO>P	AT5G35700	Anche102Chr6g0056080.1	developmental cell growth
PO>P	AT1G05160	Anche102Scf0001g0000050.1	diterpenoid biosynthetic process
PO>P	AT1G15550	Anche102Chr4g0014820.1	diterpenoid biosynthetic process
PO>P	AT1G30040	Anche102Chr7g0020660.1	diterpenoid biosynthetic process
PO>P	AT5G51810	Anche102Chr5g0024990.1	diterpenoid biosynthetic process
PO>P	AT5G51810	Anche102Chr5g0025000.1	diterpenoid biosynthetic process
PO>P	AT1G30040	Anche102Chr7g0020660.1	diterpenoid catabolic process
PO>P	AT5G13790	Anche102Scf0003g0001270.1	diterpenoid catabolic process
PO>P	AT5G13790	Anche102Scf0003g0001270.2	diterpenoid catabolic process
PO>P	AT1G05160	Anche102Scf0001g0000050.1	diterpenoid metabolic process
PO>P	AT1G15550	Anche102Chr4g0014820.1	diterpenoid metabolic process
PO>P	AT1G30040	Anche102Chr7g0020660.1	diterpenoid metabolic process
PO>P	AT5G13790	Anche102Scf0003g0001270.1	diterpenoid metabolic process
PO>P	AT5G13790	Anche102Scf0003g0001270.2	diterpenoid metabolic process
PO>P	AT5G51810	Anche102Chr5g0024990.1	diterpenoid metabolic process
PO>P	AT5G51810	Anche102Chr5g0025000.1	diterpenoid metabolic process
PO>P	AT5G04290	Anche102Chr5g0024160.1	DNA alkylation
PO>P	AT5G11470	Anche102Scf0002g0001610.1	DNA alkylation
PO>P	AT5G04290	Anche102Chr5g0024160.1	DNA methylation
PO>P	AT5G11470	Anche102Scf0002g0001610.1	DNA methylation
PO>P	AT5G04290	Anche102Chr5g0024160.1	DNA modification
PO>P	AT5G11470	Anche102Scf0002g0001610.1	DNA modification
PO>P	AT1G05830	Anche102Chr2g0057230.1	epigenetic regulation of gene expression
PO>P	AT5G04290	Anche102Chr5g0024160.1	epigenetic regulation of gene expression
PO>P	AT5G11470	Anche102Scf0002g0001610.1	epigenetic regulation of gene expression
PO>P	AT1G02205	Anche102Chr7g0096570.1	fatty acid derivative biosynthetic process
PO>P	AT3G16090	Anche102Scf0052g0000030.1	fatty acid derivative biosynthetic process
PO>P	AT1G02205	Anche102Chr7g0096570.1	fatty acid derivative metabolic process
PO>P	AT3G16090	Anche102Scf0052g0000030.1	fatty acid derivative metabolic process
PO>P	AT1G13710	Anche102Chr2g0050970.1	floral organ development
PO>P	AT1G13710	Anche102Chr2g0050620.1	floral organ development
PO>P	AT1G13710	Anche102Chr2g0050990.1	floral organ development
PO>P	AT1G23420	Anche102Chr3g0055340.1	floral organ development
PO>P	AT2G45650	Anche102Scf0022g0000530.1	floral organ development
PO>P	AT2G45650	Anche102Chr3g0032640.1	floral organ development
PO>P	AT4G37810	Anche102Chr6g0092080.1	floral organ development
PO>P	AT5G07280	Anche102Chr7g0033920.1	floral organ development
PO>P	AT5G13790	Anche102Scf0003g0001270.1	floral organ development
PO>P	AT5G13790	Anche102Scf0003g0001270.2	floral organ development
PO>P	AT5G23260	Anche102Chr5g0040090.1	floral organ development
PO>P	AT1G23420	Anche102Chr3g0055340.1	floral whorl development
PO>P	AT4G37810	Anche102Chr6g0092080.1	floral whorl development
PO>P	AT5G07280	Anche102Chr7g0033920.1	floral whorl development
PO>P	AT5G23260	Anche102Chr5g0040090.1	floral whorl development
PO>P	AT1G26780	Anche102Chr2g0016200.1	formation of anatomical boundary
PO>P	AT5G53950	Anche102Scf0015g0000380.1	formation of anatomical boundary
PO>P	AT1G26780	Anche102Chr2g0016200.1	formation of plant organ boundary
PO>P	AT5G53950	Anche102Scf0015g0000380.1	formation of plant organ boundary
PO>P	AT5G13790	Anche102Scf0003g0001270.1	fruit dehiscence
PO>P	AT5G13790	Anche102Scf0003g0001270.2	fruit dehiscence
PO>P	AT1G05160	Anche102Scf0001g0000050.1	gibberellin biosynthetic process
PO>P	AT1G15550	Anche102Chr4g0014820.1	gibberellin biosynthetic process
PO>P	AT1G30040	Anche102Chr7g0020660.1	gibberellin biosynthetic process
PO>P	AT5G51810	Anche102Chr5g0024990.1	gibberellin biosynthetic process
PO>P	AT5G51810	Anche102Chr5g0025000.1	gibberellin biosynthetic process
PO>P	AT1G30040	Anche102Chr7g0020660.1	gibberellin catabolic process
PO>P	AT5G13790	Anche102Scf0003g0001270.1	gibberellin catabolic process
PO>P	AT5G13790	Anche102Scf0003g0001270.2	gibberellin catabolic process
PO>P	AT1G05160	Anche102Scf0001g0000050.1	gibberellin metabolic process
PO>P	AT1G15550	Anche102Chr4g0014820.1	gibberellin metabolic process
PO>P	AT1G30040	Anche102Chr7g0020660.1	gibberellin metabolic process
PO>P	AT5G13790	Anche102Scf0003g0001270.1	gibberellin metabolic process
PO>P	AT5G13790	Anche102Scf0003g0001270.2	gibberellin metabolic process
PO>P	AT5G51810	Anche102Chr5g0024990.1	gibberellin metabolic process
PO>P	AT5G51810	Anche102Chr5g0025000.1	gibberellin metabolic process
PO>P	AT1G23420	Anche102Chr3g0055340.1	gynoecium development
PO>P	AT4G37810	Anche102Chr6g0092080.1	gynoecium development
PO>P	AT5G23260	Anche102Chr5g0040090.1	gynoecium development
PO>P	AT5G04290	Anche102Chr5g0024160.1	heterochromatin formation
PO>P	AT5G11470	Anche102Scf0002g0001610.1	heterochromatin formation
PO>P	AT5G04290	Anche102Chr5g0024160.1	heterochromatin organization
PO>P	AT5G11470	Anche102Scf0002g0001610.1	heterochromatin organization
PO>P	AT3G17070	Anche102Chr1g0031570.1	hydrogen peroxide metabolic process
PO>P	AT3G17070	Anche102Chr1g0031600.1	hydrogen peroxide metabolic process
PO>P	AT5G33340	Anche102Chr3g0063310.1	hydrogen peroxide metabolic process
PO>P	AT2G38290	Anche102Chr3g0065210.1	inorganic cation transmembrane transport
PO>P	AT2G38290	Anche102Chr6g0063690.1	inorganic cation transmembrane transport
PO>P	AT3G53720	Anche102Chr7g0033680.1	inorganic cation transmembrane transport
PO>P	AT3G63380	Anche102Chr3g0010040.1	inorganic cation transmembrane transport
PO>P	AT4G00900	Anche102Chr3g0040290.1	inorganic cation transmembrane transport
PO>P	AT1G52190	Anche102Chr4g0008980.1	inorganic ion transmembrane transport
PO>P	AT2G38290	Anche102Chr3g0065210.1	inorganic ion transmembrane transport
PO>P	AT2G38290	Anche102Chr6g0063690.1	inorganic ion transmembrane transport
PO>P	AT3G53720	Anche102Chr7g0033680.1	inorganic ion transmembrane transport
PO>P	AT3G63380	Anche102Chr3g0010040.1	inorganic ion transmembrane transport
PO>P	AT4G00900	Anche102Chr3g0040290.1	inorganic ion transmembrane transport
PO>P	AT5G23260	Anche102Chr5g0040090.1	integument development
PO>P	AT1G05160	Anche102Scf0001g0000050.1	isoprenoid biosynthetic process
PO>P	AT1G15550	Anche102Chr4g0014820.1	isoprenoid biosynthetic process
PO>P	AT1G30040	Anche102Chr7g0020660.1	isoprenoid biosynthetic process
PO>P	AT3G21420	Anche102Chr1g0041520.1	isoprenoid biosynthetic process
PO>P	AT3G21420	Anche102Chr1g0041260.1	isoprenoid biosynthetic process
PO>P	AT3G21420	Anche102Chr1g0041250.1	isoprenoid biosynthetic process
PO>P	AT5G51810	Anche102Chr5g0024990.1	isoprenoid biosynthetic process
PO>P	AT5G51810	Anche102Chr5g0025000.1	isoprenoid biosynthetic process
PO>P	AT1G30040	Anche102Chr7g0020660.1	isoprenoid catabolic process
PO>P	AT5G13790	Anche102Scf0003g0001270.1	isoprenoid catabolic process
PO>P	AT5G13790	Anche102Scf0003g0001270.2	isoprenoid catabolic process
PO>P	AT1G05160	Anche102Scf0001g0000050.1	isoprenoid metabolic process
PO>P	AT1G15550	Anche102Chr4g0014820.1	isoprenoid metabolic process
PO>P	AT1G30040	Anche102Chr7g0020660.1	isoprenoid metabolic process
PO>P	AT3G21420	Anche102Chr1g0041520.1	isoprenoid metabolic process
PO>P	AT3G21420	Anche102Chr1g0041260.1	isoprenoid metabolic process
PO>P	AT3G21420	Anche102Chr1g0041250.1	isoprenoid metabolic process
PO>P	AT5G13790	Anche102Scf0003g0001270.1	isoprenoid metabolic process
PO>P	AT5G13790	Anche102Scf0003g0001270.2	isoprenoid metabolic process
PO>P	AT5G51810	Anche102Chr5g0024990.1	isoprenoid metabolic process
PO>P	AT5G51810	Anche102Chr5g0025000.1	isoprenoid metabolic process
PO>P	AT1G60230	Anche102Scf0029g0000500.1	macromolecule methylation
PO>P	AT5G04290	Anche102Chr5g0024160.1	macromolecule methylation
PO>P	AT5G11470	Anche102Scf0002g0001610.1	macromolecule methylation
PO>P	AT3G54220	Anche102Scf0006g0001190.1	maintenance of protein localization in organelle
PO>P	AT1G13710	Anche102Chr2g0050970.1	meristem growth
PO>P	AT1G13710	Anche102Chr2g0050620.1	meristem growth
PO>P	AT1G13710	Anche102Chr2g0050990.1	meristem growth
PO>P	AT5G09970	Anche102Chr7g0052310.1	meristem growth
PO>P	AT5G09970	Anche102Chr7g0052200.1	meristem growth
PO>P	AT1G13710	Anche102Chr2g0050970.1	meristem maintenance
PO>P	AT1G13710	Anche102Chr2g0050620.1	meristem maintenance
PO>P	AT1G13710	Anche102Chr2g0050990.1	meristem maintenance
PO>P	AT1G69120	Anche102Chr6g0040880.1	meristem maintenance
PO>P	AT1G69120	Anche102Chr6g0040880.2	meristem maintenance
PO>P	AT4G37810	Anche102Chr6g0092080.1	meristem maintenance
PO>P	AT5G09970	Anche102Chr7g0052310.1	meristem maintenance
PO>P	AT5G09970	Anche102Chr7g0052200.1	meristem maintenance
PO>P	AT5G11420	Anche102Scf0002g0001830.1	meristem maintenance
PO>P	AT1G69120	Anche102Chr6g0040880.1	meristem structural organization
PO>P	AT1G69120	Anche102Chr6g0040880.2	meristem structural organization
PO>P	AT5G53950	Anche102Scf0015g0000380.1	meristem structural organization
PO>P	AT1G15520	Anche102Chr4g0014600.1	metal ion transport
PO>P	AT3G63380	Anche102Chr3g0010040.1	metal ion transport
PO>P	AT4G00900	Anche102Chr3g0040290.1	metal ion transport
PO>P	AT1G60230	Anche102Scf0029g0000500.1	methylation
PO>P	AT5G04290	Anche102Chr5g0024160.1	methylation
PO>P	AT5G11470	Anche102Scf0002g0001610.1	methylation
PO>P	AT3G53720	Anche102Chr7g0033680.1	monoatomic cation transmembrane transport
PO>P	AT3G63380	Anche102Chr3g0010040.1	monoatomic cation transmembrane transport
PO>P	AT4G00900	Anche102Chr3g0040290.1	monoatomic cation transmembrane transport
PO>P	AT1G15520	Anche102Chr4g0014600.1	monoatomic cation transport
PO>P	AT3G53720	Anche102Chr7g0033680.1	monoatomic cation transport
PO>P	AT3G63380	Anche102Chr3g0010040.1	monoatomic cation transport
PO>P	AT4G00900	Anche102Chr3g0040290.1	monoatomic cation transport
PO>P	AT3G53720	Anche102Chr7g0033680.1	monoatomic ion transmembrane transport
PO>P	AT3G63380	Anche102Chr3g0010040.1	monoatomic ion transmembrane transport
PO>P	AT4G00900	Anche102Chr3g0040290.1	monoatomic ion transmembrane transport
PO>P	AT1G15520	Anche102Chr4g0014600.1	monoatomic ion transport
PO>P	AT3G53720	Anche102Chr7g0033680.1	monoatomic ion transport
PO>P	AT3G63380	Anche102Chr3g0010040.1	monoatomic ion transport
PO>P	AT4G00900	Anche102Chr3g0040290.1	monoatomic ion transport
PO>P	AT5G04290	Anche102Chr5g0024160.1	negative regulation of gene expression, epigenetic
PO>P	AT5G11470	Anche102Scf0002g0001610.1	negative regulation of gene expression, epigenetic
PO>P	AT5G12200	Anche102Scf0587g0000020.1	nucleobase catabolic process
PO>P	AT2G22570	Anche102Chr4g0043580.1	nucleobase-containing small molecule metabolic process
PO>P	AT3G11340	Anche102Chr7g0028650.1	nucleobase-containing small molecule metabolic process
PO>P	AT4G32180	Anche102Chr3g0056110.1	nucleobase-containing small molecule metabolic process
PO>P	AT5G12200	Anche102Scf0587g0000020.1	nucleobase-containing small molecule metabolic process
PO>P	AT2G26690	Anche102Chr4g0011860.1	oligopeptide transport
PO>P	AT4G26590	Anche102Scf0004g0001380.1	oligopeptide transport
PO>P	AT1G05160	Anche102Scf0001g0000050.1	organic hydroxy compound biosynthetic process
PO>P	AT2G15490	Anche102Chr4g0058570.1	organic hydroxy compound biosynthetic process
PO>P	AT5G23260	Anche102Chr5g0040090.1	organic hydroxy compound biosynthetic process
PO>P	AT1G05160	Anche102Scf0001g0000050.1	organic hydroxy compound metabolic process
PO>P	AT2G15490	Anche102Chr4g0058570.1	organic hydroxy compound metabolic process
PO>P	AT5G23260	Anche102Chr5g0040090.1	organic hydroxy compound metabolic process
PO>P	AT5G33340	Anche102Chr3g0063310.1	organic hydroxy compound metabolic process
PO>P	AT2G26690	Anche102Chr4g0011860.1	peptide transport
PO>P	AT4G26590	Anche102Scf0004g0001380.1	peptide transport
PO>P	AT5G23260	Anche102Chr5g0040090.1	phenol-containing compound metabolic process
PO>P	AT5G33340	Anche102Chr3g0063310.1	phenol-containing compound metabolic process
PO>P	AT3G49690	Anche102Chr4g0049000.1	phenylpropanoid biosynthetic process
PO>P	AT5G23260	Anche102Chr5g0040090.1	phenylpropanoid biosynthetic process
PO>P	AT1G13710	Anche102Chr2g0050970.1	plant organ formation
PO>P	AT1G13710	Anche102Chr2g0050620.1	plant organ formation
PO>P	AT1G13710	Anche102Chr2g0050990.1	plant organ formation
PO>P	AT5G07280	Anche102Chr7g0033920.1	plant organ formation
PO>P	AT5G53950	Anche102Scf0015g0000380.1	plant organ formation
PO>P	AT1G23420	Anche102Chr3g0055340.1	plant ovule development
PO>P	AT4G37810	Anche102Chr6g0092080.1	plant ovule development
PO>P	AT5G23260	Anche102Chr5g0040090.1	plant ovule development
PO>P	AT1G23420	Anche102Chr3g0055340.1	plant-type ovary development
PO>P	AT4G37810	Anche102Chr6g0092080.1	plant-type ovary development
PO>P	AT5G23260	Anche102Chr5g0040090.1	plant-type ovary development
PO>P	AT1G06520	Anche102Chr7g0019380.1	pollen development
PO>P	AT1G33430	Anche102Chr1g0094940.1	pollen development
PO>P	AT4G39110	Anche102Chr7g0145320.1	pollen development
PO>P	AT5G07280	Anche102Chr7g0033920.1	pollen development
PO>P	AT3G42880	Anche102Scf0003g0000140.1	pollen tube development
PO>P	AT4G39110	Anche102Chr7g0145320.1	pollen tube development
PO>P	AT5G35700	Anche102Chr6g0056080.1	pollen tube development
PO>P	AT3G42880	Anche102Scf0003g0000140.1	pollen tube growth
PO>P	AT4G39110	Anche102Chr7g0145320.1	pollen tube growth
PO>P	AT5G35700	Anche102Chr6g0056080.1	pollen tube growth
PO>P	AT1G13710	Anche102Chr2g0050970.1	positive regulation of developmental growth
PO>P	AT1G13710	Anche102Chr2g0050620.1	positive regulation of developmental growth
PO>P	AT1G13710	Anche102Chr2g0050990.1	positive regulation of developmental growth
PO>P	AT1G13710	Anche102Chr2g0050970.1	positive regulation of multicellular organismal process
PO>P	AT1G13710	Anche102Chr2g0050620.1	positive regulation of multicellular organismal process
PO>P	AT1G13710	Anche102Chr2g0050990.1	positive regulation of multicellular organismal process
PO>P	AT2G45650	Anche102Scf0022g0000530.1	positive regulation of multicellular organismal process
PO>P	AT2G45650	Anche102Chr3g0032640.1	positive regulation of multicellular organismal process
PO>P	AT1G69120	Anche102Chr6g0040880.1	positive regulation of transcription by RNA polymerase II
PO>P	AT1G69120	Anche102Chr6g0040880.2	positive regulation of transcription by RNA polymerase II
PO>P	AT2G45650	Anche102Scf0022g0000530.1	positive regulation of transcription by RNA polymerase II
PO>P	AT2G45650	Anche102Chr3g0032640.1	positive regulation of transcription by RNA polymerase II
PO>P	AT5G13790	Anche102Scf0003g0001270.1	positive regulation of transcription by RNA polymerase II
PO>P	AT5G13790	Anche102Scf0003g0001270.2	positive regulation of transcription by RNA polymerase II
PO>P	AT5G23260	Anche102Chr5g0040090.1	positive regulation of transcription by RNA polymerase II
PO>P	AT5G53950	Anche102Scf0015g0000380.1	primary shoot apical meristem specification
PO>P	AT1G33430	Anche102Chr1g0094940.1	proteoglycan metabolic process
PO>P	AT2G22570	Anche102Chr4g0043580.1	pyridine nucleotide biosynthetic process
PO>P	AT5G12200	Anche102Scf0587g0000020.1	pyrimidine-containing compound catabolic process
PO>P	AT3G42880	Anche102Scf0003g0000140.1	regulation of anatomical structure morphogenesis
PO>P	AT4G39110	Anche102Chr7g0145320.1	regulation of anatomical structure morphogenesis
PO>P	AT5G23260	Anche102Chr5g0040090.1	regulation of anatomical structure morphogenesis
PO>P	AT5G53950	Anche102Scf0015g0000380.1	regulation of anatomical structure morphogenesis
PO>P	AT3G42880	Anche102Scf0003g0000140.1	regulation of cell morphogenesis
PO>P	AT4G39110	Anche102Chr7g0145320.1	regulation of cell morphogenesis
PO>P	AT5G23260	Anche102Chr5g0040090.1	regulation of cell morphogenesis
PO>P	AT1G13710	Anche102Chr2g0050970.1	regulation of developmental growth
PO>P	AT1G13710	Anche102Chr2g0050620.1	regulation of developmental growth
PO>P	AT1G13710	Anche102Chr2g0050990.1	regulation of developmental growth
PO>P	AT3G42880	Anche102Scf0003g0000140.1	regulation of developmental growth
PO>P	AT4G39110	Anche102Chr7g0145320.1	regulation of developmental growth
PO>P	AT5G09970	Anche102Chr7g0052310.1	regulation of developmental growth
PO>P	AT5G09970	Anche102Chr7g0052200.1	regulation of developmental growth
PO>P	AT1G13710	Anche102Chr2g0050970.1	regulation of growth
PO>P	AT1G13710	Anche102Chr2g0050620.1	regulation of growth
PO>P	AT1G13710	Anche102Chr2g0050990.1	regulation of growth
PO>P	AT3G42880	Anche102Scf0003g0000140.1	regulation of growth
PO>P	AT4G39110	Anche102Chr7g0145320.1	regulation of growth
PO>P	AT5G09970	Anche102Chr7g0052310.1	regulation of growth
PO>P	AT5G09970	Anche102Chr7g0052200.1	regulation of growth
PO>P	AT5G33340	Anche102Chr3g0063310.1	regulation of hydrogen peroxide metabolic process
PO>P	AT1G13710	Anche102Chr2g0050970.1	regulation of meristem growth
PO>P	AT1G13710	Anche102Chr2g0050620.1	regulation of meristem growth
PO>P	AT1G13710	Anche102Chr2g0050990.1	regulation of meristem growth
PO>P	AT5G09970	Anche102Chr7g0052310.1	regulation of meristem growth
PO>P	AT5G09970	Anche102Chr7g0052200.1	regulation of meristem growth
PO>P	AT3G42880	Anche102Scf0003g0000140.1	regulation of pollen tube growth
PO>P	AT4G39110	Anche102Chr7g0145320.1	regulation of pollen tube growth
PO>P	AT5G13790	Anche102Scf0003g0001270.1	regulation of short-day photoperiodism, flowering
PO>P	AT5G13790	Anche102Scf0003g0001270.2	regulation of short-day photoperiodism, flowering
PO>P	AT1G05830	Anche102Chr2g0057230.1	regulation of transcription by RNA polymerase II
PO>P	AT1G46264	Anche102Chr1g0006440.1	regulation of transcription by RNA polymerase II
PO>P	AT1G69120	Anche102Chr6g0040880.1	regulation of transcription by RNA polymerase II
PO>P	AT1G69120	Anche102Chr6g0040880.2	regulation of transcription by RNA polymerase II
PO>P	AT2G45650	Anche102Scf0022g0000530.1	regulation of transcription by RNA polymerase II
PO>P	AT2G45650	Anche102Chr3g0032640.1	regulation of transcription by RNA polymerase II
PO>P	AT5G04290	Anche102Chr5g0024160.1	regulation of transcription by RNA polymerase II
PO>P	AT5G13790	Anche102Scf0003g0001270.1	regulation of transcription by RNA polymerase II
PO>P	AT5G13790	Anche102Scf0003g0001270.2	regulation of transcription by RNA polymerase II
PO>P	AT5G23260	Anche102Chr5g0040090.1	regulation of transcription by RNA polymerase II
PO>P	AT3G42880	Anche102Scf0003g0000140.1	regulation of unidimensional cell growth
PO>P	AT4G39110	Anche102Chr7g0145320.1	regulation of unidimensional cell growth
PO>P	AT3G16090	Anche102Scf0052g0000030.1	regulation of wax biosynthetic process
PO>P	AT1G15550	Anche102Chr4g0014820.1	response to gibberellin
PO>P	AT1G75750	Anche102Chr2g0033780.1	response to gibberellin
PO>P	AT5G51810	Anche102Chr5g0024990.1	response to gibberellin
PO>P	AT5G51810	Anche102Chr5g0025000.1	response to gibberellin
PO>P	AT1G15550	Anche102Chr4g0014820.1	response to red light
PO>P	AT1G30040	Anche102Chr7g0020660.1	response to red light
PO>P	AT5G07280	Anche102Chr7g0033920.1	stamen morphogenesis
PO>P	AT1G05160	Anche102Scf0001g0000050.1	terpenoid biosynthetic process
PO>P	AT1G15550	Anche102Chr4g0014820.1	terpenoid biosynthetic process
PO>P	AT1G30040	Anche102Chr7g0020660.1	terpenoid biosynthetic process
PO>P	AT3G21420	Anche102Chr1g0041520.1	terpenoid biosynthetic process
PO>P	AT3G21420	Anche102Chr1g0041260.1	terpenoid biosynthetic process
PO>P	AT3G21420	Anche102Chr1g0041250.1	terpenoid biosynthetic process
PO>P	AT5G51810	Anche102Chr5g0024990.1	terpenoid biosynthetic process
PO>P	AT5G51810	Anche102Chr5g0025000.1	terpenoid biosynthetic process
PO>P	AT1G30040	Anche102Chr7g0020660.1	terpenoid catabolic process
PO>P	AT5G13790	Anche102Scf0003g0001270.1	terpenoid catabolic process
PO>P	AT5G13790	Anche102Scf0003g0001270.2	terpenoid catabolic process
PO>P	AT1G05160	Anche102Scf0001g0000050.1	terpenoid metabolic process
PO>P	AT1G15550	Anche102Chr4g0014820.1	terpenoid metabolic process
PO>P	AT1G30040	Anche102Chr7g0020660.1	terpenoid metabolic process
PO>P	AT3G21420	Anche102Chr1g0041520.1	terpenoid metabolic process
PO>P	AT3G21420	Anche102Chr1g0041260.1	terpenoid metabolic process
PO>P	AT3G21420	Anche102Chr1g0041250.1	terpenoid metabolic process
PO>P	AT5G13790	Anche102Scf0003g0001270.1	terpenoid metabolic process
PO>P	AT5G13790	Anche102Scf0003g0001270.2	terpenoid metabolic process
PO>P	AT5G51810	Anche102Chr5g0024990.1	terpenoid metabolic process
PO>P	AT5G51810	Anche102Chr5g0025000.1	terpenoid metabolic process
PO>P	AT1G75750	Anche102Chr2g0033780.1	unidimensional cell growth
PO>P	AT3G42880	Anche102Scf0003g0000140.1	unidimensional cell growth
PO>P	AT4G39110	Anche102Chr7g0145320.1	unidimensional cell growth
PO>P	AT5G35700	Anche102Chr6g0056080.1	unidimensional cell growth
PO>P	AT5G51810	Anche102Chr5g0024990.1	unidimensional cell growth
PO>P	AT5G51810	Anche102Chr5g0025000.1	unidimensional cell growth
PO>P	AT1G02205	Anche102Chr7g0096570.1	wax biosynthetic process
PO>P	AT3G16090	Anche102Scf0052g0000030.1	wax biosynthetic process
PO>P	AT1G02205	Anche102Chr7g0096570.1	wax metabolic process
PO>P	AT3G16090	Anche102Scf0052g0000030.1	wax metabolic process
PO<P	AT3G10520	Anche102Chr1g0110020.1	acylglycerol biosynthetic process
PO<P	AT3G10520	Anche102Chr1g0110020.1	acylglycerol metabolic process
PO<P	AT2G46210	Anche102Chr7g0025920.1	cellular response to cold
PO<P	AT5G13330	Anche102Chr7g0119030.1	cellular response to cold
PO<P	AT2G06520	Anche102Chr3g0063800.1	chlorophyll biosynthetic process
PO<P	AT5G20630	Anche102Chr6g0032930.1	chlorophyll biosynthetic process
PO<P	AT2G06520	Anche102Chr3g0063800.1	chlorophyll metabolic process
PO<P	AT5G20630	Anche102Chr6g0032930.1	chlorophyll metabolic process
PO<P	AT2G26180	Anche102Chr7g0141690.1	cytokinetic process
PO<P	AT4G16730	Anche102Chr7g0140910.1	diterpenoid biosynthetic process
PO<P	AT4G16730	Anche102Chr7g0140910.2	diterpenoid biosynthetic process
PO<P	AT5G23960	Anche102Chr5g0010640.1	diterpenoid biosynthetic process
PO<P	AT5G25900	Anche102Chr4g0002850.1	diterpenoid biosynthetic process
PO<P	AT4G16730	Anche102Chr7g0140910.1	diterpenoid metabolic process
PO<P	AT4G16730	Anche102Chr7g0140910.2	diterpenoid metabolic process
PO<P	AT5G23960	Anche102Chr5g0010640.1	diterpenoid metabolic process
PO<P	AT5G25900	Anche102Chr4g0002850.1	diterpenoid metabolic process
PO<P	AT5G25900	Anche102Chr4g0002850.1	gibberellin biosynthetic process
PO<P	AT5G25900	Anche102Chr4g0002850.1	gibberellin metabolic process
PO<P	AT3G10520	Anche102Chr1g0110020.1	glycerolipid biosynthetic process
PO<P	AT3G14270	Anche102Chr6g0060980.1	glycerolipid biosynthetic process
PO<P	AT3G10520	Anche102Chr1g0110020.1	glycerolipid metabolic process
PO<P	AT3G14270	Anche102Chr6g0060980.1	glycerolipid metabolic process
PO<P	AT5G53210	Anche102Chr7g0026030.1	guard cell differentiation
PO<P	AT5G23960	Anche102Chr5g0010640.1	hydrocarbon metabolic process
PO<P	AT5G25900	Anche102Chr4g0002850.1	hydrocarbon metabolic process
PO<P	AT4G16730	Anche102Chr7g0140910.1	isoprenoid biosynthetic process
PO<P	AT4G16730	Anche102Chr7g0140910.2	isoprenoid biosynthetic process
PO<P	AT5G23960	Anche102Chr5g0010640.1	isoprenoid biosynthetic process
PO<P	AT5G25900	Anche102Chr4g0002850.1	isoprenoid biosynthetic process
PO<P	AT4G16730	Anche102Chr7g0140910.1	isoprenoid metabolic process
PO<P	AT4G16730	Anche102Chr7g0140910.2	isoprenoid metabolic process
PO<P	AT5G23960	Anche102Chr5g0010640.1	isoprenoid metabolic process
PO<P	AT5G25900	Anche102Chr4g0002850.1	isoprenoid metabolic process
PO<P	AT2G35710	Anche102Scf0005g0000720.1	leaf senescence
PO<P	AT5G13180	Anche102Chr7g0112150.2	leaf senescence
PO<P	AT5G13180	Anche102Chr7g0112150.1	leaf senescence
PO<P	AT5G16550	Anche102Chr6g0022240.1	lipid droplet organization
PO<P	AT5G16550	Anche102Chr6g0022240.1	lipid storage
PO<P	AT3G10520	Anche102Chr1g0110020.1	neutral lipid biosynthetic process
PO<P	AT3G10520	Anche102Chr1g0110020.1	neutral lipid metabolic process
PO<P	AT3G14270	Anche102Chr6g0060980.1	phosphatidylinositol phosphate biosynthetic process
PO<P	AT2G06520	Anche102Chr3g0063800.1	pigment biosynthetic process
PO<P	AT5G20630	Anche102Chr6g0032930.1	pigment biosynthetic process
PO<P	AT2G06520	Anche102Chr3g0063800.1	porphyrin-containing compound biosynthetic process
PO<P	AT5G20630	Anche102Chr6g0032930.1	porphyrin-containing compound biosynthetic process
PO<P	AT2G06520	Anche102Chr3g0063800.1	porphyrin-containing compound metabolic process
PO<P	AT5G20630	Anche102Chr6g0032930.1	porphyrin-containing compound metabolic process
PO<P	AT5G43270	Anche102Scf0010g0001060.1	regulation of auxin metabolic process
PO<P	AT5G20630	Anche102Chr6g0032930.1	regulation of chlorophyll biosynthetic process
PO<P	AT5G20630	Anche102Chr6g0032930.1	regulation of chlorophyll metabolic process
PO<P	AT5G43270	Anche102Scf0010g0001060.1	regulation of hormone metabolic process
PO<P	AT5G53210	Anche102Chr7g0026030.1	regulation of stomatal complex development
PO<P	AT5G20630	Anche102Chr6g0032930.1	regulation of tetrapyrrole biosynthetic process
PO<P	AT5G43270	Anche102Scf0010g0001060.1	regulation of timing of meristematic phase transition
PO<P	AT5G43270	Anche102Scf0010g0001060.1	regulation of timing of transition from vegetative to reproductive phase
PO<P	AT3G04720	Anche102Chr3g0052890.1	response to ethylene
PO<P	AT5G13330	Anche102Chr7g0119030.1	response to ethylene
PO<P	AT5G13330	Anche102Chr7g0119030.1	response to freezing
PO<P	AT3G04720	Anche102Chr3g0052890.1	response to herbivore
PO<P	AT5G23960	Anche102Chr5g0010640.1	response to herbivore
PO<P	AT5G23960	Anche102Chr5g0010640.1	sesquiterpene biosynthetic process
PO<P	AT5G23960	Anche102Chr5g0010640.1	sesquiterpene metabolic process
PO<P	AT5G23960	Anche102Chr5g0010640.1	sesquiterpenoid biosynthetic process
PO<P	AT2G46210	Anche102Chr7g0025920.1	sphingolipid biosynthetic process
PO<P	AT5G53210	Anche102Chr7g0026030.1	stomatal complex morphogenesis
PO<P	AT1G29660	Anche102Chr4g0005740.1	systemic acquired resistance
PO<P	AT3G04720	Anche102Chr3g0052890.1	systemic acquired resistance
PO<P	AT5G23960	Anche102Chr5g0010640.1	terpene biosynthetic process
PO<P	AT5G23960	Anche102Chr5g0010640.1	terpene metabolic process
PO<P	AT5G25900	Anche102Chr4g0002850.1	terpene metabolic process
PO<P	AT4G16730	Anche102Chr7g0140910.1	terpenoid biosynthetic process
PO<P	AT4G16730	Anche102Chr7g0140910.2	terpenoid biosynthetic process
PO<P	AT5G23960	Anche102Chr5g0010640.1	terpenoid biosynthetic process
PO<P	AT5G25900	Anche102Chr4g0002850.1	terpenoid biosynthetic process
PO<P	AT4G16730	Anche102Chr7g0140910.1	terpenoid metabolic process
PO<P	AT4G16730	Anche102Chr7g0140910.2	terpenoid metabolic process
PO<P	AT5G23960	Anche102Chr5g0010640.1	terpenoid metabolic process
PO<P	AT5G25900	Anche102Chr4g0002850.1	terpenoid metabolic process
PO<P	AT2G06520	Anche102Chr3g0063800.1	tetrapyrrole biosynthetic process
PO<P	AT5G20630	Anche102Chr6g0032930.1	tetrapyrrole biosynthetic process
PO<P	AT2G06520	Anche102Chr3g0063800.1	tetrapyrrole metabolic process
PO<P	AT5G20630	Anche102Chr6g0032930.1	tetrapyrrole metabolic process
PO<P	AT3G10520	Anche102Chr1g0110020.1	triglyceride biosynthetic process
PO<P	AT3G10520	Anche102Chr1g0110020.1	triglyceride metabolic process

## Sheet: Table S6
Table S6. Enriched genes in pistils containing the early-developing seeds (PS) vs pistils without early-developing seeds (P) in Annona ino at 4 days after pollination (DAP)
Condition	ID_A.thaliana	ID_Annona	Biological Process (GO term)
PO>P	AT1G65690	Anche102Chr7g0035040.1	abscisic acid biosynthetic process
PO>P	AT3G14440	Anche102Chr5g0001410.1	abscisic acid biosynthetic process
PO>P	AT5G04760	Anche102Chr3g0049560.1	abscisic acid biosynthetic process
PO>P	AT1G65690	Anche102Chr7g0035040.1	abscisic acid metabolic process
PO>P	AT3G14440	Anche102Chr5g0001410.1	abscisic acid metabolic process
PO>P	AT5G04760	Anche102Chr3g0049560.1	abscisic acid metabolic process
PO>P	AT5G45340	Anche102Chr3g0063050.1	abscisic acid metabolic process
PO>P	AT1G01720	Anche102Chr7g0037450.1	abscisic acid-activated signaling pathway
PO>P	AT1G10560	Anche102Chr2g0045420.1	abscisic acid-activated signaling pathway
PO>P	AT1G15520	Anche102Chr5g0041490.1	abscisic acid-activated signaling pathway
PO>P	AT1G15520	Anche102Chr1g0006070.1	abscisic acid-activated signaling pathway
PO>P	AT2G32460	Anche102Chr5g0048900.1	abscisic acid-activated signaling pathway
PO>P	AT3G45640	Anche102Chr6g0070940.1	abscisic acid-activated signaling pathway
PO>P	AT3G56880	Anche102Chr6g0044780.1	abscisic acid-activated signaling pathway
PO>P	AT3G56880	Anche102Chr6g0044500.1	abscisic acid-activated signaling pathway
PO>P	AT4G17900	Anche102Scf0001g0001610.1	abscisic acid-activated signaling pathway
PO>P	AT5G37540	Anche102Chr5g0073120.1	abscisic acid-activated signaling pathway
PO>P	AT1G65690	Anche102Chr7g0035040.1	alcohol biosynthetic process
PO>P	AT3G14440	Anche102Chr5g0001410.1	alcohol biosynthetic process
PO>P	AT5G04760	Anche102Chr3g0049560.1	alcohol biosynthetic process
PO>P	AT5G40390	Anche102Chr6g0076880.1	alcohol biosynthetic process
PO>P	AT1G80460	Anche102Chr2g0055940.1	alcohol catabolic process
PO>P	AT5G45340	Anche102Chr3g0063050.1	alcohol catabolic process
PO>P	AT1G65690	Anche102Chr7g0035040.1	alcohol metabolic process
PO>P	AT1G80460	Anche102Chr2g0055940.1	alcohol metabolic process
PO>P	AT3G14440	Anche102Chr5g0001410.1	alcohol metabolic process
PO>P	AT5G04760	Anche102Chr3g0049560.1	alcohol metabolic process
PO>P	AT5G40390	Anche102Chr6g0076880.1	alcohol metabolic process
PO>P	AT5G43940	Anche102Chr7g0098680.1	alcohol metabolic process
PO>P	AT5G45340	Anche102Chr3g0063050.1	alcohol metabolic process
PO>P	AT1G02205	Anche102Chr7g0096570.1	aldehyde catabolic process
PO>P	AT1G02205	Anche102Scf0044g0000120.1	aldehyde catabolic process
PO>P	AT5G43940	Anche102Chr7g0098680.1	aldehyde catabolic process
PO>P	AT1G80460	Anche102Chr2g0055940.1	alditol metabolic process
PO>P	AT5G40390	Anche102Chr6g0076880.1	alditol metabolic process
PO>P	AT1G16500	Anche102Chr5g0002420.1	alpha-amino acid metabolic process
PO>P	AT1G32640	Anche102Scf0001g0001460.1	alpha-amino acid metabolic process
PO>P	AT1G76070	Anche102Chr6g0083300.1	alpha-amino acid metabolic process
PO>P	AT2G20340	Anche102Chr2g0051180.1	alpha-amino acid metabolic process
PO>P	AT3G59890	Anche102Chr1g0001880.2	alpha-amino acid metabolic process
PO>P	AT3G59890	Anche102Chr1g0001880.1	alpha-amino acid metabolic process
PO>P	AT4G03420	Anche102Chr1g0091530.1	alpha-amino acid metabolic process
PO>P	AT5G16120	Anche102Chr3g0060870.1	alpha-amino acid metabolic process
PO>P	AT5G17330	Anche102Chr1g0017920.1	alpha-amino acid metabolic process
PO>P	AT5G17330	Anche102Chr1g0018330.1	alpha-amino acid metabolic process
PO>P	AT5G17330	Anche102Chr1g0017910.1	alpha-amino acid metabolic process
PO>P	AT5G28237	Anche102Chr5g0013510.1	alpha-amino acid metabolic process
PO>P	AT5G37600	Anche102Chr6g0021210.1	alpha-amino acid metabolic process
PO>P	AT2G23140	Anche102Scf0002g0001080.1	anther wall tapetum development
PO>P	AT5G07280	Anche102Chr7g0033920.1	anther wall tapetum development
PO>P	AT1G65690	Anche102Chr7g0035040.1	apocarotenoid biosynthetic process
PO>P	AT3G14440	Anche102Chr5g0001410.1	apocarotenoid biosynthetic process
PO>P	AT5G04760	Anche102Chr3g0049560.1	apocarotenoid biosynthetic process
PO>P	AT1G65690	Anche102Chr7g0035040.1	apocarotenoid metabolic process
PO>P	AT3G14440	Anche102Chr5g0001410.1	apocarotenoid metabolic process
PO>P	AT5G04760	Anche102Chr3g0049560.1	apocarotenoid metabolic process
PO>P	AT5G45340	Anche102Chr3g0063050.1	apocarotenoid metabolic process
PO>P	AT1G73805	Anche102Chr3g0062130.1	benzene-containing compound metabolic process
PO>P	AT1G73805	Anche102Chr3g0062530.1	benzene-containing compound metabolic process
PO>P	AT3G52430	Anche102Chr7g0038620.1	benzene-containing compound metabolic process
PO>P	AT4G25800	Anche102Chr1g0035110.1	benzene-containing compound metabolic process
PO>P	AT4G25800	Anche102Chr1g0035060.1	benzene-containing compound metabolic process
PO>P	AT5G33340	Anche102Chr3g0063310.1	benzene-containing compound metabolic process
PO>P	AT5G62570	Anche102Chr2g0046670.1	benzene-containing compound metabolic process
PO>P	AT5G62570	Anche102Chr2g0046670.4	benzene-containing compound metabolic process
PO>P	AT5G62570	Anche102Chr2g0046640.1	benzene-containing compound metabolic process
PO>P	AT5G62570	Anche102Chr2g0046590.1	benzene-containing compound metabolic process
PO>P	AT5G62570	Anche102Chr2g0046670.3	benzene-containing compound metabolic process
PO>P	AT5G62570	Anche102Scf0010g0000560.1	benzene-containing compound metabolic process
PO>P	AT5G62570	Anche102Chr2g0046670.2	benzene-containing compound metabolic process
PO>P	AT2G38470	Anche102Chr5g0063810.1	camalexin biosynthetic process
PO>P	AT3G45640	Anche102Chr6g0070940.1	camalexin biosynthetic process
PO>P	AT3G52430	Anche102Chr7g0038620.1	camalexin biosynthetic process
PO>P	AT2G38470	Anche102Chr5g0063810.1	camalexin metabolic process
PO>P	AT3G45640	Anche102Chr6g0070940.1	camalexin metabolic process
PO>P	AT3G52430	Anche102Chr7g0038620.1	camalexin metabolic process
PO>P	AT1G19300	Anche102Chr6g0097050.1	carbohydrate biosynthetic process
PO>P	AT1G19300	Anche102Chr6g0096790.1	carbohydrate biosynthetic process
PO>P	AT1G23870	Anche102Chr4g0033150.1	carbohydrate biosynthetic process
PO>P	AT1G35910	Anche102Chr7g0050390.1	carbohydrate biosynthetic process
PO>P	AT1G67070	Anche102Chr3g0062810.1	carbohydrate biosynthetic process
PO>P	AT1G67070	Anche102Chr3g0061400.1	carbohydrate biosynthetic process
PO>P	AT1G67070	Anche102Chr7g0120680.1	carbohydrate biosynthetic process
PO>P	AT1G67070	Anche102Chr3g0062800.1	carbohydrate biosynthetic process
PO>P	AT1G70090	Anche102Scf0010g0000330.1	carbohydrate biosynthetic process
PO>P	AT1G78240	Anche102Chr7g0048360.1	carbohydrate biosynthetic process
PO>P	AT5G01360	Anche102Chr7g0024940.1	carbohydrate biosynthetic process
PO>P	AT5G40390	Anche102Chr6g0076880.1	carbohydrate biosynthetic process
PO>P	AT5G47530	Anche102Chr2g0053230.1	carbohydrate biosynthetic process
PO>P	AT5G60920	Anche102Chr7g0040740.1	carbohydrate biosynthetic process
PO>P	AT1G29340	Anche102Chr7g0080160.1	cell death
PO>P	AT1G34420	Anche102Chr6g0062710.1	cell death
PO>P	AT2G15760	Anche102Chr1g0101960.1	cell death
PO>P	AT2G32460	Anche102Chr5g0048900.1	cell death
PO>P	AT2G45760	Anche102Chr3g0041100.1	cell death
PO>P	AT3G16770	Anche102Chr1g0037190.1	cell death
PO>P	AT3G25070	Anche102Chr6g0074320.1	cell death
PO>P	AT3G52430	Anche102Chr7g0038620.1	cell death
PO>P	AT4G35350	Anche102Chr5g0021920.1	cell death
PO>P	AT5G25930	Anche102Chr6g0017490.1	cell death
PO>P	AT5G25930	Anche102Chr6g0017650.1	cell death
PO>P	AT5G25930	Anche102Chr6g0017480.1	cell death
PO>P	AT5G25930	Anche102Chr6g0017660.1	cell death
PO>P	AT5G25940	Anche102Chr5g0059970.1	cell death
PO>P	AT5G42050	Anche102Chr7g0059500.1	cell death
PO>P	AT5G43940	Anche102Chr7g0098680.1	cell death
PO>P	AT5G47910	Anche102Chr7g0132030.1	cell death
PO>P	AT5G47910	Anche102Chr7g0132040.1	cell death
PO>P	AT1G19300	Anche102Chr6g0097050.1	cell wall macromolecule biosynthetic process
PO>P	AT1G19300	Anche102Chr6g0096790.1	cell wall macromolecule biosynthetic process
PO>P	AT1G78240	Anche102Chr7g0048360.1	cell wall macromolecule biosynthetic process
PO>P	AT5G01360	Anche102Chr7g0024940.1	cell wall macromolecule biosynthetic process
PO>P	AT5G47530	Anche102Chr2g0053230.1	cell wall macromolecule biosynthetic process
PO>P	AT5G60920	Anche102Chr7g0040740.1	cell wall macromolecule biosynthetic process
PO>P	AT1G19300	Anche102Chr6g0097050.1	cell wall polysaccharide biosynthetic process
PO>P	AT1G19300	Anche102Chr6g0096790.1	cell wall polysaccharide biosynthetic process
PO>P	AT1G78240	Anche102Chr7g0048360.1	cell wall polysaccharide biosynthetic process
PO>P	AT5G01360	Anche102Chr7g0024940.1	cell wall polysaccharide biosynthetic process
PO>P	AT5G47530	Anche102Chr2g0053230.1	cell wall polysaccharide biosynthetic process
PO>P	AT5G60920	Anche102Chr7g0040740.1	cell wall polysaccharide biosynthetic process
PO>P	AT1G19300	Anche102Chr6g0097050.1	cellular carbohydrate biosynthetic process
PO>P	AT1G19300	Anche102Chr6g0096790.1	cellular carbohydrate biosynthetic process
PO>P	AT1G23870	Anche102Chr4g0033150.1	cellular carbohydrate biosynthetic process
PO>P	AT1G35910	Anche102Chr7g0050390.1	cellular carbohydrate biosynthetic process
PO>P	AT1G78240	Anche102Chr7g0048360.1	cellular carbohydrate biosynthetic process
PO>P	AT5G01360	Anche102Chr7g0024940.1	cellular carbohydrate biosynthetic process
PO>P	AT5G40390	Anche102Chr6g0076880.1	cellular carbohydrate biosynthetic process
PO>P	AT5G47530	Anche102Chr2g0053230.1	cellular carbohydrate biosynthetic process
PO>P	AT5G60920	Anche102Chr7g0040740.1	cellular carbohydrate biosynthetic process
PO>P	AT1G56560	Anche102Chr1g0086020.1	cellular carbohydrate catabolic process
PO>P	AT1G80460	Anche102Chr2g0055940.1	cellular carbohydrate catabolic process
PO>P	AT4G25000	Anche102Chr1g0100010.1	cellular carbohydrate catabolic process
PO>P	AT1G19300	Anche102Chr6g0097050.1	cellular carbohydrate metabolic process
PO>P	AT1G19300	Anche102Chr6g0096790.1	cellular carbohydrate metabolic process
PO>P	AT1G23870	Anche102Chr4g0033150.1	cellular carbohydrate metabolic process
PO>P	AT1G35910	Anche102Chr7g0050390.1	cellular carbohydrate metabolic process
PO>P	AT1G56560	Anche102Chr1g0086020.1	cellular carbohydrate metabolic process
PO>P	AT1G78240	Anche102Chr7g0048360.1	cellular carbohydrate metabolic process
PO>P	AT1G80460	Anche102Chr2g0055940.1	cellular carbohydrate metabolic process
PO>P	AT4G25000	Anche102Chr1g0100010.1	cellular carbohydrate metabolic process
PO>P	AT5G01360	Anche102Chr7g0024940.1	cellular carbohydrate metabolic process
PO>P	AT5G40390	Anche102Chr6g0076880.1	cellular carbohydrate metabolic process
PO>P	AT5G47530	Anche102Chr2g0053230.1	cellular carbohydrate metabolic process
PO>P	AT5G60920	Anche102Chr7g0040740.1	cellular carbohydrate metabolic process
PO>P	AT1G19300	Anche102Chr6g0097050.1	cellular component macromolecule biosynthetic process
PO>P	AT1G19300	Anche102Chr6g0096790.1	cellular component macromolecule biosynthetic process
PO>P	AT1G78240	Anche102Chr7g0048360.1	cellular component macromolecule biosynthetic process
PO>P	AT5G01360	Anche102Chr7g0024940.1	cellular component macromolecule biosynthetic process
PO>P	AT5G47530	Anche102Chr2g0053230.1	cellular component macromolecule biosynthetic process
PO>P	AT5G60920	Anche102Chr7g0040740.1	cellular component macromolecule biosynthetic process
PO>P	AT2G38470	Anche102Chr5g0063810.1	cellular heat acclimation
PO>P	AT5G48570	Anche102Chr4g0009810.1	cellular heat acclimation
PO>P	AT1G32640	Anche102Scf0001g0001460.1	cellular ketone metabolic process
PO>P	AT1G34420	Anche102Chr6g0062710.1	cellular ketone metabolic process
PO>P	AT1G65690	Anche102Chr7g0035040.1	cellular ketone metabolic process
PO>P	AT1G73805	Anche102Chr3g0062130.1	cellular ketone metabolic process
PO>P	AT1G73805	Anche102Chr3g0062530.1	cellular ketone metabolic process
PO>P	AT3G52430	Anche102Chr7g0038620.1	cellular ketone metabolic process
PO>P	AT4G25800	Anche102Chr1g0035110.1	cellular ketone metabolic process
PO>P	AT4G25800	Anche102Chr1g0035060.1	cellular ketone metabolic process
PO>P	AT5G04760	Anche102Chr3g0049560.1	cellular ketone metabolic process
PO>P	AT5G33340	Anche102Chr3g0063310.1	cellular ketone metabolic process
PO>P	AT5G62570	Anche102Chr2g0046670.1	cellular ketone metabolic process
PO>P	AT5G62570	Anche102Chr2g0046670.4	cellular ketone metabolic process
PO>P	AT5G62570	Anche102Chr2g0046640.1	cellular ketone metabolic process
PO>P	AT5G62570	Anche102Chr2g0046590.1	cellular ketone metabolic process
PO>P	AT5G62570	Anche102Chr2g0046670.3	cellular ketone metabolic process
PO>P	AT5G62570	Anche102Scf0010g0000560.1	cellular ketone metabolic process
PO>P	AT5G62570	Anche102Chr2g0046670.2	cellular ketone metabolic process
PO>P	AT1G01720	Anche102Chr7g0037450.1	cellular response to abscisic acid stimulus
PO>P	AT1G10560	Anche102Chr2g0045420.1	cellular response to abscisic acid stimulus
PO>P	AT1G15520	Anche102Chr5g0041490.1	cellular response to abscisic acid stimulus
PO>P	AT1G15520	Anche102Chr1g0006070.1	cellular response to abscisic acid stimulus
PO>P	AT1G18390	Anche102Chr3g0062700.1	cellular response to abscisic acid stimulus
PO>P	AT2G32460	Anche102Chr5g0048900.1	cellular response to abscisic acid stimulus
PO>P	AT3G45640	Anche102Chr6g0070940.1	cellular response to abscisic acid stimulus
PO>P	AT3G56880	Anche102Chr6g0044780.1	cellular response to abscisic acid stimulus
PO>P	AT3G56880	Anche102Chr6g0044500.1	cellular response to abscisic acid stimulus
PO>P	AT4G17900	Anche102Scf0001g0001610.1	cellular response to abscisic acid stimulus
PO>P	AT5G05140	Anche102Chr1g0002770.2	cellular response to abscisic acid stimulus
PO>P	AT5G05140	Anche102Chr1g0002790.1	cellular response to abscisic acid stimulus
PO>P	AT5G05140	Anche102Chr1g0002790.3	cellular response to abscisic acid stimulus
PO>P	AT5G05140	Anche102Chr1g0002770.1	cellular response to abscisic acid stimulus
PO>P	AT5G05140	Anche102Chr1g0002790.2	cellular response to abscisic acid stimulus
PO>P	AT5G37540	Anche102Chr5g0073120.1	cellular response to abscisic acid stimulus
PO>P	AT1G15520	Anche102Chr5g0041490.1	cellular response to acid chemical
PO>P	AT1G15520	Anche102Chr1g0006070.1	cellular response to acid chemical
PO>P	AT1G18390	Anche102Chr3g0062700.1	cellular response to acid chemical
PO>P	AT1G22810	Anche102Chr1g0094200.1	cellular response to acid chemical
PO>P	AT1G22810	Anche102Chr1g0093810.1	cellular response to acid chemical
PO>P	AT1G01720	Anche102Chr7g0037450.1	cellular response to alcohol
PO>P	AT1G10560	Anche102Chr2g0045420.1	cellular response to alcohol
PO>P	AT1G15520	Anche102Chr5g0041490.1	cellular response to alcohol
PO>P	AT1G15520	Anche102Chr1g0006070.1	cellular response to alcohol
PO>P	AT1G18390	Anche102Chr3g0062700.1	cellular response to alcohol
PO>P	AT2G32460	Anche102Chr5g0048900.1	cellular response to alcohol
PO>P	AT3G45640	Anche102Chr6g0070940.1	cellular response to alcohol
PO>P	AT3G56880	Anche102Chr6g0044780.1	cellular response to alcohol
PO>P	AT3G56880	Anche102Chr6g0044500.1	cellular response to alcohol
PO>P	AT4G17900	Anche102Scf0001g0001610.1	cellular response to alcohol
PO>P	AT5G05140	Anche102Chr1g0002770.2	cellular response to alcohol
PO>P	AT5G05140	Anche102Chr1g0002790.1	cellular response to alcohol
PO>P	AT5G05140	Anche102Chr1g0002790.3	cellular response to alcohol
PO>P	AT5G05140	Anche102Chr1g0002770.1	cellular response to alcohol
PO>P	AT5G05140	Anche102Chr1g0002790.2	cellular response to alcohol
PO>P	AT5G37540	Anche102Chr5g0073120.1	cellular response to alcohol
PO>P	AT1G04580	Anche102Chr7g0101600.1	cellular response to aldehyde
PO>P	AT5G43940	Anche102Chr7g0098680.1	cellular response to aldehyde
PO>P	AT1G32640	Anche102Scf0001g0001460.1	cellular response to chemical stress
PO>P	AT1G53210	Anche102Scf0015g0001380.1	cellular response to chemical stress
PO>P	AT1G62300	Anche102Chr7g0018530.1	cellular response to chemical stress
PO>P	AT1G78080	Anche102Chr7g0050460.2	cellular response to chemical stress
PO>P	AT1G78080	Anche102Chr7g0050460.1	cellular response to chemical stress
PO>P	AT2G23140	Anche102Scf0002g0001080.1	cellular response to chemical stress
PO>P	AT5G47910	Anche102Chr7g0132030.1	cellular response to chemical stress
PO>P	AT5G47910	Anche102Chr7g0132040.1	cellular response to chemical stress
PO>P	AT1G01720	Anche102Chr7g0037450.1	cellular response to decreased oxygen levels
PO>P	AT1G25560	Anche102Chr6g0065030.1	cellular response to decreased oxygen levels
PO>P	AT2G26190	Anche102Chr7g0141700.1	cellular response to decreased oxygen levels
PO>P	AT3G49780	Anche102Chr6g0091140.1	cellular response to decreased oxygen levels
PO>P	AT3G56880	Anche102Chr6g0044780.1	cellular response to decreased oxygen levels
PO>P	AT3G56880	Anche102Chr6g0044500.1	cellular response to decreased oxygen levels
PO>P	AT5G20230	Anche102Chr4g0010780.1	cellular response to decreased oxygen levels
PO>P	AT5G20230	Anche102Chr4g0010770.1	cellular response to decreased oxygen levels
PO>P	AT5G42050	Anche102Chr7g0059500.1	cellular response to decreased oxygen levels
PO>P	AT5G45340	Anche102Chr3g0063050.1	cellular response to decreased oxygen levels
PO>P	AT5G47910	Anche102Chr7g0132030.1	cellular response to decreased oxygen levels
PO>P	AT5G47910	Anche102Chr7g0132040.1	cellular response to decreased oxygen levels
PO>P	AT5G54470	Anche102Chr5g0016280.1	cellular response to decreased oxygen levels
PO>P	AT1G25560	Anche102Chr6g0065030.1	cellular response to ethylene stimulus
PO>P	AT1G28360	Anche102Chr5g0008780.1	cellular response to ethylene stimulus
PO>P	AT1G50640	Anche102Chr3g0030710.1	cellular response to ethylene stimulus
PO>P	AT1G78080	Anche102Chr7g0050460.2	cellular response to ethylene stimulus
PO>P	AT1G78080	Anche102Chr7g0050460.1	cellular response to ethylene stimulus
PO>P	AT3G16770	Anche102Chr1g0037190.1	cellular response to ethylene stimulus
PO>P	AT3G52430	Anche102Chr7g0038620.1	cellular response to ethylene stimulus
PO>P	AT1G19210	Anche102Chr6g0061250.1	cellular response to fatty acid
PO>P	AT1G19210	Anche102Scf0003g0000310.1	cellular response to fatty acid
PO>P	AT1G27350	Anche102Chr2g0052530.1	cellular response to fatty acid
PO>P	AT1G28480	Anche102Scf0015g0000780.1	cellular response to fatty acid
PO>P	AT1G30135	Anche102Chr5g0001350.1	cellular response to fatty acid
PO>P	AT1G32640	Anche102Scf0001g0001460.1	cellular response to fatty acid
PO>P	AT1G74950	Anche102Chr6g0061710.1	cellular response to fatty acid
PO>P	AT1G74950	Anche102Scf0003g0000260.1	cellular response to fatty acid
PO>P	AT1G74950	Anche102Chr6g0061580.1	cellular response to fatty acid
PO>P	AT1G76070	Anche102Chr6g0083300.1	cellular response to fatty acid
PO>P	AT2G15760	Anche102Chr1g0101960.1	cellular response to fatty acid
PO>P	AT2G34600	Anche102Chr5g0007830.1	cellular response to fatty acid
PO>P	AT2G39940	Anche102Chr3g0050120.1	cellular response to fatty acid
PO>P	AT3G52430	Anche102Chr7g0038620.1	cellular response to fatty acid
PO>P	AT4G03420	Anche102Chr1g0091530.1	cellular response to fatty acid
PO>P	AT4G23810	Anche102Chr6g0001180.1	cellular response to fatty acid
PO>P	AT5G05140	Anche102Chr1g0002770.2	cellular response to fatty acid
PO>P	AT5G05140	Anche102Chr1g0002790.1	cellular response to fatty acid
PO>P	AT5G05140	Anche102Chr1g0002790.3	cellular response to fatty acid
PO>P	AT5G05140	Anche102Chr1g0002770.1	cellular response to fatty acid
PO>P	AT5G05140	Anche102Chr1g0002790.2	cellular response to fatty acid
PO>P	AT5G60900	Anche102Chr2g0044720.1	cellular response to fatty acid
PO>P	AT5G60900	Anche102Chr2g0044780.1	cellular response to fatty acid
PO>P	AT5G60900	Anche102Chr2g0044760.1	cellular response to fatty acid
PO>P	AT5G67300	Anche102Chr4g0058230.1	cellular response to fatty acid
PO>P	AT1G01720	Anche102Chr7g0037450.1	cellular response to hypoxia
PO>P	AT1G25560	Anche102Chr6g0065030.1	cellular response to hypoxia
PO>P	AT2G26190	Anche102Chr7g0141700.1	cellular response to hypoxia
PO>P	AT3G49780	Anche102Chr6g0091140.1	cellular response to hypoxia
PO>P	AT3G56880	Anche102Chr6g0044780.1	cellular response to hypoxia
PO>P	AT3G56880	Anche102Chr6g0044500.1	cellular response to hypoxia
PO>P	AT5G20230	Anche102Chr4g0010780.1	cellular response to hypoxia
PO>P	AT5G20230	Anche102Chr4g0010770.1	cellular response to hypoxia
PO>P	AT5G42050	Anche102Chr7g0059500.1	cellular response to hypoxia
PO>P	AT5G45340	Anche102Chr3g0063050.1	cellular response to hypoxia
PO>P	AT5G47910	Anche102Chr7g0132030.1	cellular response to hypoxia
PO>P	AT5G47910	Anche102Chr7g0132040.1	cellular response to hypoxia
PO>P	AT5G54470	Anche102Chr5g0016280.1	cellular response to hypoxia
PO>P	AT1G19210	Anche102Chr6g0061250.1	cellular response to jasmonic acid stimulus
PO>P	AT1G19210	Anche102Scf0003g0000310.1	cellular response to jasmonic acid stimulus
PO>P	AT1G27350	Anche102Chr2g0052530.1	cellular response to jasmonic acid stimulus
PO>P	AT1G28480	Anche102Scf0015g0000780.1	cellular response to jasmonic acid stimulus
PO>P	AT1G30135	Anche102Chr5g0001350.1	cellular response to jasmonic acid stimulus
PO>P	AT1G32640	Anche102Scf0001g0001460.1	cellular response to jasmonic acid stimulus
PO>P	AT1G74950	Anche102Chr6g0061710.1	cellular response to jasmonic acid stimulus
PO>P	AT1G74950	Anche102Scf0003g0000260.1	cellular response to jasmonic acid stimulus
PO>P	AT1G74950	Anche102Chr6g0061580.1	cellular response to jasmonic acid stimulus
PO>P	AT1G76070	Anche102Chr6g0083300.1	cellular response to jasmonic acid stimulus
PO>P	AT2G15760	Anche102Chr1g0101960.1	cellular response to jasmonic acid stimulus
PO>P	AT2G34600	Anche102Chr5g0007830.1	cellular response to jasmonic acid stimulus
PO>P	AT2G39940	Anche102Chr3g0050120.1	cellular response to jasmonic acid stimulus
PO>P	AT3G52430	Anche102Chr7g0038620.1	cellular response to jasmonic acid stimulus
PO>P	AT4G03420	Anche102Chr1g0091530.1	cellular response to jasmonic acid stimulus
PO>P	AT4G23810	Anche102Chr6g0001180.1	cellular response to jasmonic acid stimulus
PO>P	AT5G05140	Anche102Chr1g0002770.2	cellular response to jasmonic acid stimulus
PO>P	AT5G05140	Anche102Chr1g0002790.1	cellular response to jasmonic acid stimulus
PO>P	AT5G05140	Anche102Chr1g0002790.3	cellular response to jasmonic acid stimulus
PO>P	AT5G05140	Anche102Chr1g0002770.1	cellular response to jasmonic acid stimulus
PO>P	AT5G05140	Anche102Chr1g0002790.2	cellular response to jasmonic acid stimulus
PO>P	AT5G60900	Anche102Chr2g0044720.1	cellular response to jasmonic acid stimulus
PO>P	AT5G60900	Anche102Chr2g0044780.1	cellular response to jasmonic acid stimulus
PO>P	AT5G60900	Anche102Chr2g0044760.1	cellular response to jasmonic acid stimulus
PO>P	AT5G67300	Anche102Chr4g0058230.1	cellular response to jasmonic acid stimulus
PO>P	AT1G28480	Anche102Scf0015g0000780.1	cellular response to organic cyclic compound
PO>P	AT1G32640	Anche102Scf0001g0001460.1	cellular response to organic cyclic compound
PO>P	AT1G34420	Anche102Chr6g0062710.1	cellular response to organic cyclic compound
PO>P	AT1G70090	Anche102Scf0010g0000330.1	cellular response to organic cyclic compound
PO>P	AT1G70740	Anche102Scf0003g0000860.1	cellular response to organic cyclic compound
PO>P	AT1G70740	Anche102Chr6g0014440.1	cellular response to organic cyclic compound
PO>P	AT1G76070	Anche102Chr6g0083300.1	cellular response to organic cyclic compound
PO>P	AT2G39940	Anche102Chr3g0050120.1	cellular response to organic cyclic compound
PO>P	AT2G40095	Anche102Scf0022g0000830.1	cellular response to organic cyclic compound
PO>P	AT2G45760	Anche102Chr3g0041100.1	cellular response to organic cyclic compound
PO>P	AT3G24550	Anche102Scf0006g0000950.1	cellular response to organic cyclic compound
PO>P	AT3G52430	Anche102Chr7g0038620.1	cellular response to organic cyclic compound
PO>P	AT4G17900	Anche102Scf0001g0001610.1	cellular response to organic cyclic compound
PO>P	AT4G35230	Anche102Scf0014g0000760.1	cellular response to organic cyclic compound
PO>P	AT5G02800	Anche102Chr6g0071970.1	cellular response to organic cyclic compound
PO>P	AT5G05140	Anche102Chr1g0002770.2	cellular response to organic cyclic compound
PO>P	AT5G05140	Anche102Chr1g0002790.1	cellular response to organic cyclic compound
PO>P	AT5G05140	Anche102Chr1g0002790.3	cellular response to organic cyclic compound
PO>P	AT5G05140	Anche102Chr1g0002770.1	cellular response to organic cyclic compound
PO>P	AT5G05140	Anche102Chr1g0002790.2	cellular response to organic cyclic compound
PO>P	AT5G25930	Anche102Chr6g0017490.1	cellular response to organic cyclic compound
PO>P	AT5G25930	Anche102Chr6g0017650.1	cellular response to organic cyclic compound
PO>P	AT5G25930	Anche102Chr6g0017480.1	cellular response to organic cyclic compound
PO>P	AT5G25930	Anche102Chr6g0017660.1	cellular response to organic cyclic compound
PO>P	AT5G36970	Anche102Chr7g0035210.1	cellular response to organic cyclic compound
PO>P	AT5G60900	Anche102Chr2g0044720.1	cellular response to organic cyclic compound
PO>P	AT5G60900	Anche102Chr2g0044780.1	cellular response to organic cyclic compound
PO>P	AT5G60900	Anche102Chr2g0044760.1	cellular response to organic cyclic compound
PO>P	AT5G67300	Anche102Chr4g0058230.1	cellular response to organic cyclic compound
PO>P	AT1G32640	Anche102Scf0001g0001460.1	cellular response to organonitrogen compound
PO>P	AT2G39940	Anche102Chr3g0050120.1	cellular response to organonitrogen compound
PO>P	AT4G08850	Anche102Chr7g0015060.1	cellular response to organonitrogen compound
PO>P	AT1G53210	Anche102Scf0015g0001380.1	cellular response to osmotic stress
PO>P	AT1G78080	Anche102Chr7g0050460.2	cellular response to osmotic stress
PO>P	AT1G78080	Anche102Chr7g0050460.1	cellular response to osmotic stress
PO>P	AT5G47910	Anche102Chr7g0132030.1	cellular response to osmotic stress
PO>P	AT5G47910	Anche102Chr7g0132040.1	cellular response to osmotic stress
PO>P	AT1G01720	Anche102Chr7g0037450.1	cellular response to oxygen levels
PO>P	AT1G25560	Anche102Chr6g0065030.1	cellular response to oxygen levels
PO>P	AT2G26190	Anche102Chr7g0141700.1	cellular response to oxygen levels
PO>P	AT3G49780	Anche102Chr6g0091140.1	cellular response to oxygen levels
PO>P	AT3G56880	Anche102Chr6g0044780.1	cellular response to oxygen levels
PO>P	AT3G56880	Anche102Chr6g0044500.1	cellular response to oxygen levels
PO>P	AT5G20230	Anche102Chr4g0010780.1	cellular response to oxygen levels
PO>P	AT5G20230	Anche102Chr4g0010770.1	cellular response to oxygen levels
PO>P	AT5G42050	Anche102Chr7g0059500.1	cellular response to oxygen levels
PO>P	AT5G45340	Anche102Chr3g0063050.1	cellular response to oxygen levels
PO>P	AT5G47910	Anche102Chr7g0132030.1	cellular response to oxygen levels
PO>P	AT5G47910	Anche102Chr7g0132040.1	cellular response to oxygen levels
PO>P	AT5G54470	Anche102Chr5g0016280.1	cellular response to oxygen levels
PO>P	AT1G28480	Anche102Scf0015g0000780.1	cellular response to salicylic acid stimulus
PO>P	AT1G70090	Anche102Scf0010g0000330.1	cellular response to salicylic acid stimulus
PO>P	AT2G40095	Anche102Scf0022g0000830.1	cellular response to salicylic acid stimulus
PO>P	AT3G52430	Anche102Chr7g0038620.1	cellular response to salicylic acid stimulus
PO>P	AT5G05140	Anche102Chr1g0002770.2	cellular response to salicylic acid stimulus
PO>P	AT5G05140	Anche102Chr1g0002790.1	cellular response to salicylic acid stimulus
PO>P	AT5G05140	Anche102Chr1g0002790.3	cellular response to salicylic acid stimulus
PO>P	AT5G05140	Anche102Chr1g0002770.1	cellular response to salicylic acid stimulus
PO>P	AT5G05140	Anche102Chr1g0002790.2	cellular response to salicylic acid stimulus
PO>P	AT5G36970	Anche102Chr7g0035210.1	cellular response to salicylic acid stimulus
PO>P	AT5G67300	Anche102Chr4g0058230.1	cellular response to salicylic acid stimulus
PO>P	AT1G15520	Anche102Chr5g0041490.1	cellular response to salt
PO>P	AT1G15520	Anche102Chr1g0006070.1	cellular response to salt
PO>P	AT1G18390	Anche102Chr3g0062700.1	cellular response to salt
PO>P	AT1G22810	Anche102Chr1g0094200.1	cellular response to salt
PO>P	AT1G22810	Anche102Chr1g0093810.1	cellular response to salt
PO>P	AT1G32640	Anche102Scf0001g0001460.1	cellular response to salt
PO>P	AT2G39940	Anche102Chr3g0050120.1	cellular response to salt
PO>P	AT1G15520	Anche102Chr5g0041490.1	cellular response to water deprivation
PO>P	AT1G15520	Anche102Chr1g0006070.1	cellular response to water deprivation
PO>P	AT1G18390	Anche102Chr3g0062700.1	cellular response to water deprivation
PO>P	AT1G22810	Anche102Chr1g0094200.1	cellular response to water deprivation
PO>P	AT1G22810	Anche102Chr1g0093810.1	cellular response to water deprivation
PO>P	AT1G15520	Anche102Chr5g0041490.1	cellular response to water stimulus
PO>P	AT1G15520	Anche102Chr1g0006070.1	cellular response to water stimulus
PO>P	AT1G18390	Anche102Chr3g0062700.1	cellular response to water stimulus
PO>P	AT1G22810	Anche102Chr1g0094200.1	cellular response to water stimulus
PO>P	AT1G22810	Anche102Chr1g0093810.1	cellular response to water stimulus
PO>P	AT2G23810	Anche102Chr2g0038720.1	defense response to Gram-negative bacterium
PO>P	AT3G52430	Anche102Chr7g0038620.1	defense response to Gram-negative bacterium
PO>P	AT1G32640	Anche102Scf0001g0001460.1	defense response to insect
PO>P	AT3G52430	Anche102Chr7g0038620.1	defense response to insect
PO>P	AT4G08850	Anche102Chr7g0015060.1	defense response to insect
PO>P	AT4G39830	Anche102Chr7g0051080.1	defense response to insect
PO>P	AT1G15520	Anche102Chr5g0041490.1	defense response to oomycetes
PO>P	AT1G15520	Anche102Chr1g0006070.1	defense response to oomycetes
PO>P	AT1G34420	Anche102Chr6g0062710.1	defense response to oomycetes
PO>P	AT1G73805	Anche102Chr3g0062130.1	defense response to oomycetes
PO>P	AT1G73805	Anche102Chr3g0062530.1	defense response to oomycetes
PO>P	AT3G55550	Anche102Chr4g0039670.1	defense response to oomycetes
PO>P	AT3G55550	Anche102Chr4g0040000.1	defense response to oomycetes
PO>P	AT1G31280	Anche102Chr5g0040980.1	defense response to symbiont
PO>P	AT1G31280	Anche102Chr5g0041010.1	defense response to symbiont
PO>P	AT2G35980	Anche102Chr3g0048170.1	defense response to symbiont
PO>P	AT2G35980	Anche102Chr3g0048180.1	defense response to symbiont
PO>P	AT4G31800	Anche102Chr2g0058490.1	defense response to symbiont
PO>P	AT1G31280	Anche102Chr5g0040980.1	defense response to virus
PO>P	AT1G31280	Anche102Chr5g0041010.1	defense response to virus
PO>P	AT2G35980	Anche102Chr3g0048170.1	defense response to virus
PO>P	AT2G35980	Anche102Chr3g0048180.1	defense response to virus
PO>P	AT4G31800	Anche102Chr2g0058490.1	defense response to virus
PO>P	AT2G21940	Anche102Chr7g0052340.1	dicarboxylic acid biosynthetic process
PO>P	AT2G21940	Anche102Chr7g0052340.2	dicarboxylic acid biosynthetic process
PO>P	AT2G21940	Anche102Chr7g0052300.1	dicarboxylic acid biosynthetic process
PO>P	AT3G59890	Anche102Chr1g0001880.2	dicarboxylic acid biosynthetic process
PO>P	AT3G59890	Anche102Chr1g0001880.1	dicarboxylic acid biosynthetic process
PO>P	AT1G23870	Anche102Chr4g0033150.1	disaccharide biosynthetic process
PO>P	AT1G35910	Anche102Chr7g0050390.1	disaccharide biosynthetic process
PO>P	AT5G40390	Anche102Chr6g0076880.1	disaccharide biosynthetic process
PO>P	AT1G56560	Anche102Chr1g0086020.1	disaccharide catabolic process
PO>P	AT4G25000	Anche102Chr1g0100010.1	disaccharide catabolic process
PO>P	AT1G23870	Anche102Chr4g0033150.1	disaccharide metabolic process
PO>P	AT1G35910	Anche102Chr7g0050390.1	disaccharide metabolic process
PO>P	AT1G56560	Anche102Chr1g0086020.1	disaccharide metabolic process
PO>P	AT4G25000	Anche102Chr1g0100010.1	disaccharide metabolic process
PO>P	AT5G40390	Anche102Chr6g0076880.1	disaccharide metabolic process
PO>P	AT1G25560	Anche102Chr6g0065030.1	ethylene-activated signaling pathway
PO>P	AT1G28360	Anche102Chr5g0008780.1	ethylene-activated signaling pathway
PO>P	AT1G50640	Anche102Chr3g0030710.1	ethylene-activated signaling pathway
PO>P	AT1G78080	Anche102Chr7g0050460.2	ethylene-activated signaling pathway
PO>P	AT1G78080	Anche102Chr7g0050460.1	ethylene-activated signaling pathway
PO>P	AT3G16770	Anche102Chr1g0037190.1	ethylene-activated signaling pathway
PO>P	AT3G52430	Anche102Chr7g0038620.1	ethylene-activated signaling pathway
PO>P	AT1G03360	Anche102Chr1g0072320.1	exonucleolytic catabolism of deadenylated mRNA
PO>P	AT5G22250	Anche102Chr5g0026440.1	exonucleolytic catabolism of deadenylated mRNA
PO>P	AT1G13710	Anche102Chr2g0050970.1	floral organ development
PO>P	AT1G13710	Anche102Chr2g0050990.1	floral organ development
PO>P	AT1G13710	Anche102Chr2g0050620.1	floral organ development
PO>P	AT1G34420	Anche102Chr6g0062710.1	floral organ development
PO>P	AT2G23140	Anche102Scf0002g0001080.1	floral organ development
PO>P	AT2G39940	Anche102Chr3g0050120.1	floral organ development
PO>P	AT2G45650	Anche102Scf0022g0000530.1	floral organ development
PO>P	AT3G45640	Anche102Chr6g0070940.1	floral organ development
PO>P	AT5G07280	Anche102Chr7g0033920.1	floral organ development
PO>P	AT5G23260	Anche102Chr5g0040090.1	floral organ development
PO>P	AT2G38470	Anche102Chr5g0063810.1	heat acclimation
PO>P	AT3G16770	Anche102Chr1g0037190.1	heat acclimation
PO>P	AT4G38580	Anche102Chr1g0012870.1	heat acclimation
PO>P	AT4G38580	Anche102Chr1g0012950.1	heat acclimation
PO>P	AT5G43940	Anche102Chr7g0098680.1	heat acclimation
PO>P	AT5G48570	Anche102Chr4g0009810.1	heat acclimation
PO>P	AT3G17070	Anche102Chr1g0031570.1	hydrogen peroxide metabolic process
PO>P	AT3G52430	Anche102Chr7g0038620.1	hydrogen peroxide metabolic process
PO>P	AT5G33340	Anche102Chr3g0063310.1	hydrogen peroxide metabolic process
PO>P	AT1G32640	Anche102Scf0001g0001460.1	indole glucosinolate biosynthetic process
PO>P	AT4G08850	Anche102Chr7g0015060.1	indole glucosinolate biosynthetic process
PO>P	AT2G38470	Anche102Chr5g0063810.1	indole phytoalexin biosynthetic process
PO>P	AT3G45640	Anche102Chr6g0070940.1	indole phytoalexin biosynthetic process
PO>P	AT3G52430	Anche102Chr7g0038620.1	indole phytoalexin biosynthetic process
PO>P	AT2G38470	Anche102Chr5g0063810.1	indole phytoalexin metabolic process
PO>P	AT3G45640	Anche102Chr6g0070940.1	indole phytoalexin metabolic process
PO>P	AT3G52430	Anche102Chr7g0038620.1	indole phytoalexin metabolic process
PO>P	AT1G32640	Anche102Scf0001g0001460.1	indole-containing compound biosynthetic process
PO>P	AT2G38470	Anche102Chr5g0063810.1	indole-containing compound biosynthetic process
PO>P	AT3G22240	Anche102Chr5g0040370.1	indole-containing compound biosynthetic process
PO>P	AT3G22240	Anche102Chr5g0040370.2	indole-containing compound biosynthetic process
PO>P	AT3G45640	Anche102Chr6g0070940.1	indole-containing compound biosynthetic process
PO>P	AT3G52430	Anche102Chr7g0038620.1	indole-containing compound biosynthetic process
PO>P	AT4G08850	Anche102Chr7g0015060.1	indole-containing compound biosynthetic process
PO>P	AT5G28237	Anche102Chr5g0013510.1	indole-containing compound biosynthetic process
PO>P	AT1G32640	Anche102Scf0001g0001460.1	indole-containing compound metabolic process
PO>P	AT2G38470	Anche102Chr5g0063810.1	indole-containing compound metabolic process
PO>P	AT3G22240	Anche102Chr5g0040370.1	indole-containing compound metabolic process
PO>P	AT3G22240	Anche102Chr5g0040370.2	indole-containing compound metabolic process
PO>P	AT3G45640	Anche102Chr6g0070940.1	indole-containing compound metabolic process
PO>P	AT3G52430	Anche102Chr7g0038620.1	indole-containing compound metabolic process
PO>P	AT4G03420	Anche102Chr1g0091530.1	indole-containing compound metabolic process
PO>P	AT4G08850	Anche102Chr7g0015060.1	indole-containing compound metabolic process
PO>P	AT5G28237	Anche102Chr5g0013510.1	indole-containing compound metabolic process
PO>P	AT1G27350	Anche102Chr2g0052530.1	jasmonic acid mediated signaling pathway
PO>P	AT1G28480	Anche102Scf0015g0000780.1	jasmonic acid mediated signaling pathway
PO>P	AT1G30135	Anche102Chr5g0001350.1	jasmonic acid mediated signaling pathway
PO>P	AT1G32640	Anche102Scf0001g0001460.1	jasmonic acid mediated signaling pathway
PO>P	AT1G74950	Anche102Chr6g0061710.1	jasmonic acid mediated signaling pathway
PO>P	AT1G74950	Anche102Scf0003g0000260.1	jasmonic acid mediated signaling pathway
PO>P	AT1G74950	Anche102Chr6g0061580.1	jasmonic acid mediated signaling pathway
PO>P	AT1G76070	Anche102Chr6g0083300.1	jasmonic acid mediated signaling pathway
PO>P	AT2G34600	Anche102Chr5g0007830.1	jasmonic acid mediated signaling pathway
PO>P	AT2G39940	Anche102Chr3g0050120.1	jasmonic acid mediated signaling pathway
PO>P	AT3G52430	Anche102Chr7g0038620.1	jasmonic acid mediated signaling pathway
PO>P	AT4G03420	Anche102Chr1g0091530.1	jasmonic acid mediated signaling pathway
PO>P	AT4G23810	Anche102Chr6g0001180.1	jasmonic acid mediated signaling pathway
PO>P	AT5G05140	Anche102Chr1g0002770.2	jasmonic acid mediated signaling pathway
PO>P	AT5G05140	Anche102Chr1g0002790.1	jasmonic acid mediated signaling pathway
PO>P	AT5G05140	Anche102Chr1g0002790.3	jasmonic acid mediated signaling pathway
PO>P	AT5G05140	Anche102Chr1g0002770.1	jasmonic acid mediated signaling pathway
PO>P	AT5G05140	Anche102Chr1g0002790.2	jasmonic acid mediated signaling pathway
PO>P	AT5G60900	Anche102Chr2g0044720.1	jasmonic acid mediated signaling pathway
PO>P	AT5G60900	Anche102Chr2g0044780.1	jasmonic acid mediated signaling pathway
PO>P	AT5G60900	Anche102Chr2g0044760.1	jasmonic acid mediated signaling pathway
PO>P	AT5G67300	Anche102Chr4g0058230.1	jasmonic acid mediated signaling pathway
PO>P	AT1G18210	Anche102Chr6g0017710.1	leaf senescence
PO>P	AT1G18210	Anche102Chr6g0017560.1	leaf senescence
PO>P	AT1G34420	Anche102Chr6g0062710.1	leaf senescence
PO>P	AT1G77450	Anche102Chr4g0063010.1	leaf senescence
PO>P	AT2G17220	Anche102Chr1g0069710.1	leaf senescence
PO>P	AT2G35980	Anche102Chr3g0048170.1	leaf senescence
PO>P	AT2G35980	Anche102Chr3g0048180.1	leaf senescence
PO>P	AT2G40095	Anche102Scf0022g0000830.1	leaf senescence
PO>P	AT2G45760	Anche102Chr3g0041100.1	leaf senescence
PO>P	AT3G15760	Anche102Chr4g0011390.1	leaf senescence
PO>P	AT3G52430	Anche102Chr7g0038620.1	leaf senescence
PO>P	AT4G23810	Anche102Chr6g0001180.1	leaf senescence
PO>P	AT5G16080	Anche102Chr1g0004920.1	leaf senescence
PO>P	AT5G25930	Anche102Chr6g0017490.1	leaf senescence
PO>P	AT5G25930	Anche102Chr6g0017650.1	leaf senescence
PO>P	AT5G25930	Anche102Chr6g0017480.1	leaf senescence
PO>P	AT5G25930	Anche102Chr6g0017660.1	leaf senescence
PO>P	AT5G37600	Anche102Chr6g0021210.1	leaf senescence
PO>P	AT1G65690	Anche102Chr7g0035040.1	monocarboxylic acid biosynthetic process
PO>P	AT1G73805	Anche102Chr3g0062130.1	monocarboxylic acid biosynthetic process
PO>P	AT1G73805	Anche102Chr3g0062530.1	monocarboxylic acid biosynthetic process
PO>P	AT3G14440	Anche102Chr5g0001410.1	monocarboxylic acid biosynthetic process
PO>P	AT3G45140	Anche102Chr5g0034700.1	monocarboxylic acid biosynthetic process
PO>P	AT3G52430	Anche102Chr7g0038620.1	monocarboxylic acid biosynthetic process
PO>P	AT4G08850	Anche102Chr7g0015060.1	monocarboxylic acid biosynthetic process
PO>P	AT4G25800	Anche102Chr1g0035110.1	monocarboxylic acid biosynthetic process
PO>P	AT4G25800	Anche102Chr1g0035060.1	monocarboxylic acid biosynthetic process
PO>P	AT5G04760	Anche102Chr3g0049560.1	monocarboxylic acid biosynthetic process
PO>P	AT5G62570	Anche102Chr2g0046670.1	monocarboxylic acid biosynthetic process
PO>P	AT5G62570	Anche102Chr2g0046670.4	monocarboxylic acid biosynthetic process
PO>P	AT5G62570	Anche102Chr2g0046640.1	monocarboxylic acid biosynthetic process
PO>P	AT5G62570	Anche102Chr2g0046590.1	monocarboxylic acid biosynthetic process
PO>P	AT5G62570	Anche102Chr2g0046670.3	monocarboxylic acid biosynthetic process
PO>P	AT5G62570	Anche102Scf0010g0000560.1	monocarboxylic acid biosynthetic process
PO>P	AT5G62570	Anche102Chr2g0046670.2	monocarboxylic acid biosynthetic process
PO>P	AT1G03360	Anche102Chr1g0072320.1	negative regulation of biosynthetic process
PO>P	AT1G28480	Anche102Scf0015g0000780.1	negative regulation of biosynthetic process
PO>P	AT1G50640	Anche102Chr3g0030710.1	negative regulation of biosynthetic process
PO>P	AT1G62300	Anche102Chr7g0018530.1	negative regulation of biosynthetic process
PO>P	AT2G34010	Anche102Scf0015g0001390.1	negative regulation of biosynthetic process
PO>P	AT2G34010	Anche102Chr7g0025370.1	negative regulation of biosynthetic process
PO>P	AT3G19580	Anche102Chr6g0088580.1	negative regulation of biosynthetic process
PO>P	AT3G19580	Anche102Chr6g0089270.1	negative regulation of biosynthetic process
PO>P	AT3G29575	Anche102Chr2g0050370.1	negative regulation of biosynthetic process
PO>P	AT5G04760	Anche102Chr3g0049560.1	negative regulation of biosynthetic process
PO>P	AT5G22250	Anche102Chr5g0026440.1	negative regulation of biosynthetic process
PO>P	AT3G25070	Anche102Chr6g0074320.1	negative regulation of cell death
PO>P	AT5G25930	Anche102Chr6g0017490.1	negative regulation of cell death
PO>P	AT5G25930	Anche102Chr6g0017650.1	negative regulation of cell death
PO>P	AT5G25930	Anche102Chr6g0017480.1	negative regulation of cell death
PO>P	AT5G25930	Anche102Chr6g0017660.1	negative regulation of cell death
PO>P	AT5G47910	Anche102Chr7g0132030.1	negative regulation of cell death
PO>P	AT5G47910	Anche102Chr7g0132040.1	negative regulation of cell death
PO>P	AT1G03360	Anche102Chr1g0072320.1	negative regulation of cellular biosynthetic process
PO>P	AT1G28480	Anche102Scf0015g0000780.1	negative regulation of cellular biosynthetic process
PO>P	AT1G50640	Anche102Chr3g0030710.1	negative regulation of cellular biosynthetic process
PO>P	AT1G62300	Anche102Chr7g0018530.1	negative regulation of cellular biosynthetic process
PO>P	AT2G34010	Anche102Scf0015g0001390.1	negative regulation of cellular biosynthetic process
PO>P	AT2G34010	Anche102Chr7g0025370.1	negative regulation of cellular biosynthetic process
PO>P	AT3G19580	Anche102Chr6g0088580.1	negative regulation of cellular biosynthetic process
PO>P	AT3G19580	Anche102Chr6g0089270.1	negative regulation of cellular biosynthetic process
PO>P	AT3G29575	Anche102Chr2g0050370.1	negative regulation of cellular biosynthetic process
PO>P	AT5G04760	Anche102Chr3g0049560.1	negative regulation of cellular biosynthetic process
PO>P	AT5G22250	Anche102Chr5g0026440.1	negative regulation of cellular biosynthetic process
PO>P	AT2G39940	Anche102Chr3g0050120.1	negative regulation of defense response
PO>P	AT3G25070	Anche102Chr6g0074320.1	negative regulation of defense response
PO>P	AT3G52430	Anche102Chr7g0038620.1	negative regulation of defense response
PO>P	AT5G62570	Anche102Chr2g0046670.1	negative regulation of defense response
PO>P	AT5G62570	Anche102Chr2g0046670.4	negative regulation of defense response
PO>P	AT5G62570	Anche102Chr2g0046640.1	negative regulation of defense response
PO>P	AT5G62570	Anche102Chr2g0046590.1	negative regulation of defense response
PO>P	AT5G62570	Anche102Chr2g0046670.3	negative regulation of defense response
PO>P	AT5G62570	Anche102Scf0010g0000560.1	negative regulation of defense response
PO>P	AT5G62570	Anche102Chr2g0046670.2	negative regulation of defense response
PO>P	AT1G50640	Anche102Chr3g0030710.1	negative regulation of ethylene-activated signaling pathway
PO>P	AT3G52430	Anche102Chr7g0038620.1	negative regulation of ethylene-activated signaling pathway
PO>P	AT1G50640	Anche102Chr3g0030710.1	negative regulation of intracellular signal transduction
PO>P	AT3G52430	Anche102Chr7g0038620.1	negative regulation of intracellular signal transduction
PO>P	AT1G03360	Anche102Chr1g0072320.1	negative regulation of macromolecule biosynthetic process
PO>P	AT1G28480	Anche102Scf0015g0000780.1	negative regulation of macromolecule biosynthetic process
PO>P	AT1G50640	Anche102Chr3g0030710.1	negative regulation of macromolecule biosynthetic process
PO>P	AT1G62300	Anche102Chr7g0018530.1	negative regulation of macromolecule biosynthetic process
PO>P	AT2G34010	Anche102Scf0015g0001390.1	negative regulation of macromolecule biosynthetic process
PO>P	AT2G34010	Anche102Chr7g0025370.1	negative regulation of macromolecule biosynthetic process
PO>P	AT3G19580	Anche102Chr6g0088580.1	negative regulation of macromolecule biosynthetic process
PO>P	AT3G19580	Anche102Chr6g0089270.1	negative regulation of macromolecule biosynthetic process
PO>P	AT3G29575	Anche102Chr2g0050370.1	negative regulation of macromolecule biosynthetic process
PO>P	AT5G22250	Anche102Chr5g0026440.1	negative regulation of macromolecule biosynthetic process
PO>P	AT1G50640	Anche102Chr3g0030710.1	negative regulation of phosphorelay signal transduction system
PO>P	AT3G52430	Anche102Chr7g0038620.1	negative regulation of phosphorelay signal transduction system
PO>P	AT1G01720	Anche102Chr7g0037450.1	negative regulation of response to stimulus
PO>P	AT1G50640	Anche102Chr3g0030710.1	negative regulation of response to stimulus
PO>P	AT2G39940	Anche102Chr3g0050120.1	negative regulation of response to stimulus
PO>P	AT3G25070	Anche102Chr6g0074320.1	negative regulation of response to stimulus
PO>P	AT3G52430	Anche102Chr7g0038620.1	negative regulation of response to stimulus
PO>P	AT5G46910	Anche102Scf0001g0003310.1	negative regulation of response to stimulus
PO>P	AT5G62570	Anche102Chr2g0046670.1	negative regulation of response to stimulus
PO>P	AT5G62570	Anche102Chr2g0046670.4	negative regulation of response to stimulus
PO>P	AT5G62570	Anche102Chr2g0046640.1	negative regulation of response to stimulus
PO>P	AT5G62570	Anche102Chr2g0046590.1	negative regulation of response to stimulus
PO>P	AT5G62570	Anche102Chr2g0046670.3	negative regulation of response to stimulus
PO>P	AT5G62570	Anche102Scf0010g0000560.1	negative regulation of response to stimulus
PO>P	AT5G62570	Anche102Chr2g0046670.2	negative regulation of response to stimulus
PO>P	AT1G03360	Anche102Chr1g0072320.1	nuclear-transcribed mRNA catabolic process, exonucleolytic
PO>P	AT5G22250	Anche102Chr5g0026440.1	nuclear-transcribed mRNA catabolic process, exonucleolytic
PO>P	AT1G65690	Anche102Chr7g0035040.1	olefinic compound biosynthetic process
PO>P	AT3G14440	Anche102Chr5g0001410.1	olefinic compound biosynthetic process
PO>P	AT4G11280	Anche102Chr3g0034420.1	olefinic compound biosynthetic process
PO>P	AT4G11280	Anche102Chr3g0034290.1	olefinic compound biosynthetic process
PO>P	AT5G04760	Anche102Chr3g0049560.1	olefinic compound biosynthetic process
PO>P	AT1G65690	Anche102Chr7g0035040.1	olefinic compound metabolic process
PO>P	AT3G14440	Anche102Chr5g0001410.1	olefinic compound metabolic process
PO>P	AT4G11280	Anche102Chr3g0034420.1	olefinic compound metabolic process
PO>P	AT4G11280	Anche102Chr3g0034290.1	olefinic compound metabolic process
PO>P	AT5G04760	Anche102Chr3g0049560.1	olefinic compound metabolic process
PO>P	AT5G45340	Anche102Chr3g0063050.1	olefinic compound metabolic process
PO>P	AT1G23870	Anche102Chr4g0033150.1	oligosaccharide biosynthetic process
PO>P	AT1G35910	Anche102Chr7g0050390.1	oligosaccharide biosynthetic process
PO>P	AT5G40390	Anche102Chr6g0076880.1	oligosaccharide biosynthetic process
PO>P	AT1G56560	Anche102Chr1g0086020.1	oligosaccharide catabolic process
PO>P	AT4G25000	Anche102Chr1g0100010.1	oligosaccharide catabolic process
PO>P	AT1G21270	Anche102Chr2g0045880.1	oligosaccharide metabolic process
PO>P	AT1G23870	Anche102Chr4g0033150.1	oligosaccharide metabolic process
PO>P	AT1G35910	Anche102Chr7g0050390.1	oligosaccharide metabolic process
PO>P	AT1G56560	Anche102Chr1g0086020.1	oligosaccharide metabolic process
PO>P	AT4G25000	Anche102Chr1g0100010.1	oligosaccharide metabolic process
PO>P	AT5G40390	Anche102Chr6g0076880.1	oligosaccharide metabolic process
PO>P	AT1G05160	Anche102Scf0001g0000050.1	organic hydroxy compound biosynthetic process
PO>P	AT1G65690	Anche102Chr7g0035040.1	organic hydroxy compound biosynthetic process
PO>P	AT1G73805	Anche102Chr3g0062130.1	organic hydroxy compound biosynthetic process
PO>P	AT1G73805	Anche102Chr3g0062530.1	organic hydroxy compound biosynthetic process
PO>P	AT3G14440	Anche102Chr5g0001410.1	organic hydroxy compound biosynthetic process
PO>P	AT3G52430	Anche102Chr7g0038620.1	organic hydroxy compound biosynthetic process
PO>P	AT4G25800	Anche102Chr1g0035110.1	organic hydroxy compound biosynthetic process
PO>P	AT4G25800	Anche102Chr1g0035060.1	organic hydroxy compound biosynthetic process
PO>P	AT5G04760	Anche102Chr3g0049560.1	organic hydroxy compound biosynthetic process
PO>P	AT5G23260	Anche102Chr5g0040090.1	organic hydroxy compound biosynthetic process
PO>P	AT5G40390	Anche102Chr6g0076880.1	organic hydroxy compound biosynthetic process
PO>P	AT5G62570	Anche102Chr2g0046670.1	organic hydroxy compound biosynthetic process
PO>P	AT5G62570	Anche102Chr2g0046670.4	organic hydroxy compound biosynthetic process
PO>P	AT5G62570	Anche102Chr2g0046640.1	organic hydroxy compound biosynthetic process
PO>P	AT5G62570	Anche102Chr2g0046590.1	organic hydroxy compound biosynthetic process
PO>P	AT5G62570	Anche102Chr2g0046670.3	organic hydroxy compound biosynthetic process
PO>P	AT5G62570	Anche102Scf0010g0000560.1	organic hydroxy compound biosynthetic process
PO>P	AT5G62570	Anche102Chr2g0046670.2	organic hydroxy compound biosynthetic process
PO>P	AT1G05160	Anche102Scf0001g0000050.1	organic hydroxy compound metabolic process
PO>P	AT1G65690	Anche102Chr7g0035040.1	organic hydroxy compound metabolic process
PO>P	AT1G73805	Anche102Chr3g0062130.1	organic hydroxy compound metabolic process
PO>P	AT1G73805	Anche102Chr3g0062530.1	organic hydroxy compound metabolic process
PO>P	AT1G80460	Anche102Chr2g0055940.1	organic hydroxy compound metabolic process
PO>P	AT2G21940	Anche102Chr7g0052340.1	organic hydroxy compound metabolic process
PO>P	AT2G21940	Anche102Chr7g0052340.2	organic hydroxy compound metabolic process
PO>P	AT2G21940	Anche102Chr7g0052300.1	organic hydroxy compound metabolic process
PO>P	AT3G14440	Anche102Chr5g0001410.1	organic hydroxy compound metabolic process
PO>P	AT3G52430	Anche102Chr7g0038620.1	organic hydroxy compound metabolic process
PO>P	AT4G25800	Anche102Chr1g0035110.1	organic hydroxy compound metabolic process
PO>P	AT4G25800	Anche102Chr1g0035060.1	organic hydroxy compound metabolic process
PO>P	AT5G04760	Anche102Chr3g0049560.1	organic hydroxy compound metabolic process
PO>P	AT5G23260	Anche102Chr5g0040090.1	organic hydroxy compound metabolic process
PO>P	AT5G33340	Anche102Chr3g0063310.1	organic hydroxy compound metabolic process
PO>P	AT5G40390	Anche102Chr6g0076880.1	organic hydroxy compound metabolic process
PO>P	AT5G43940	Anche102Chr7g0098680.1	organic hydroxy compound metabolic process
PO>P	AT5G45340	Anche102Chr3g0063050.1	organic hydroxy compound metabolic process
PO>P	AT5G62570	Anche102Chr2g0046670.1	organic hydroxy compound metabolic process
PO>P	AT5G62570	Anche102Chr2g0046670.4	organic hydroxy compound metabolic process
PO>P	AT5G62570	Anche102Chr2g0046640.1	organic hydroxy compound metabolic process
PO>P	AT5G62570	Anche102Chr2g0046590.1	organic hydroxy compound metabolic process
PO>P	AT5G62570	Anche102Chr2g0046670.3	organic hydroxy compound metabolic process
PO>P	AT5G62570	Anche102Scf0010g0000560.1	organic hydroxy compound metabolic process
PO>P	AT5G62570	Anche102Chr2g0046670.2	organic hydroxy compound metabolic process
PO>P	AT1G19300	Anche102Chr6g0097050.1	pectin biosynthetic process
PO>P	AT1G19300	Anche102Chr6g0096790.1	pectin biosynthetic process
PO>P	AT1G70090	Anche102Scf0010g0000330.1	pectin biosynthetic process
PO>P	AT1G78240	Anche102Chr7g0048360.1	pectin biosynthetic process
PO>P	AT5G01360	Anche102Chr7g0024940.1	pectin biosynthetic process
PO>P	AT2G29380	Anche102Chr7g0030490.1	peptidyl-threonine dephosphorylation
PO>P	AT4G28400	Anche102Chr3g0033020.1	peptidyl-threonine dephosphorylation
PO>P	AT4G28400	Anche102Chr3g0033180.1	peptidyl-threonine dephosphorylation
PO>P	AT4G33920	Anche102Chr4g0054990.1	peptidyl-threonine dephosphorylation
PO>P	AT1G73805	Anche102Chr3g0062130.1	phenol-containing compound biosynthetic process
PO>P	AT1G73805	Anche102Chr3g0062530.1	phenol-containing compound biosynthetic process
PO>P	AT3G52430	Anche102Chr7g0038620.1	phenol-containing compound biosynthetic process
PO>P	AT4G25800	Anche102Chr1g0035110.1	phenol-containing compound biosynthetic process
PO>P	AT4G25800	Anche102Chr1g0035060.1	phenol-containing compound biosynthetic process
PO>P	AT5G23260	Anche102Chr5g0040090.1	phenol-containing compound biosynthetic process
PO>P	AT5G62570	Anche102Chr2g0046670.1	phenol-containing compound biosynthetic process
PO>P	AT5G62570	Anche102Chr2g0046670.4	phenol-containing compound biosynthetic process
PO>P	AT5G62570	Anche102Chr2g0046640.1	phenol-containing compound biosynthetic process
PO>P	AT5G62570	Anche102Chr2g0046590.1	phenol-containing compound biosynthetic process
PO>P	AT5G62570	Anche102Chr2g0046670.3	phenol-containing compound biosynthetic process
PO>P	AT5G62570	Anche102Scf0010g0000560.1	phenol-containing compound biosynthetic process
PO>P	AT5G62570	Anche102Chr2g0046670.2	phenol-containing compound biosynthetic process
PO>P	AT1G73805	Anche102Chr3g0062130.1	phenol-containing compound metabolic process
PO>P	AT1G73805	Anche102Chr3g0062530.1	phenol-containing compound metabolic process
PO>P	AT3G52430	Anche102Chr7g0038620.1	phenol-containing compound metabolic process
PO>P	AT4G25800	Anche102Chr1g0035110.1	phenol-containing compound metabolic process
PO>P	AT4G25800	Anche102Chr1g0035060.1	phenol-containing compound metabolic process
PO>P	AT5G23260	Anche102Chr5g0040090.1	phenol-containing compound metabolic process
PO>P	AT5G33340	Anche102Chr3g0063310.1	phenol-containing compound metabolic process
PO>P	AT5G62570	Anche102Chr2g0046670.1	phenol-containing compound metabolic process
PO>P	AT5G62570	Anche102Chr2g0046670.4	phenol-containing compound metabolic process
PO>P	AT5G62570	Anche102Chr2g0046640.1	phenol-containing compound metabolic process
PO>P	AT5G62570	Anche102Chr2g0046590.1	phenol-containing compound metabolic process
PO>P	AT5G62570	Anche102Chr2g0046670.3	phenol-containing compound metabolic process
PO>P	AT5G62570	Anche102Scf0010g0000560.1	phenol-containing compound metabolic process
PO>P	AT5G62570	Anche102Chr2g0046670.2	phenol-containing compound metabolic process
PO>P	AT1G25560	Anche102Chr6g0065030.1	phosphorelay signal transduction system
PO>P	AT1G28360	Anche102Chr5g0008780.1	phosphorelay signal transduction system
PO>P	AT1G50640	Anche102Chr3g0030710.1	phosphorelay signal transduction system
PO>P	AT1G78080	Anche102Chr7g0050460.2	phosphorelay signal transduction system
PO>P	AT1G78080	Anche102Chr7g0050460.1	phosphorelay signal transduction system
PO>P	AT3G16770	Anche102Chr1g0037190.1	phosphorelay signal transduction system
PO>P	AT3G52430	Anche102Chr7g0038620.1	phosphorelay signal transduction system
PO>P	AT2G38470	Anche102Chr5g0063810.1	phytoalexin biosynthetic process
PO>P	AT3G45640	Anche102Chr6g0070940.1	phytoalexin biosynthetic process
PO>P	AT3G52430	Anche102Chr7g0038620.1	phytoalexin biosynthetic process
PO>P	AT2G38470	Anche102Chr5g0063810.1	phytoalexin metabolic process
PO>P	AT3G45640	Anche102Chr6g0070940.1	phytoalexin metabolic process
PO>P	AT3G52430	Anche102Chr7g0038620.1	phytoalexin metabolic process
PO>P	AT1G18210	Anche102Chr6g0017710.1	plant organ senescence
PO>P	AT1G18210	Anche102Chr6g0017560.1	plant organ senescence
PO>P	AT1G34420	Anche102Chr6g0062710.1	plant organ senescence
PO>P	AT1G77450	Anche102Chr4g0063010.1	plant organ senescence
PO>P	AT2G17220	Anche102Chr1g0069710.1	plant organ senescence
PO>P	AT2G35980	Anche102Chr3g0048170.1	plant organ senescence
PO>P	AT2G35980	Anche102Chr3g0048180.1	plant organ senescence
PO>P	AT2G40095	Anche102Scf0022g0000830.1	plant organ senescence
PO>P	AT2G45760	Anche102Chr3g0041100.1	plant organ senescence
PO>P	AT3G15760	Anche102Chr4g0011390.1	plant organ senescence
PO>P	AT3G52430	Anche102Chr7g0038620.1	plant organ senescence
PO>P	AT4G23810	Anche102Chr6g0001180.1	plant organ senescence
PO>P	AT5G16080	Anche102Chr1g0004920.1	plant organ senescence
PO>P	AT5G25930	Anche102Chr6g0017490.1	plant organ senescence
PO>P	AT5G25930	Anche102Chr6g0017650.1	plant organ senescence
PO>P	AT5G25930	Anche102Chr6g0017480.1	plant organ senescence
PO>P	AT5G25930	Anche102Chr6g0017660.1	plant organ senescence
PO>P	AT5G37600	Anche102Chr6g0021210.1	plant organ senescence
PO>P	AT1G06520	Anche102Chr7g0019380.1	pollen development
PO>P	AT1G53320	Anche102Chr7g0024010.1	pollen development
PO>P	AT1G74450	Anche102Chr6g0034290.1	pollen development
PO>P	AT2G32460	Anche102Chr5g0048900.1	pollen development
PO>P	AT3G45640	Anche102Chr6g0070940.1	pollen development
PO>P	AT3G53810	Anche102Chr7g0033010.1	pollen development
PO>P	AT5G07280	Anche102Chr7g0033920.1	pollen development
PO>P	AT5G54470	Anche102Chr5g0016280.1	pollen development
PO>P	AT5G63160	Anche102Chr7g0070890.1	pollen development
PO>P	AT5G63160	Anche102Chr7g0070980.1	pollen development
PO>P	AT2G32460	Anche102Chr5g0048900.1	positive regulation of cell communication
PO>P	AT3G52430	Anche102Chr7g0038620.1	positive regulation of cell communication
PO>P	AT3G59390	Anche102Chr7g0004650.1	positive regulation of cell communication
PO>P	AT5G02800	Anche102Chr6g0071970.1	positive regulation of cell communication
PO>P	AT5G67300	Anche102Chr4g0058230.1	positive regulation of cell communication
PO>P	AT1G34420	Anche102Chr6g0062710.1	positive regulation of defense response
PO>P	AT1G73805	Anche102Chr3g0062130.1	positive regulation of defense response
PO>P	AT1G73805	Anche102Chr3g0062530.1	positive regulation of defense response
PO>P	AT3G52430	Anche102Chr7g0038620.1	positive regulation of defense response
PO>P	AT4G08850	Anche102Chr7g0015060.1	positive regulation of defense response
PO>P	AT4G39830	Anche102Chr7g0051080.1	positive regulation of defense response
PO>P	AT1G34420	Anche102Chr6g0062710.1	positive regulation of defense response to bacterium
PO>P	AT1G73805	Anche102Chr3g0062130.1	positive regulation of defense response to bacterium
PO>P	AT1G73805	Anche102Chr3g0062530.1	positive regulation of defense response to bacterium
PO>P	AT3G52430	Anche102Chr7g0038620.1	positive regulation of defense response to bacterium
PO>P	AT1G32640	Anche102Scf0001g0001460.1	positive regulation of flavonoid biosynthetic process
PO>P	AT5G48930	Anche102Chr1g0112890.1	positive regulation of flavonoid biosynthetic process
PO>P	AT1G34420	Anche102Chr6g0062710.1	positive regulation of response to biotic stimulus
PO>P	AT1G73805	Anche102Chr3g0062130.1	positive regulation of response to biotic stimulus
PO>P	AT1G73805	Anche102Chr3g0062530.1	positive regulation of response to biotic stimulus
PO>P	AT3G52430	Anche102Chr7g0038620.1	positive regulation of response to biotic stimulus
PO>P	AT4G39830	Anche102Chr7g0051080.1	positive regulation of response to biotic stimulus
PO>P	AT1G34420	Anche102Chr6g0062710.1	positive regulation of response to stimulus
PO>P	AT1G73805	Anche102Chr3g0062130.1	positive regulation of response to stimulus
PO>P	AT1G73805	Anche102Chr3g0062530.1	positive regulation of response to stimulus
PO>P	AT2G32460	Anche102Chr5g0048900.1	positive regulation of response to stimulus
PO>P	AT3G52430	Anche102Chr7g0038620.1	positive regulation of response to stimulus
PO>P	AT3G59390	Anche102Chr7g0004650.1	positive regulation of response to stimulus
PO>P	AT4G08850	Anche102Chr7g0015060.1	positive regulation of response to stimulus
PO>P	AT4G39830	Anche102Chr7g0051080.1	positive regulation of response to stimulus
PO>P	AT5G02800	Anche102Chr6g0071970.1	positive regulation of response to stimulus
PO>P	AT5G67300	Anche102Chr4g0058230.1	positive regulation of response to stimulus
PO>P	AT2G32460	Anche102Chr5g0048900.1	positive regulation of signal transduction
PO>P	AT3G52430	Anche102Chr7g0038620.1	positive regulation of signal transduction
PO>P	AT3G59390	Anche102Chr7g0004650.1	positive regulation of signal transduction
PO>P	AT5G02800	Anche102Chr6g0071970.1	positive regulation of signal transduction
PO>P	AT5G67300	Anche102Chr4g0058230.1	positive regulation of signal transduction
PO>P	AT2G32460	Anche102Chr5g0048900.1	positive regulation of signaling
PO>P	AT3G52430	Anche102Chr7g0038620.1	positive regulation of signaling
PO>P	AT3G59390	Anche102Chr7g0004650.1	positive regulation of signaling
PO>P	AT5G02800	Anche102Chr6g0071970.1	positive regulation of signaling
PO>P	AT5G67300	Anche102Chr4g0058230.1	positive regulation of signaling
PO>P	AT1G29340	Anche102Chr7g0080160.1	programmed cell death
PO>P	AT2G32460	Anche102Chr5g0048900.1	programmed cell death
PO>P	AT3G25070	Anche102Chr6g0074320.1	programmed cell death
PO>P	AT4G35350	Anche102Chr5g0021920.1	programmed cell death
PO>P	AT5G42050	Anche102Chr7g0059500.1	programmed cell death
PO>P	AT5G47910	Anche102Chr7g0132030.1	programmed cell death
PO>P	AT5G47910	Anche102Chr7g0132040.1	programmed cell death
PO>P	AT1G07630	Anche102Chr7g0032640.1	protein dephosphorylation
PO>P	AT2G29380	Anche102Chr7g0030490.1	protein dephosphorylation
PO>P	AT3G62260	Anche102Chr1g0028400.1	protein dephosphorylation
PO>P	AT3G62260	Anche102Chr1g0028110.1	protein dephosphorylation
PO>P	AT3G62260	Anche102Chr1g0028380.1	protein dephosphorylation
PO>P	AT3G62260	Anche102Chr1g0113160.1	protein dephosphorylation
PO>P	AT3G62260	Anche102Chr1g0113320.1	protein dephosphorylation
PO>P	AT4G28400	Anche102Chr3g0033020.1	protein dephosphorylation
PO>P	AT4G28400	Anche102Chr3g0033180.1	protein dephosphorylation
PO>P	AT4G33920	Anche102Chr4g0054990.1	protein dephosphorylation
PO>P	AT5G11860	Anche102Chr1g0084590.1	protein dephosphorylation
PO>P	AT1G65690	Anche102Chr7g0035040.1	regulation of abscisic acid biosynthetic process
PO>P	AT5G04760	Anche102Chr3g0049560.1	regulation of abscisic acid biosynthetic process
PO>P	AT1G01720	Anche102Chr7g0037450.1	regulation of abscisic acid-activated signaling pathway
PO>P	AT1G10560	Anche102Chr2g0045420.1	regulation of abscisic acid-activated signaling pathway
PO>P	AT2G32460	Anche102Chr5g0048900.1	regulation of abscisic acid-activated signaling pathway
PO>P	AT3G56880	Anche102Chr6g0044780.1	regulation of abscisic acid-activated signaling pathway
PO>P	AT3G56880	Anche102Chr6g0044500.1	regulation of abscisic acid-activated signaling pathway
PO>P	AT4G17900	Anche102Scf0001g0001610.1	regulation of abscisic acid-activated signaling pathway
PO>P	AT1G65690	Anche102Chr7g0035040.1	regulation of alcohol biosynthetic process
PO>P	AT5G04760	Anche102Chr3g0049560.1	regulation of alcohol biosynthetic process
PO>P	AT1G01720	Anche102Chr7g0037450.1	regulation of cell communication
PO>P	AT1G10560	Anche102Chr2g0045420.1	regulation of cell communication
PO>P	AT1G12990	Anche102Chr7g0001080.1	regulation of cell communication
PO>P	AT1G30135	Anche102Chr5g0001350.1	regulation of cell communication
PO>P	AT1G50640	Anche102Chr3g0030710.1	regulation of cell communication
PO>P	AT1G70090	Anche102Scf0010g0000330.1	regulation of cell communication
PO>P	AT1G74950	Anche102Chr6g0061710.1	regulation of cell communication
PO>P	AT1G74950	Anche102Scf0003g0000260.1	regulation of cell communication
PO>P	AT1G74950	Anche102Chr6g0061580.1	regulation of cell communication
PO>P	AT2G32460	Anche102Chr5g0048900.1	regulation of cell communication
PO>P	AT2G34600	Anche102Chr5g0007830.1	regulation of cell communication
PO>P	AT2G40095	Anche102Scf0022g0000830.1	regulation of cell communication
PO>P	AT3G24550	Anche102Scf0006g0000950.1	regulation of cell communication
PO>P	AT3G52430	Anche102Chr7g0038620.1	regulation of cell communication
PO>P	AT3G56880	Anche102Chr6g0044780.1	regulation of cell communication
PO>P	AT3G56880	Anche102Chr6g0044500.1	regulation of cell communication
PO>P	AT3G59390	Anche102Chr7g0004650.1	regulation of cell communication
PO>P	AT4G12040	Anche102Chr1g0002250.1	regulation of cell communication
PO>P	AT4G12040	Anche102Chr1g0002140.1	regulation of cell communication
PO>P	AT4G17900	Anche102Scf0001g0001610.1	regulation of cell communication
PO>P	AT4G23810	Anche102Chr6g0001180.1	regulation of cell communication
PO>P	AT5G02800	Anche102Chr6g0071970.1	regulation of cell communication
PO>P	AT5G25930	Anche102Chr6g0017490.1	regulation of cell communication
PO>P	AT5G25930	Anche102Chr6g0017650.1	regulation of cell communication
PO>P	AT5G25930	Anche102Chr6g0017480.1	regulation of cell communication
PO>P	AT5G25930	Anche102Chr6g0017660.1	regulation of cell communication
PO>P	AT5G67300	Anche102Chr4g0058230.1	regulation of cell communication
PO>P	AT2G32460	Anche102Chr5g0048900.1	regulation of cell death
PO>P	AT2G45760	Anche102Chr3g0041100.1	regulation of cell death
PO>P	AT3G25070	Anche102Chr6g0074320.1	regulation of cell death
PO>P	AT3G52430	Anche102Chr7g0038620.1	regulation of cell death
PO>P	AT5G25930	Anche102Chr6g0017490.1	regulation of cell death
PO>P	AT5G25930	Anche102Chr6g0017650.1	regulation of cell death
PO>P	AT5G25930	Anche102Chr6g0017480.1	regulation of cell death
PO>P	AT5G25930	Anche102Chr6g0017660.1	regulation of cell death
PO>P	AT5G25940	Anche102Chr5g0059970.1	regulation of cell death
PO>P	AT5G42050	Anche102Chr7g0059500.1	regulation of cell death
PO>P	AT5G47910	Anche102Chr7g0132030.1	regulation of cell death
PO>P	AT5G47910	Anche102Chr7g0132040.1	regulation of cell death
PO>P	AT1G32640	Anche102Scf0001g0001460.1	regulation of cellular ketone metabolic process
PO>P	AT1G34420	Anche102Chr6g0062710.1	regulation of cellular ketone metabolic process
PO>P	AT1G65690	Anche102Chr7g0035040.1	regulation of cellular ketone metabolic process
PO>P	AT1G73805	Anche102Chr3g0062130.1	regulation of cellular ketone metabolic process
PO>P	AT1G73805	Anche102Chr3g0062530.1	regulation of cellular ketone metabolic process
PO>P	AT3G52430	Anche102Chr7g0038620.1	regulation of cellular ketone metabolic process
PO>P	AT4G25800	Anche102Chr1g0035110.1	regulation of cellular ketone metabolic process
PO>P	AT4G25800	Anche102Chr1g0035060.1	regulation of cellular ketone metabolic process
PO>P	AT5G04760	Anche102Chr3g0049560.1	regulation of cellular ketone metabolic process
PO>P	AT5G33340	Anche102Chr3g0063310.1	regulation of cellular ketone metabolic process
PO>P	AT5G62570	Anche102Chr2g0046670.1	regulation of cellular ketone metabolic process
PO>P	AT5G62570	Anche102Chr2g0046670.4	regulation of cellular ketone metabolic process
PO>P	AT5G62570	Anche102Chr2g0046640.1	regulation of cellular ketone metabolic process
PO>P	AT5G62570	Anche102Chr2g0046590.1	regulation of cellular ketone metabolic process
PO>P	AT5G62570	Anche102Chr2g0046670.3	regulation of cellular ketone metabolic process
PO>P	AT5G62570	Anche102Scf0010g0000560.1	regulation of cellular ketone metabolic process
PO>P	AT5G62570	Anche102Chr2g0046670.2	regulation of cellular ketone metabolic process
PO>P	AT1G01720	Anche102Chr7g0037450.1	regulation of cellular response to alcohol
PO>P	AT1G10560	Anche102Chr2g0045420.1	regulation of cellular response to alcohol
PO>P	AT2G32460	Anche102Chr5g0048900.1	regulation of cellular response to alcohol
PO>P	AT3G56880	Anche102Chr6g0044780.1	regulation of cellular response to alcohol
PO>P	AT3G56880	Anche102Chr6g0044500.1	regulation of cellular response to alcohol
PO>P	AT4G17900	Anche102Scf0001g0001610.1	regulation of cellular response to alcohol
PO>P	AT1G34420	Anche102Chr6g0062710.1	regulation of defense response to bacterium
PO>P	AT1G73805	Anche102Chr3g0062130.1	regulation of defense response to bacterium
PO>P	AT1G73805	Anche102Chr3g0062530.1	regulation of defense response to bacterium
PO>P	AT3G52430	Anche102Chr7g0038620.1	regulation of defense response to bacterium
PO>P	AT5G62570	Anche102Chr2g0046670.1	regulation of defense response to bacterium
PO>P	AT5G62570	Anche102Chr2g0046670.4	regulation of defense response to bacterium
PO>P	AT5G62570	Anche102Chr2g0046640.1	regulation of defense response to bacterium
PO>P	AT5G62570	Anche102Chr2g0046590.1	regulation of defense response to bacterium
PO>P	AT5G62570	Anche102Chr2g0046670.3	regulation of defense response to bacterium
PO>P	AT5G62570	Anche102Scf0010g0000560.1	regulation of defense response to bacterium
PO>P	AT5G62570	Anche102Chr2g0046670.2	regulation of defense response to bacterium
PO>P	AT1G32640	Anche102Scf0001g0001460.1	regulation of defense response to insect
PO>P	AT3G52430	Anche102Chr7g0038620.1	regulation of defense response to insect
PO>P	AT4G39830	Anche102Chr7g0051080.1	regulation of defense response to insect
PO>P	AT3G52430	Anche102Chr7g0038620.1	regulation of hydrogen peroxide metabolic process
PO>P	AT5G33340	Anche102Chr3g0063310.1	regulation of hydrogen peroxide metabolic process
PO>P	AT1G30135	Anche102Chr5g0001350.1	regulation of jasmonic acid mediated signaling pathway
PO>P	AT1G74950	Anche102Chr6g0061710.1	regulation of jasmonic acid mediated signaling pathway
PO>P	AT1G74950	Anche102Scf0003g0000260.1	regulation of jasmonic acid mediated signaling pathway
PO>P	AT1G74950	Anche102Chr6g0061580.1	regulation of jasmonic acid mediated signaling pathway
PO>P	AT2G34600	Anche102Chr5g0007830.1	regulation of jasmonic acid mediated signaling pathway
PO>P	AT3G52430	Anche102Chr7g0038620.1	regulation of jasmonic acid mediated signaling pathway
PO>P	AT4G23810	Anche102Chr6g0001180.1	regulation of jasmonic acid mediated signaling pathway
PO>P	AT5G67300	Anche102Chr4g0058230.1	regulation of jasmonic acid mediated signaling pathway
PO>P	AT2G32460	Anche102Chr5g0048900.1	regulation of programmed cell death
PO>P	AT3G25070	Anche102Chr6g0074320.1	regulation of programmed cell death
PO>P	AT5G42050	Anche102Chr7g0059500.1	regulation of programmed cell death
PO>P	AT5G47910	Anche102Chr7g0132030.1	regulation of programmed cell death
PO>P	AT5G47910	Anche102Chr7g0132040.1	regulation of programmed cell death
PO>P	AT1G01720	Anche102Chr7g0037450.1	regulation of response to alcohol
PO>P	AT1G10560	Anche102Chr2g0045420.1	regulation of response to alcohol
PO>P	AT2G32460	Anche102Chr5g0048900.1	regulation of response to alcohol
PO>P	AT3G56880	Anche102Chr6g0044780.1	regulation of response to alcohol
PO>P	AT3G56880	Anche102Chr6g0044500.1	regulation of response to alcohol
PO>P	AT4G17900	Anche102Scf0001g0001610.1	regulation of response to alcohol
PO>P	AT1G32640	Anche102Scf0001g0001460.1	regulation of response to biotic stimulus
PO>P	AT1G34420	Anche102Chr6g0062710.1	regulation of response to biotic stimulus
PO>P	AT1G73805	Anche102Chr3g0062130.1	regulation of response to biotic stimulus
PO>P	AT1G73805	Anche102Chr3g0062530.1	regulation of response to biotic stimulus
PO>P	AT3G25070	Anche102Chr6g0074320.1	regulation of response to biotic stimulus
PO>P	AT3G52430	Anche102Chr7g0038620.1	regulation of response to biotic stimulus
PO>P	AT4G31800	Anche102Chr2g0058490.1	regulation of response to biotic stimulus
PO>P	AT4G39830	Anche102Chr7g0051080.1	regulation of response to biotic stimulus
PO>P	AT5G62570	Anche102Chr2g0046670.1	regulation of response to biotic stimulus
PO>P	AT5G62570	Anche102Chr2g0046670.4	regulation of response to biotic stimulus
PO>P	AT5G62570	Anche102Chr2g0046640.1	regulation of response to biotic stimulus
PO>P	AT5G62570	Anche102Chr2g0046590.1	regulation of response to biotic stimulus
PO>P	AT5G62570	Anche102Chr2g0046670.3	regulation of response to biotic stimulus
PO>P	AT5G62570	Anche102Scf0010g0000560.1	regulation of response to biotic stimulus
PO>P	AT5G62570	Anche102Chr2g0046670.2	regulation of response to biotic stimulus
PO>P	AT5G67300	Anche102Chr4g0058230.1	regulation of response to biotic stimulus
PO>P	AT1G32640	Anche102Scf0001g0001460.1	regulation of response to external stimulus
PO>P	AT1G34420	Anche102Chr6g0062710.1	regulation of response to external stimulus
PO>P	AT1G73805	Anche102Chr3g0062130.1	regulation of response to external stimulus
PO>P	AT1G73805	Anche102Chr3g0062530.1	regulation of response to external stimulus
PO>P	AT3G25070	Anche102Chr6g0074320.1	regulation of response to external stimulus
PO>P	AT3G52430	Anche102Chr7g0038620.1	regulation of response to external stimulus
PO>P	AT4G31800	Anche102Chr2g0058490.1	regulation of response to external stimulus
PO>P	AT4G39830	Anche102Chr7g0051080.1	regulation of response to external stimulus
PO>P	AT5G62570	Anche102Chr2g0046670.1	regulation of response to external stimulus
PO>P	AT5G62570	Anche102Chr2g0046670.4	regulation of response to external stimulus
PO>P	AT5G62570	Anche102Chr2g0046640.1	regulation of response to external stimulus
PO>P	AT5G62570	Anche102Chr2g0046590.1	regulation of response to external stimulus
PO>P	AT5G62570	Anche102Chr2g0046670.3	regulation of response to external stimulus
PO>P	AT5G62570	Anche102Scf0010g0000560.1	regulation of response to external stimulus
PO>P	AT5G62570	Anche102Chr2g0046670.2	regulation of response to external stimulus
PO>P	AT5G67300	Anche102Chr4g0058230.1	regulation of response to external stimulus
PO>P	AT1G73805	Anche102Chr3g0062130.1	regulation of salicylic acid biosynthetic process
PO>P	AT1G73805	Anche102Chr3g0062530.1	regulation of salicylic acid biosynthetic process
PO>P	AT3G52430	Anche102Chr7g0038620.1	regulation of salicylic acid biosynthetic process
PO>P	AT4G25800	Anche102Chr1g0035110.1	regulation of salicylic acid biosynthetic process
PO>P	AT4G25800	Anche102Chr1g0035060.1	regulation of salicylic acid biosynthetic process
PO>P	AT5G62570	Anche102Chr2g0046670.1	regulation of salicylic acid biosynthetic process
PO>P	AT5G62570	Anche102Chr2g0046670.4	regulation of salicylic acid biosynthetic process
PO>P	AT5G62570	Anche102Chr2g0046640.1	regulation of salicylic acid biosynthetic process
PO>P	AT5G62570	Anche102Chr2g0046590.1	regulation of salicylic acid biosynthetic process
PO>P	AT5G62570	Anche102Chr2g0046670.3	regulation of salicylic acid biosynthetic process
PO>P	AT5G62570	Anche102Scf0010g0000560.1	regulation of salicylic acid biosynthetic process
PO>P	AT5G62570	Anche102Chr2g0046670.2	regulation of salicylic acid biosynthetic process
PO>P	AT1G73805	Anche102Chr3g0062130.1	regulation of salicylic acid metabolic process
PO>P	AT1G73805	Anche102Chr3g0062530.1	regulation of salicylic acid metabolic process
PO>P	AT3G52430	Anche102Chr7g0038620.1	regulation of salicylic acid metabolic process
PO>P	AT4G25800	Anche102Chr1g0035110.1	regulation of salicylic acid metabolic process
PO>P	AT4G25800	Anche102Chr1g0035060.1	regulation of salicylic acid metabolic process
PO>P	AT5G33340	Anche102Chr3g0063310.1	regulation of salicylic acid metabolic process
PO>P	AT5G62570	Anche102Chr2g0046670.1	regulation of salicylic acid metabolic process
PO>P	AT5G62570	Anche102Chr2g0046670.4	regulation of salicylic acid metabolic process
PO>P	AT5G62570	Anche102Chr2g0046640.1	regulation of salicylic acid metabolic process
PO>P	AT5G62570	Anche102Chr2g0046590.1	regulation of salicylic acid metabolic process
PO>P	AT5G62570	Anche102Chr2g0046670.3	regulation of salicylic acid metabolic process
PO>P	AT5G62570	Anche102Scf0010g0000560.1	regulation of salicylic acid metabolic process
PO>P	AT5G62570	Anche102Chr2g0046670.2	regulation of salicylic acid metabolic process
PO>P	AT1G65690	Anche102Chr7g0035040.1	regulation of secondary metabolic process
PO>P	AT3G52430	Anche102Chr7g0038620.1	regulation of secondary metabolic process
PO>P	AT5G04760	Anche102Chr3g0049560.1	regulation of secondary metabolic process
PO>P	AT5G20230	Anche102Chr4g0010780.1	regulation of secondary metabolic process
PO>P	AT5G20230	Anche102Chr4g0010770.1	regulation of secondary metabolic process
PO>P	AT5G23260	Anche102Chr5g0040090.1	regulation of secondary metabolic process
PO>P	AT3G52430	Anche102Chr7g0038620.1	regulation of secondary metabolite biosynthetic process
PO>P	AT5G20230	Anche102Chr4g0010780.1	regulation of secondary metabolite biosynthetic process
PO>P	AT5G20230	Anche102Chr4g0010770.1	regulation of secondary metabolite biosynthetic process
PO>P	AT5G23260	Anche102Chr5g0040090.1	regulation of secondary metabolite biosynthetic process
PO>P	AT1G01720	Anche102Chr7g0037450.1	regulation of signal transduction
PO>P	AT1G10560	Anche102Chr2g0045420.1	regulation of signal transduction
PO>P	AT1G12990	Anche102Chr7g0001080.1	regulation of signal transduction
PO>P	AT1G30135	Anche102Chr5g0001350.1	regulation of signal transduction
PO>P	AT1G50640	Anche102Chr3g0030710.1	regulation of signal transduction
PO>P	AT1G74950	Anche102Chr6g0061710.1	regulation of signal transduction
PO>P	AT1G74950	Anche102Scf0003g0000260.1	regulation of signal transduction
PO>P	AT1G74950	Anche102Chr6g0061580.1	regulation of signal transduction
PO>P	AT2G32460	Anche102Chr5g0048900.1	regulation of signal transduction
PO>P	AT2G34600	Anche102Chr5g0007830.1	regulation of signal transduction
PO>P	AT3G24550	Anche102Scf0006g0000950.1	regulation of signal transduction
PO>P	AT3G52430	Anche102Chr7g0038620.1	regulation of signal transduction
PO>P	AT3G56880	Anche102Chr6g0044780.1	regulation of signal transduction
PO>P	AT3G56880	Anche102Chr6g0044500.1	regulation of signal transduction
PO>P	AT3G59390	Anche102Chr7g0004650.1	regulation of signal transduction
PO>P	AT4G12040	Anche102Chr1g0002250.1	regulation of signal transduction
PO>P	AT4G12040	Anche102Chr1g0002140.1	regulation of signal transduction
PO>P	AT4G17900	Anche102Scf0001g0001610.1	regulation of signal transduction
PO>P	AT4G23810	Anche102Chr6g0001180.1	regulation of signal transduction
PO>P	AT5G02800	Anche102Chr6g0071970.1	regulation of signal transduction
PO>P	AT5G25930	Anche102Chr6g0017490.1	regulation of signal transduction
PO>P	AT5G25930	Anche102Chr6g0017650.1	regulation of signal transduction
PO>P	AT5G25930	Anche102Chr6g0017480.1	regulation of signal transduction
PO>P	AT5G25930	Anche102Chr6g0017660.1	regulation of signal transduction
PO>P	AT5G67300	Anche102Chr4g0058230.1	regulation of signal transduction
PO>P	AT1G01720	Anche102Chr7g0037450.1	regulation of signaling
PO>P	AT1G10560	Anche102Chr2g0045420.1	regulation of signaling
PO>P	AT1G12990	Anche102Chr7g0001080.1	regulation of signaling
PO>P	AT1G30135	Anche102Chr5g0001350.1	regulation of signaling
PO>P	AT1G50640	Anche102Chr3g0030710.1	regulation of signaling
PO>P	AT1G70090	Anche102Scf0010g0000330.1	regulation of signaling
PO>P	AT1G74950	Anche102Chr6g0061710.1	regulation of signaling
PO>P	AT1G74950	Anche102Scf0003g0000260.1	regulation of signaling
PO>P	AT1G74950	Anche102Chr6g0061580.1	regulation of signaling
PO>P	AT2G32460	Anche102Chr5g0048900.1	regulation of signaling
PO>P	AT2G34600	Anche102Chr5g0007830.1	regulation of signaling
PO>P	AT2G40095	Anche102Scf0022g0000830.1	regulation of signaling
PO>P	AT3G24550	Anche102Scf0006g0000950.1	regulation of signaling
PO>P	AT3G52430	Anche102Chr7g0038620.1	regulation of signaling
PO>P	AT3G56880	Anche102Chr6g0044780.1	regulation of signaling
PO>P	AT3G56880	Anche102Chr6g0044500.1	regulation of signaling
PO>P	AT3G59390	Anche102Chr7g0004650.1	regulation of signaling
PO>P	AT4G12040	Anche102Chr1g0002250.1	regulation of signaling
PO>P	AT4G12040	Anche102Chr1g0002140.1	regulation of signaling
PO>P	AT4G17900	Anche102Scf0001g0001610.1	regulation of signaling
PO>P	AT4G23810	Anche102Chr6g0001180.1	regulation of signaling
PO>P	AT5G02800	Anche102Chr6g0071970.1	regulation of signaling
PO>P	AT5G25930	Anche102Chr6g0017490.1	regulation of signaling
PO>P	AT5G25930	Anche102Chr6g0017650.1	regulation of signaling
PO>P	AT5G25930	Anche102Chr6g0017480.1	regulation of signaling
PO>P	AT5G25930	Anche102Chr6g0017660.1	regulation of signaling
PO>P	AT5G67300	Anche102Chr4g0058230.1	regulation of signaling
PO>P	AT1G32640	Anche102Scf0001g0001460.1	regulation of small molecule metabolic process
PO>P	AT1G34420	Anche102Chr6g0062710.1	regulation of small molecule metabolic process
PO>P	AT1G65690	Anche102Chr7g0035040.1	regulation of small molecule metabolic process
PO>P	AT1G73805	Anche102Chr3g0062130.1	regulation of small molecule metabolic process
PO>P	AT1G73805	Anche102Chr3g0062530.1	regulation of small molecule metabolic process
PO>P	AT3G52430	Anche102Chr7g0038620.1	regulation of small molecule metabolic process
PO>P	AT4G25800	Anche102Chr1g0035110.1	regulation of small molecule metabolic process
PO>P	AT4G25800	Anche102Chr1g0035060.1	regulation of small molecule metabolic process
PO>P	AT5G04760	Anche102Chr3g0049560.1	regulation of small molecule metabolic process
PO>P	AT5G33340	Anche102Chr3g0063310.1	regulation of small molecule metabolic process
PO>P	AT5G62570	Anche102Chr2g0046670.1	regulation of small molecule metabolic process
PO>P	AT5G62570	Anche102Chr2g0046670.4	regulation of small molecule metabolic process
PO>P	AT5G62570	Anche102Chr2g0046640.1	regulation of small molecule metabolic process
PO>P	AT5G62570	Anche102Chr2g0046590.1	regulation of small molecule metabolic process
PO>P	AT5G62570	Anche102Chr2g0046670.3	regulation of small molecule metabolic process
PO>P	AT5G62570	Anche102Scf0010g0000560.1	regulation of small molecule metabolic process
PO>P	AT5G62570	Anche102Chr2g0046670.2	regulation of small molecule metabolic process
PO>P	AT2G37430	Anche102Chr6g0073890.1	response to chitin
PO>P	AT3G45640	Anche102Chr6g0070940.1	response to chitin
PO>P	AT1G01720	Anche102Chr7g0037450.1	response to decreased oxygen levels
PO>P	AT1G25560	Anche102Chr6g0065030.1	response to decreased oxygen levels
PO>P	AT2G15760	Anche102Chr1g0101960.1	response to decreased oxygen levels
PO>P	AT2G26190	Anche102Chr7g0141700.1	response to decreased oxygen levels
PO>P	AT3G49780	Anche102Chr6g0091140.1	response to decreased oxygen levels
PO>P	AT3G52430	Anche102Chr7g0038620.1	response to decreased oxygen levels
PO>P	AT3G56880	Anche102Chr6g0044780.1	response to decreased oxygen levels
PO>P	AT3G56880	Anche102Chr6g0044500.1	response to decreased oxygen levels
PO>P	AT5G20230	Anche102Chr4g0010780.1	response to decreased oxygen levels
PO>P	AT5G20230	Anche102Chr4g0010770.1	response to decreased oxygen levels
PO>P	AT5G27760	Anche102Chr3g0044780.1	response to decreased oxygen levels
PO>P	AT5G42050	Anche102Chr7g0059500.1	response to decreased oxygen levels
PO>P	AT5G45340	Anche102Chr3g0063050.1	response to decreased oxygen levels
PO>P	AT5G47530	Anche102Chr2g0053230.1	response to decreased oxygen levels
PO>P	AT5G47910	Anche102Chr7g0132030.1	response to decreased oxygen levels
PO>P	AT5G47910	Anche102Chr7g0132040.1	response to decreased oxygen levels
PO>P	AT5G54470	Anche102Chr5g0016280.1	response to decreased oxygen levels
PO>P	AT1G15520	Anche102Chr5g0041490.1	response to ethylene
PO>P	AT1G15520	Anche102Chr1g0006070.1	response to ethylene
PO>P	AT1G25560	Anche102Chr6g0065030.1	response to ethylene
PO>P	AT1G28360	Anche102Chr5g0008780.1	response to ethylene
PO>P	AT1G50640	Anche102Chr3g0030710.1	response to ethylene
PO>P	AT1G78080	Anche102Chr7g0050460.2	response to ethylene
PO>P	AT1G78080	Anche102Chr7g0050460.1	response to ethylene
PO>P	AT3G16770	Anche102Chr1g0037190.1	response to ethylene
PO>P	AT3G52430	Anche102Chr7g0038620.1	response to ethylene
PO>P	AT4G11280	Anche102Chr3g0034420.1	response to ethylene
PO>P	AT4G11280	Anche102Chr3g0034290.1	response to ethylene
PO>P	AT4G16820	Anche102Scf0001g0000600.1	response to ethylene
PO>P	AT1G16670	Anche102Scf0002g0000670.2	response to freezing
PO>P	AT1G16670	Anche102Scf0002g0000670.3	response to freezing
PO>P	AT1G16670	Anche102Scf0002g0000670.1	response to freezing
PO>P	AT2G31180	Anche102Chr7g0062530.1	response to freezing
PO>P	AT3G45640	Anche102Chr6g0070940.1	response to freezing
PO>P	AT1G15520	Anche102Chr5g0041490.1	response to heat
PO>P	AT1G15520	Anche102Chr1g0006070.1	response to heat
PO>P	AT1G78080	Anche102Chr7g0050460.2	response to heat
PO>P	AT1G78080	Anche102Chr7g0050460.1	response to heat
PO>P	AT2G38470	Anche102Chr5g0063810.1	response to heat
PO>P	AT2G47180	Anche102Chr1g0029670.1	response to heat
PO>P	AT3G16770	Anche102Chr1g0037190.1	response to heat
PO>P	AT3G19970	Anche102Chr1g0091020.1	response to heat
PO>P	AT3G19970	Anche102Chr1g0090880.1	response to heat
PO>P	AT4G18880	Anche102Chr7g0080330.1	response to heat
PO>P	AT4G38580	Anche102Chr1g0012870.1	response to heat
PO>P	AT4G38580	Anche102Chr1g0012950.1	response to heat
PO>P	AT5G43940	Anche102Chr7g0098680.1	response to heat
PO>P	AT5G47910	Anche102Chr7g0132030.1	response to heat
PO>P	AT5G47910	Anche102Chr7g0132040.1	response to heat
PO>P	AT5G48570	Anche102Chr4g0009810.1	response to heat
PO>P	AT5G67300	Anche102Chr4g0058230.1	response to heat
PO>P	AT3G45140	Anche102Chr5g0034700.1	response to herbivore
PO>P	AT4G08850	Anche102Chr7g0015060.1	response to herbivore
PO>P	AT1G04580	Anche102Chr7g0101600.1	response to hydrogen peroxide
PO>P	AT1G56560	Anche102Chr1g0086020.1	response to hydrogen peroxide
PO>P	AT4G23810	Anche102Chr6g0001180.1	response to hydrogen peroxide
PO>P	AT5G63160	Anche102Chr7g0070890.1	response to hydrogen peroxide
PO>P	AT5G63160	Anche102Chr7g0070980.1	response to hydrogen peroxide
PO>P	AT1G01720	Anche102Chr7g0037450.1	response to hypoxia
PO>P	AT1G25560	Anche102Chr6g0065030.1	response to hypoxia
PO>P	AT2G15760	Anche102Chr1g0101960.1	response to hypoxia
PO>P	AT2G26190	Anche102Chr7g0141700.1	response to hypoxia
PO>P	AT3G49780	Anche102Chr6g0091140.1	response to hypoxia
PO>P	AT3G52430	Anche102Chr7g0038620.1	response to hypoxia
PO>P	AT3G56880	Anche102Chr6g0044780.1	response to hypoxia
PO>P	AT3G56880	Anche102Chr6g0044500.1	response to hypoxia
PO>P	AT5G20230	Anche102Chr4g0010780.1	response to hypoxia
PO>P	AT5G20230	Anche102Chr4g0010770.1	response to hypoxia
PO>P	AT5G27760	Anche102Chr3g0044780.1	response to hypoxia
PO>P	AT5G42050	Anche102Chr7g0059500.1	response to hypoxia
PO>P	AT5G45340	Anche102Chr3g0063050.1	response to hypoxia
PO>P	AT5G47910	Anche102Chr7g0132030.1	response to hypoxia
PO>P	AT5G47910	Anche102Chr7g0132040.1	response to hypoxia
PO>P	AT5G54470	Anche102Chr5g0016280.1	response to hypoxia
PO>P	AT1G16670	Anche102Scf0002g0000670.2	response to insect
PO>P	AT1G16670	Anche102Scf0002g0000670.3	response to insect
PO>P	AT1G16670	Anche102Scf0002g0000670.1	response to insect
PO>P	AT2G39940	Anche102Chr3g0050120.1	response to insect
PO>P	AT3G52430	Anche102Chr7g0038620.1	response to insect
PO>P	AT1G16670	Anche102Scf0002g0000670.2	response to molecule of bacterial origin
PO>P	AT1G16670	Anche102Scf0002g0000670.3	response to molecule of bacterial origin
PO>P	AT1G16670	Anche102Scf0002g0000670.1	response to molecule of bacterial origin
PO>P	AT1G73805	Anche102Chr3g0062130.1	response to molecule of bacterial origin
PO>P	AT1G73805	Anche102Chr3g0062530.1	response to molecule of bacterial origin
PO>P	AT1G80460	Anche102Chr2g0055940.1	response to molecule of bacterial origin
PO>P	AT3G25070	Anche102Chr6g0074320.1	response to molecule of bacterial origin
PO>P	AT4G08850	Anche102Chr7g0015060.1	response to molecule of bacterial origin
PO>P	AT4G16820	Anche102Scf0001g0000600.1	response to molecule of bacterial origin
PO>P	AT4G31800	Anche102Chr2g0058490.1	response to molecule of bacterial origin
PO>P	AT5G22380	Anche102Chr3g0049590.1	response to molecule of bacterial origin
PO>P	AT5G25930	Anche102Chr6g0017490.1	response to molecule of bacterial origin
PO>P	AT5G25930	Anche102Chr6g0017650.1	response to molecule of bacterial origin
PO>P	AT5G25930	Anche102Chr6g0017480.1	response to molecule of bacterial origin
PO>P	AT5G25930	Anche102Chr6g0017660.1	response to molecule of bacterial origin
PO>P	AT5G60900	Anche102Chr2g0044720.1	response to molecule of bacterial origin
PO>P	AT5G60900	Anche102Chr2g0044780.1	response to molecule of bacterial origin
PO>P	AT5G60900	Anche102Chr2g0044760.1	response to molecule of bacterial origin
PO>P	AT5G62770	Anche102Chr3g0056470.1	response to molecule of bacterial origin
PO>P	AT5G62770	Anche102Chr3g0056340.1	response to molecule of bacterial origin
PO>P	AT1G16950	Anche102Chr7g0023010.1	response to nitrogen compound
PO>P	AT1G32640	Anche102Scf0001g0001460.1	response to nitrogen compound
PO>P	AT1G34420	Anche102Chr6g0062710.1	response to nitrogen compound
PO>P	AT2G37430	Anche102Chr6g0073890.1	response to nitrogen compound
PO>P	AT2G39940	Anche102Chr3g0050120.1	response to nitrogen compound
PO>P	AT3G45640	Anche102Chr6g0070940.1	response to nitrogen compound
PO>P	AT4G08850	Anche102Chr7g0015060.1	response to nitrogen compound
PO>P	AT5G25930	Anche102Chr6g0017490.1	response to nitrogen compound
PO>P	AT5G25930	Anche102Chr6g0017650.1	response to nitrogen compound
PO>P	AT5G25930	Anche102Chr6g0017480.1	response to nitrogen compound
PO>P	AT5G25930	Anche102Chr6g0017660.1	response to nitrogen compound
PO>P	AT1G15520	Anche102Chr5g0041490.1	response to oomycetes
PO>P	AT1G15520	Anche102Chr1g0006070.1	response to oomycetes
PO>P	AT1G34420	Anche102Chr6g0062710.1	response to oomycetes
PO>P	AT1G73805	Anche102Chr3g0062130.1	response to oomycetes
PO>P	AT1G73805	Anche102Chr3g0062530.1	response to oomycetes
PO>P	AT2G34930	Anche102Chr5g0073450.1	response to oomycetes
PO>P	AT2G34930	Anche102Chr5g0073250.1	response to oomycetes
PO>P	AT3G55550	Anche102Chr4g0039670.1	response to oomycetes
PO>P	AT3G55550	Anche102Chr4g0040000.1	response to oomycetes
PO>P	AT5G20230	Anche102Chr4g0010780.1	response to oomycetes
PO>P	AT5G20230	Anche102Chr4g0010770.1	response to oomycetes
PO>P	AT1G32640	Anche102Scf0001g0001460.1	response to organonitrogen compound
PO>P	AT1G34420	Anche102Chr6g0062710.1	response to organonitrogen compound
PO>P	AT2G37430	Anche102Chr6g0073890.1	response to organonitrogen compound
PO>P	AT2G39940	Anche102Chr3g0050120.1	response to organonitrogen compound
PO>P	AT3G45640	Anche102Chr6g0070940.1	response to organonitrogen compound
PO>P	AT4G08850	Anche102Chr7g0015060.1	response to organonitrogen compound
PO>P	AT1G32640	Anche102Scf0001g0001460.1	response to organophosphorus
PO>P	AT2G39940	Anche102Chr3g0050120.1	response to organophosphorus
PO>P	AT1G01720	Anche102Chr7g0037450.1	response to oxygen levels
PO>P	AT1G25560	Anche102Chr6g0065030.1	response to oxygen levels
PO>P	AT2G15760	Anche102Chr1g0101960.1	response to oxygen levels
PO>P	AT2G26190	Anche102Chr7g0141700.1	response to oxygen levels
PO>P	AT3G49780	Anche102Chr6g0091140.1	response to oxygen levels
PO>P	AT3G52430	Anche102Chr7g0038620.1	response to oxygen levels
PO>P	AT3G56880	Anche102Chr6g0044780.1	response to oxygen levels
PO>P	AT3G56880	Anche102Chr6g0044500.1	response to oxygen levels
PO>P	AT5G20230	Anche102Chr4g0010780.1	response to oxygen levels
PO>P	AT5G20230	Anche102Chr4g0010770.1	response to oxygen levels
PO>P	AT5G27760	Anche102Chr3g0044780.1	response to oxygen levels
PO>P	AT5G42050	Anche102Chr7g0059500.1	response to oxygen levels
PO>P	AT5G45340	Anche102Chr3g0063050.1	response to oxygen levels
PO>P	AT5G47530	Anche102Chr2g0053230.1	response to oxygen levels
PO>P	AT5G47910	Anche102Chr7g0132030.1	response to oxygen levels
PO>P	AT5G47910	Anche102Chr7g0132040.1	response to oxygen levels
PO>P	AT5G54470	Anche102Chr5g0016280.1	response to oxygen levels
PO>P	AT1G32640	Anche102Scf0001g0001460.1	response to purine-containing compound
PO>P	AT2G39940	Anche102Chr3g0050120.1	response to purine-containing compound
PO>P	AT1G04580	Anche102Chr7g0101600.1	response to reactive oxygen species
PO>P	AT1G15520	Anche102Chr5g0041490.1	response to reactive oxygen species
PO>P	AT1G15520	Anche102Chr1g0006070.1	response to reactive oxygen species
PO>P	AT1G34420	Anche102Chr6g0062710.1	response to reactive oxygen species
PO>P	AT1G56560	Anche102Chr1g0086020.1	response to reactive oxygen species
PO>P	AT2G23140	Anche102Scf0002g0001080.1	response to reactive oxygen species
PO>P	AT4G18880	Anche102Chr7g0080330.1	response to reactive oxygen species
PO>P	AT4G23810	Anche102Chr6g0001180.1	response to reactive oxygen species
PO>P	AT5G63160	Anche102Chr7g0070890.1	response to reactive oxygen species
PO>P	AT5G63160	Anche102Chr7g0070980.1	response to reactive oxygen species
PO>P	AT1G15520	Anche102Chr5g0041490.1	response to salicylic acid
PO>P	AT1G15520	Anche102Chr1g0006070.1	response to salicylic acid
PO>P	AT1G21270	Anche102Chr2g0045880.1	response to salicylic acid
PO>P	AT1G28480	Anche102Scf0015g0000780.1	response to salicylic acid
PO>P	AT1G70090	Anche102Scf0010g0000330.1	response to salicylic acid
PO>P	AT1G70740	Anche102Scf0003g0000860.1	response to salicylic acid
PO>P	AT1G70740	Anche102Chr6g0014440.1	response to salicylic acid
PO>P	AT1G76070	Anche102Chr6g0083300.1	response to salicylic acid
PO>P	AT2G40095	Anche102Scf0022g0000830.1	response to salicylic acid
PO>P	AT3G15760	Anche102Chr4g0011390.1	response to salicylic acid
PO>P	AT3G49780	Anche102Chr6g0091140.1	response to salicylic acid
PO>P	AT3G52430	Anche102Chr7g0038620.1	response to salicylic acid
PO>P	AT3G56880	Anche102Chr6g0044780.1	response to salicylic acid
PO>P	AT3G56880	Anche102Chr6g0044500.1	response to salicylic acid
PO>P	AT4G05030	Anche102Scf0007g0001020.1	response to salicylic acid
PO>P	AT4G23810	Anche102Chr6g0001180.1	response to salicylic acid
PO>P	AT4G31800	Anche102Chr2g0058490.1	response to salicylic acid
PO>P	AT5G05140	Anche102Chr1g0002770.2	response to salicylic acid
PO>P	AT5G05140	Anche102Chr1g0002790.1	response to salicylic acid
PO>P	AT5G05140	Anche102Chr1g0002790.3	response to salicylic acid
PO>P	AT5G05140	Anche102Chr1g0002770.1	response to salicylic acid
PO>P	AT5G05140	Anche102Chr1g0002790.2	response to salicylic acid
PO>P	AT5G22380	Anche102Chr3g0049590.1	response to salicylic acid
PO>P	AT5G25930	Anche102Chr6g0017490.1	response to salicylic acid
PO>P	AT5G25930	Anche102Chr6g0017650.1	response to salicylic acid
PO>P	AT5G25930	Anche102Chr6g0017480.1	response to salicylic acid
PO>P	AT5G25930	Anche102Chr6g0017660.1	response to salicylic acid
PO>P	AT5G36970	Anche102Chr7g0035210.1	response to salicylic acid
PO>P	AT5G60900	Anche102Chr2g0044720.1	response to salicylic acid
PO>P	AT5G60900	Anche102Chr2g0044780.1	response to salicylic acid
PO>P	AT5G60900	Anche102Chr2g0044760.1	response to salicylic acid
PO>P	AT5G62770	Anche102Chr3g0056470.1	response to salicylic acid
PO>P	AT5G62770	Anche102Chr3g0056340.1	response to salicylic acid
PO>P	AT5G63160	Anche102Chr7g0070890.1	response to salicylic acid
PO>P	AT5G63160	Anche102Chr7g0070980.1	response to salicylic acid
PO>P	AT5G67300	Anche102Chr4g0058230.1	response to salicylic acid
PO>P	AT1G73805	Anche102Chr3g0062130.1	salicylic acid biosynthetic process
PO>P	AT1G73805	Anche102Chr3g0062530.1	salicylic acid biosynthetic process
PO>P	AT3G52430	Anche102Chr7g0038620.1	salicylic acid biosynthetic process
PO>P	AT4G25800	Anche102Chr1g0035110.1	salicylic acid biosynthetic process
PO>P	AT4G25800	Anche102Chr1g0035060.1	salicylic acid biosynthetic process
PO>P	AT5G62570	Anche102Chr2g0046670.1	salicylic acid biosynthetic process
PO>P	AT5G62570	Anche102Chr2g0046670.4	salicylic acid biosynthetic process
PO>P	AT5G62570	Anche102Chr2g0046640.1	salicylic acid biosynthetic process
PO>P	AT5G62570	Anche102Chr2g0046590.1	salicylic acid biosynthetic process
PO>P	AT5G62570	Anche102Chr2g0046670.3	salicylic acid biosynthetic process
PO>P	AT5G62570	Anche102Scf0010g0000560.1	salicylic acid biosynthetic process
PO>P	AT5G62570	Anche102Chr2g0046670.2	salicylic acid biosynthetic process
PO>P	AT1G28480	Anche102Scf0015g0000780.1	salicylic acid mediated signaling pathway
PO>P	AT1G70090	Anche102Scf0010g0000330.1	salicylic acid mediated signaling pathway
PO>P	AT3G52430	Anche102Chr7g0038620.1	salicylic acid mediated signaling pathway
PO>P	AT5G05140	Anche102Chr1g0002770.2	salicylic acid mediated signaling pathway
PO>P	AT5G05140	Anche102Chr1g0002790.1	salicylic acid mediated signaling pathway
PO>P	AT5G05140	Anche102Chr1g0002790.3	salicylic acid mediated signaling pathway
PO>P	AT5G05140	Anche102Chr1g0002770.1	salicylic acid mediated signaling pathway
PO>P	AT5G05140	Anche102Chr1g0002790.2	salicylic acid mediated signaling pathway
PO>P	AT5G36970	Anche102Chr7g0035210.1	salicylic acid mediated signaling pathway
PO>P	AT5G67300	Anche102Chr4g0058230.1	salicylic acid mediated signaling pathway
PO>P	AT1G73805	Anche102Chr3g0062130.1	salicylic acid metabolic process
PO>P	AT1G73805	Anche102Chr3g0062530.1	salicylic acid metabolic process
PO>P	AT3G52430	Anche102Chr7g0038620.1	salicylic acid metabolic process
PO>P	AT4G25800	Anche102Chr1g0035110.1	salicylic acid metabolic process
PO>P	AT4G25800	Anche102Chr1g0035060.1	salicylic acid metabolic process
PO>P	AT5G33340	Anche102Chr3g0063310.1	salicylic acid metabolic process
PO>P	AT5G62570	Anche102Chr2g0046670.1	salicylic acid metabolic process
PO>P	AT5G62570	Anche102Chr2g0046670.4	salicylic acid metabolic process
PO>P	AT5G62570	Anche102Chr2g0046640.1	salicylic acid metabolic process
PO>P	AT5G62570	Anche102Chr2g0046590.1	salicylic acid metabolic process
PO>P	AT5G62570	Anche102Chr2g0046670.3	salicylic acid metabolic process
PO>P	AT5G62570	Anche102Scf0010g0000560.1	salicylic acid metabolic process
PO>P	AT5G62570	Anche102Chr2g0046670.2	salicylic acid metabolic process
PO>P	AT1G16500	Anche102Chr5g0002420.1	secondary metabolite biosynthetic process
PO>P	AT1G32640	Anche102Scf0001g0001460.1	secondary metabolite biosynthetic process
PO>P	AT2G15760	Anche102Chr1g0101960.1	secondary metabolite biosynthetic process
PO>P	AT2G38470	Anche102Chr5g0063810.1	secondary metabolite biosynthetic process
PO>P	AT3G22240	Anche102Chr5g0040370.1	secondary metabolite biosynthetic process
PO>P	AT3G22240	Anche102Chr5g0040370.2	secondary metabolite biosynthetic process
PO>P	AT3G45640	Anche102Chr6g0070940.1	secondary metabolite biosynthetic process
PO>P	AT3G52430	Anche102Chr7g0038620.1	secondary metabolite biosynthetic process
PO>P	AT4G08850	Anche102Chr7g0015060.1	secondary metabolite biosynthetic process
PO>P	AT5G17330	Anche102Chr1g0017920.1	secondary metabolite biosynthetic process
PO>P	AT5G17330	Anche102Chr1g0018330.1	secondary metabolite biosynthetic process
PO>P	AT5G17330	Anche102Chr1g0017910.1	secondary metabolite biosynthetic process
PO>P	AT5G20230	Anche102Chr4g0010780.1	secondary metabolite biosynthetic process
PO>P	AT5G20230	Anche102Chr4g0010770.1	secondary metabolite biosynthetic process
PO>P	AT5G23260	Anche102Chr5g0040090.1	secondary metabolite biosynthetic process
PO>P	AT5G37540	Anche102Chr5g0073120.1	secondary metabolite biosynthetic process
PO>P	AT5G48930	Anche102Chr1g0112890.1	secondary metabolite biosynthetic process
PO>P	AT1G65690	Anche102Chr7g0035040.1	sesquiterpenoid biosynthetic process
PO>P	AT3G14440	Anche102Chr5g0001410.1	sesquiterpenoid biosynthetic process
PO>P	AT5G04760	Anche102Chr3g0049560.1	sesquiterpenoid biosynthetic process
PO>P	AT1G65690	Anche102Chr7g0035040.1	sesquiterpenoid metabolic process
PO>P	AT3G14440	Anche102Chr5g0001410.1	sesquiterpenoid metabolic process
PO>P	AT5G04760	Anche102Chr3g0049560.1	sesquiterpenoid metabolic process
PO>P	AT5G45340	Anche102Chr3g0063050.1	sesquiterpenoid metabolic process
PO>P	AT1G56560	Anche102Chr1g0086020.1	sucrose catabolic process
PO>P	AT4G25000	Anche102Chr1g0100010.1	sucrose catabolic process
PO>P	AT1G56560	Anche102Chr1g0086020.1	sucrose metabolic process
PO>P	AT4G25000	Anche102Chr1g0100010.1	sucrose metabolic process
PO>P	AT5G40390	Anche102Chr6g0076880.1	sucrose metabolic process
PO>P	AT1G65690	Anche102Chr7g0035040.1	tertiary alcohol biosynthetic process
PO>P	AT3G14440	Anche102Chr5g0001410.1	tertiary alcohol biosynthetic process
PO>P	AT5G04760	Anche102Chr3g0049560.1	tertiary alcohol biosynthetic process
PO>P	AT1G65690	Anche102Chr7g0035040.1	tertiary alcohol metabolic process
PO>P	AT3G14440	Anche102Chr5g0001410.1	tertiary alcohol metabolic process
PO>P	AT5G04760	Anche102Chr3g0049560.1	tertiary alcohol metabolic process
PO>P	AT5G45340	Anche102Chr3g0063050.1	tertiary alcohol metabolic process
PO>P	AT2G38470	Anche102Chr5g0063810.1	toxin biosynthetic process
PO>P	AT3G45640	Anche102Chr6g0070940.1	toxin biosynthetic process
PO>P	AT3G52430	Anche102Chr7g0038620.1	toxin biosynthetic process
PO>P	AT2G38470	Anche102Chr5g0063810.1	toxin metabolic process
PO>P	AT3G09270	Anche102Chr1g0007860.1	toxin metabolic process
PO>P	AT3G45640	Anche102Chr6g0070940.1	toxin metabolic process
PO>P	AT3G52430	Anche102Chr7g0038620.1	toxin metabolic process
PO>P	AT1G23870	Anche102Chr4g0033150.1	trehalose biosynthetic process
PO>P	AT1G35910	Anche102Chr7g0050390.1	trehalose biosynthetic process
PO>P	AT1G23870	Anche102Chr4g0033150.1	trehalose metabolic process
PO>P	AT1G35910	Anche102Chr7g0050390.1	trehalose metabolic process
PO<P	AT1G03910	Anche102Chr1g0088870.1	mRNA processing
PO<P	AT1G56290	Anche102Scf0022g0000080.1	mRNA processing
PO<P	AT1G56290	Anche102Scf0022g0000080.2	mRNA processing
PO<P	AT3G27550	Anche102Chr5g0027150.1	mRNA processing
PO<P	AT3G61860	Anche102Chr3g0040580.1	mRNA processing
PO<P	AT5G14820	Anche102Chr6g0047950.1	mRNA processing
PO<P	AT5G14820	Anche102Chr6g0047950.2	mRNA processing
PO<P	AT5G15280	Anche102Chr7g0020090.1	mRNA processing
PO<P	AT5G40490	Anche102Chr7g0087430.1	mRNA processing

## Sheet: Table S7
Table S7. Enriched genes in pistils containing the early-developing seeds (PS) vs pistils without early-developing seeds (P) in wild-type Annona at 8 days after pollination (DAP)
Condition	ID_A.thaliana	ID_Annona	Biological Process (GO term)
PO>P	AT5G50300	Anche102Chr7g0090320.1	adenine nucleotide transport
PO>P	AT1G02205	Anche102Chr7g0096570.1	aldehyde catabolic process
PO>P	AT1G02205	Anche102Chr7g0096560.1	aldehyde catabolic process
PO>P	AT1G02205	Anche102Scf0044g0000120.1	aldehyde catabolic process
PO>P	AT2G26690	Anche102Chr4g0011860.1	amide transport
PO>P	AT4G26590	Anche102Scf0004g0001380.1	amide transport
PO>P	AT5G13700	Anche102Chr6g0068900.1	amine catabolic process
PO>P	AT5G13700	Anche102Chr6g0068490.1	amine catabolic process
PO>P	AT4G21120	Anche102Chr5g0005860.2	amino acid transmembrane transport
PO>P	AT4G21120	Anche102Chr5g0005860.1	amino acid transmembrane transport
PO>P	AT5G49630	Anche102Chr4g0047360.1	amino acid transmembrane transport
PO>P	AT3G10600	Anche102Chr3g0049350.1	amino acid transport
PO>P	AT4G21120	Anche102Chr5g0005860.2	amino acid transport
PO>P	AT4G21120	Anche102Chr5g0005860.1	amino acid transport
PO>P	AT5G49630	Anche102Chr4g0047360.1	amino acid transport
PO>P	AT1G13710	Anche102Chr2g0050990.1	anatomical structure formation involved in morphogenesis
PO>P	AT1G13710	Anche102Chr2g0050970.1	anatomical structure formation involved in morphogenesis
PO>P	AT1G13710	Anche102Chr2g0050620.1	anatomical structure formation involved in morphogenesis
PO>P	AT2G17950	Anche102Chr6g0057050.1	anatomical structure formation involved in morphogenesis
PO>P	AT5G07280	Anche102Chr7g0033920.1	anatomical structure formation involved in morphogenesis
PO>P	AT5G53950	Anche102Scf0015g0000380.1	anatomical structure formation involved in morphogenesis
PO>P	AT5G63090	Anche102Chr6g0076810.1	anatomical structure formation involved in morphogenesis
PO>P	AT2G17950	Anche102Chr6g0057050.1	androecium development
PO>P	AT5G07280	Anche102Chr7g0033920.1	androecium development
PO>P	AT2G17950	Anche102Chr6g0057050.1	anther development
PO>P	AT5G07280	Anche102Chr7g0033920.1	anther development
PO>P	AT1G09240	Anche102Chr1g0033390.1	biogenic amine metabolic process
PO>P	AT5G13700	Anche102Chr6g0068900.1	biogenic amine metabolic process
PO>P	AT5G13700	Anche102Chr6g0068490.1	biogenic amine metabolic process
PO>P	AT1G53830	Anche102Scf0035g0000030.1	callus formation
PO>P	AT2G25180	Anche102Chr2g0022510.1	callus formation
PO>P	AT4G21120	Anche102Chr5g0005860.2	carboxylic acid transmembrane transport
PO>P	AT4G21120	Anche102Chr5g0005860.1	carboxylic acid transmembrane transport
PO>P	AT5G49630	Anche102Chr4g0047360.1	carboxylic acid transmembrane transport
PO>P	AT3G10600	Anche102Chr3g0049350.1	carboxylic acid transport
PO>P	AT4G21120	Anche102Chr5g0005860.2	carboxylic acid transport
PO>P	AT4G21120	Anche102Chr5g0005860.1	carboxylic acid transport
PO>P	AT5G49630	Anche102Chr4g0047360.1	carboxylic acid transport
PO>P	AT1G23420	Anche102Chr3g0055340.1	carpel development
PO>P	AT1G23420	Anche102Chr3g0055730.1	carpel development
PO>P	AT5G23260	Anche102Chr5g0040090.1	carpel development
PO>P	AT1G06520	Anche102Chr7g0019380.1	CDP-diacylglycerol biosynthetic process
PO>P	AT1G06520	Anche102Chr7g0019380.1	CDP-diacylglycerol metabolic process
PO>P	AT1G23420	Anche102Chr3g0055340.1	cell fate commitment
PO>P	AT1G23420	Anche102Chr3g0055730.1	cell fate commitment
PO>P	AT4G08150	Anche102Chr4g0046940.1	cell fate commitment
PO>P	AT4G08150	Anche102Chr6g0091790.1	cell fate commitment
PO>P	AT5G07280	Anche102Chr7g0033920.1	cell fate commitment
PO>P	AT4G08150	Anche102Chr4g0046940.1	cell fate specification
PO>P	AT4G08150	Anche102Chr6g0091790.1	cell fate specification
PO>P	AT5G07280	Anche102Chr7g0033920.1	cell fate specification
PO>P	AT5G13700	Anche102Chr6g0068900.1	cellular biogenic amine catabolic process
PO>P	AT5G13700	Anche102Chr6g0068490.1	cellular biogenic amine catabolic process
PO>P	AT1G06520	Anche102Chr7g0019380.1	cellular process involved in reproduction in multicellular organism
PO>P	AT2G17950	Anche102Chr6g0057050.1	cellular process involved in reproduction in multicellular organism
PO>P	AT1G14750	Anche102Chr6g0023690.1	chiasma assembly
PO>P	AT1G30040	Anche102Chr7g0020660.1	diterpenoid catabolic process
PO>P	AT1G13710	Anche102Chr2g0050990.1	floral organ development
PO>P	AT1G13710	Anche102Chr2g0050970.1	floral organ development
PO>P	AT1G13710	Anche102Chr2g0050620.1	floral organ development
PO>P	AT1G23420	Anche102Chr3g0055340.1	floral organ development
PO>P	AT1G23420	Anche102Chr3g0055730.1	floral organ development
PO>P	AT2G17950	Anche102Chr6g0057050.1	floral organ development
PO>P	AT2G45650	Anche102Scf0022g0000530.1	floral organ development
PO>P	AT2G45650	Anche102Chr3g0032640.1	floral organ development
PO>P	AT4G20270	Anche102Chr7g0082700.1	floral organ development
PO>P	AT5G07280	Anche102Chr7g0033920.1	floral organ development
PO>P	AT5G23260	Anche102Chr5g0040090.1	floral organ development
PO>P	AT1G23420	Anche102Chr3g0055340.1	floral whorl development
PO>P	AT1G23420	Anche102Chr3g0055730.1	floral whorl development
PO>P	AT2G17950	Anche102Chr6g0057050.1	floral whorl development
PO>P	AT5G07280	Anche102Chr7g0033920.1	floral whorl development
PO>P	AT5G23260	Anche102Chr5g0040090.1	floral whorl development
PO>P	AT5G53950	Anche102Scf0015g0000380.1	formation of anatomical boundary
PO>P	AT5G63090	Anche102Chr6g0076810.1	formation of anatomical boundary
PO>P	AT5G53950	Anche102Scf0015g0000380.1	formation of plant organ boundary
PO>P	AT5G63090	Anche102Chr6g0076810.1	formation of plant organ boundary
PO>P	AT1G30040	Anche102Chr7g0020660.1	gibberellin catabolic process
PO>P	AT1G23420	Anche102Chr3g0055340.1	gynoecium development
PO>P	AT1G23420	Anche102Chr3g0055730.1	gynoecium development
PO>P	AT5G23260	Anche102Chr5g0040090.1	gynoecium development
PO>P	AT1G02205	Anche102Chr7g0096570.1	hydrocarbon biosynthetic process
PO>P	AT1G02205	Anche102Chr7g0096560.1	hydrocarbon biosynthetic process
PO>P	AT1G02205	Anche102Scf0044g0000120.1	hydrocarbon biosynthetic process
PO>P	AT3G49700	Anche102Chr6g0091470.1	hydrocarbon biosynthetic process
PO>P	AT1G02205	Anche102Chr7g0096570.1	hydrocarbon metabolic process
PO>P	AT1G02205	Anche102Chr7g0096560.1	hydrocarbon metabolic process
PO>P	AT1G02205	Anche102Scf0044g0000120.1	hydrocarbon metabolic process
PO>P	AT3G49700	Anche102Chr6g0091470.1	hydrocarbon metabolic process
PO>P	AT3G17070	Anche102Chr1g0031600.1	hydrogen peroxide catabolic process
PO>P	AT3G17070	Anche102Chr1g0031570.1	hydrogen peroxide catabolic process
PO>P	AT5G06290	Anche102Chr5g0026310.1	hydrogen peroxide catabolic process
PO>P	AT3G17070	Anche102Chr1g0031600.1	hydrogen peroxide metabolic process
PO>P	AT3G17070	Anche102Chr1g0031570.1	hydrogen peroxide metabolic process
PO>P	AT5G06290	Anche102Chr5g0026310.1	hydrogen peroxide metabolic process
PO>P	AT1G52190	Anche102Chr4g0008980.1	inorganic ion transmembrane transport
PO>P	AT2G38290	Anche102Chr6g0063690.1	inorganic ion transmembrane transport
PO>P	AT3G12750	Anche102Chr5g0045520.1	inorganic ion transmembrane transport
PO>P	AT5G23260	Anche102Chr5g0040090.1	integument development
PO>P	AT2G17950	Anche102Chr6g0057050.1	maintenance of cell number
PO>P	AT2G25180	Anche102Chr2g0022510.1	maintenance of cell number
PO>P	AT4G13600	Anche102Chr7g0034020.1	maintenance of cell number
PO>P	AT4G20270	Anche102Chr7g0082700.1	maintenance of cell number
PO>P	AT2G17950	Anche102Chr6g0057050.1	maintenance of meristem identity
PO>P	AT2G25180	Anche102Chr2g0022510.1	maintenance of meristem identity
PO>P	AT4G13600	Anche102Chr7g0034020.1	maintenance of meristem identity
PO>P	AT4G20270	Anche102Chr7g0082700.1	maintenance of meristem identity
PO>P	AT2G17950	Anche102Chr6g0057050.1	maintenance of shoot apical meristem identity
PO>P	AT2G25180	Anche102Chr2g0022510.1	maintenance of shoot apical meristem identity
PO>P	AT1G13710	Anche102Chr2g0050990.1	meristem growth
PO>P	AT1G13710	Anche102Chr2g0050970.1	meristem growth
PO>P	AT1G13710	Anche102Chr2g0050620.1	meristem growth
PO>P	AT2G25180	Anche102Chr2g0022510.1	meristem growth
PO>P	AT4G20270	Anche102Chr7g0082700.1	meristem growth
PO>P	AT5G09970	Anche102Chr7g0052200.1	meristem growth
PO>P	AT5G09970	Anche102Chr7g0052310.1	meristem growth
PO>P	AT2G17950	Anche102Chr6g0057050.1	meristem initiation
PO>P	AT5G53950	Anche102Scf0015g0000380.1	meristem initiation
PO>P	AT1G13710	Anche102Chr2g0050990.1	meristem maintenance
PO>P	AT1G13710	Anche102Chr2g0050970.1	meristem maintenance
PO>P	AT1G13710	Anche102Chr2g0050620.1	meristem maintenance
PO>P	AT1G23380	Anche102Chr3g0055510.1	meristem maintenance
PO>P	AT2G17950	Anche102Chr6g0057050.1	meristem maintenance
PO>P	AT2G25180	Anche102Chr2g0022510.1	meristem maintenance
PO>P	AT4G13600	Anche102Chr7g0034020.1	meristem maintenance
PO>P	AT4G20270	Anche102Chr7g0082700.1	meristem maintenance
PO>P	AT5G09970	Anche102Chr7g0052200.1	meristem maintenance
PO>P	AT5G09970	Anche102Chr7g0052310.1	meristem maintenance
PO>P	AT2G17950	Anche102Chr6g0057050.1	meristem structural organization
PO>P	AT5G53950	Anche102Scf0015g0000380.1	meristem structural organization
PO>P	AT2G17950	Anche102Chr6g0057050.1	morphogenesis of a branching structure
PO>P	AT5G53950	Anche102Scf0015g0000380.1	morphogenesis of a branching structure
PO>P	AT5G49630	Anche102Chr4g0047360.1	neutral amino acid transport
PO>P	AT1G30840	Anche102Chr7g0021000.1	nucleobase transport
PO>P	AT5G50300	Anche102Chr7g0090320.1	nucleobase transport
PO>P	AT5G50300	Anche102Chr7g0090320.1	nucleotide transmembrane transport
PO>P	AT5G50300	Anche102Chr7g0090320.1	nucleotide transport
PO>P	AT2G26690	Anche102Chr4g0011860.1	oligopeptide transport
PO>P	AT4G26590	Anche102Scf0004g0001380.1	oligopeptide transport
PO>P	AT4G21120	Anche102Chr5g0005860.2	organic acid transmembrane transport
PO>P	AT4G21120	Anche102Chr5g0005860.1	organic acid transmembrane transport
PO>P	AT5G49630	Anche102Chr4g0047360.1	organic acid transmembrane transport
PO>P	AT3G10600	Anche102Chr3g0049350.1	organic acid transport
PO>P	AT4G21120	Anche102Chr5g0005860.2	organic acid transport
PO>P	AT4G21120	Anche102Chr5g0005860.1	organic acid transport
PO>P	AT5G49630	Anche102Chr4g0047360.1	organic acid transport
PO>P	AT3G10600	Anche102Chr3g0049350.1	organic anion transport
PO>P	AT4G21120	Anche102Chr5g0005860.2	organic anion transport
PO>P	AT4G21120	Anche102Chr5g0005860.1	organic anion transport
PO>P	AT5G49630	Anche102Chr4g0047360.1	organic anion transport
PO>P	AT2G26690	Anche102Chr4g0011860.1	peptide transport
PO>P	AT4G26590	Anche102Scf0004g0001380.1	peptide transport
PO>P	AT4G33650	Anche102Scf0421g0000020.1	peroxisome fission
PO>P	AT3G49690	Anche102Chr4g0049000.1	phenylpropanoid biosynthetic process
PO>P	AT5G23260	Anche102Chr5g0040090.1	phenylpropanoid biosynthetic process
PO>P	AT1G13710	Anche102Chr2g0050990.1	plant organ formation
PO>P	AT1G13710	Anche102Chr2g0050970.1	plant organ formation
PO>P	AT1G13710	Anche102Chr2g0050620.1	plant organ formation
PO>P	AT2G17950	Anche102Chr6g0057050.1	plant organ formation
PO>P	AT5G07280	Anche102Chr7g0033920.1	plant organ formation
PO>P	AT5G53950	Anche102Scf0015g0000380.1	plant organ formation
PO>P	AT1G23420	Anche102Chr3g0055340.1	plant ovule development
PO>P	AT1G23420	Anche102Chr3g0055730.1	plant ovule development
PO>P	AT5G23260	Anche102Chr5g0040090.1	plant ovule development
PO>P	AT1G23420	Anche102Chr3g0055340.1	plant-type ovary development
PO>P	AT1G23420	Anche102Chr3g0055730.1	plant-type ovary development
PO>P	AT5G23260	Anche102Chr5g0040090.1	plant-type ovary development
PO>P	AT5G13700	Anche102Chr6g0068900.1	polyamine catabolic process
PO>P	AT5G13700	Anche102Chr6g0068490.1	polyamine catabolic process
PO>P	AT1G13710	Anche102Chr2g0050990.1	positive regulation of developmental growth
PO>P	AT1G13710	Anche102Chr2g0050970.1	positive regulation of developmental growth
PO>P	AT1G13710	Anche102Chr2g0050620.1	positive regulation of developmental growth
PO>P	AT1G13710	Anche102Chr2g0050990.1	positive regulation of multicellular organismal process
PO>P	AT1G13710	Anche102Chr2g0050970.1	positive regulation of multicellular organismal process
PO>P	AT1G13710	Anche102Chr2g0050620.1	positive regulation of multicellular organismal process
PO>P	AT2G45650	Anche102Scf0022g0000530.1	positive regulation of multicellular organismal process
PO>P	AT2G45650	Anche102Chr3g0032640.1	positive regulation of multicellular organismal process
PO>P	AT5G53950	Anche102Scf0015g0000380.1	primary shoot apical meristem specification
PO>P	AT1G30840	Anche102Chr7g0021000.1	purine nucleobase transport
PO>P	AT5G50300	Anche102Chr7g0090320.1	purine nucleobase transport
PO>P	AT5G50300	Anche102Chr7g0090320.1	purine nucleotide transport
PO>P	AT5G50300	Anche102Chr7g0090320.1	purine-containing compound transmembrane transport
PO>P	AT3G07880	Anche102Chr1g0061440.1	Ras protein signal transduction
PO>P	AT3G17070	Anche102Chr1g0031600.1	reactive oxygen species metabolic process
PO>P	AT3G17070	Anche102Chr1g0031570.1	reactive oxygen species metabolic process
PO>P	AT5G06290	Anche102Chr5g0026310.1	reactive oxygen species metabolic process
PO>P	AT1G23420	Anche102Chr3g0055340.1	regionalization
PO>P	AT1G23420	Anche102Chr3g0055730.1	regionalization
PO>P	AT4G08150	Anche102Chr4g0046940.1	regionalization
PO>P	AT4G08150	Anche102Chr6g0091790.1	regionalization
PO>P	AT4G13600	Anche102Chr7g0034020.1	regionalization
PO>P	AT4G20270	Anche102Chr7g0082700.1	regulation of cell differentiation
PO>P	AT5G23260	Anche102Chr5g0040090.1	regulation of cell differentiation
PO>P	AT2G25180	Anche102Chr2g0022510.1	regulation of cytokinin-activated signaling pathway
PO>P	AT1G13710	Anche102Chr2g0050990.1	regulation of developmental growth
PO>P	AT1G13710	Anche102Chr2g0050970.1	regulation of developmental growth
PO>P	AT1G13710	Anche102Chr2g0050620.1	regulation of developmental growth
PO>P	AT2G25180	Anche102Chr2g0022510.1	regulation of developmental growth
PO>P	AT4G20270	Anche102Chr7g0082700.1	regulation of developmental growth
PO>P	AT5G09970	Anche102Chr7g0052200.1	regulation of developmental growth
PO>P	AT5G09970	Anche102Chr7g0052310.1	regulation of developmental growth
PO>P	AT1G13710	Anche102Chr2g0050990.1	regulation of growth
PO>P	AT1G13710	Anche102Chr2g0050970.1	regulation of growth
PO>P	AT1G13710	Anche102Chr2g0050620.1	regulation of growth
PO>P	AT2G25180	Anche102Chr2g0022510.1	regulation of growth
PO>P	AT4G20270	Anche102Chr7g0082700.1	regulation of growth
PO>P	AT5G09970	Anche102Chr7g0052200.1	regulation of growth
PO>P	AT5G09970	Anche102Chr7g0052310.1	regulation of growth
PO>P	AT1G13710	Anche102Chr2g0050990.1	regulation of meristem growth
PO>P	AT1G13710	Anche102Chr2g0050970.1	regulation of meristem growth
PO>P	AT1G13710	Anche102Chr2g0050620.1	regulation of meristem growth
PO>P	AT2G25180	Anche102Chr2g0022510.1	regulation of meristem growth
PO>P	AT4G20270	Anche102Chr7g0082700.1	regulation of meristem growth
PO>P	AT5G09970	Anche102Chr7g0052200.1	regulation of meristem growth
PO>P	AT5G09970	Anche102Chr7g0052310.1	regulation of meristem growth
PO>P	AT1G13710	Anche102Chr2g0050990.1	regulation of organ growth
PO>P	AT1G13710	Anche102Chr2g0050970.1	regulation of organ growth
PO>P	AT1G13710	Anche102Chr2g0050620.1	regulation of organ growth
PO>P	AT5G53950	Anche102Scf0015g0000380.1	regulation of plant organ formation
PO>P	AT2G25180	Anche102Chr2g0022510.1	regulation of seed growth
PO>P	AT5G19140	Anche102Chr1g0070950.1	response to low light intensity stimulus
PO>P	AT5G67390	Anche102Chr4g0054250.1	response to low light intensity stimulus
PO>P	AT2G17950	Anche102Chr6g0057050.1	secondary shoot formation
PO>P	AT5G53950	Anche102Scf0015g0000380.1	secondary shoot formation
PO>P	AT2G25180	Anche102Chr2g0022510.1	seed growth
PO>P	AT1G06520	Anche102Chr7g0019380.1	sexual reproduction
PO>P	AT1G14750	Anche102Chr6g0023690.1	sexual reproduction
PO>P	AT5G07280	Anche102Chr7g0033920.1	sexual reproduction
PO>P	AT5G23260	Anche102Chr5g0040090.1	sexual reproduction
PO>P	AT2G17950	Anche102Chr6g0057050.1	shoot axis formation
PO>P	AT5G53950	Anche102Scf0015g0000380.1	shoot axis formation
PO>P	AT1G13710	Anche102Chr2g0050990.1	shoot system morphogenesis
PO>P	AT1G13710	Anche102Chr2g0050970.1	shoot system morphogenesis
PO>P	AT1G13710	Anche102Chr2g0050620.1	shoot system morphogenesis
PO>P	AT2G17950	Anche102Chr6g0057050.1	shoot system morphogenesis
PO>P	AT5G53950	Anche102Scf0015g0000380.1	shoot system morphogenesis
PO>P	AT5G13700	Anche102Chr6g0068900.1	spermine metabolic process
PO>P	AT5G13700	Anche102Chr6g0068490.1	spermine metabolic process
PO>P	AT2G17950	Anche102Chr6g0057050.1	stamen development
PO>P	AT5G07280	Anche102Chr7g0033920.1	stamen development
PO>P	AT5G07280	Anche102Chr7g0033920.1	stamen morphogenesis
PO>P	AT2G17950	Anche102Chr6g0057050.1	stem cell population maintenance
PO>P	AT2G25180	Anche102Chr2g0022510.1	stem cell population maintenance
PO>P	AT4G13600	Anche102Chr7g0034020.1	stem cell population maintenance
PO>P	AT4G20270	Anche102Chr7g0082700.1	stem cell population maintenance
PO>P	AT1G09240	Anche102Chr1g0033390.1	tricarboxylic acid metabolic process
PO>P	AT1G53830	Anche102Scf0035g0000030.1	wound healing
PO>P	AT2G25180	Anche102Chr2g0022510.1	wound healing
PO<P	AT5G48460	Anche102Chr1g0046950.1	actin filament bundle assembly
PO<P	AT5G48460	Anche102Chr1g0046950.1	actin filament bundle organization
PO<P	AT1G12840	Anche102Chr7g0114200.1	carbohydrate biosynthetic process
PO<P	AT5G61410	Anche102Scf0129g0000070.1	carbohydrate biosynthetic process
PO<P	AT5G61410	Anche102Scf0129g0000070.1	carbon fixation
PO<P	AT2G27490	Anche102Chr1g0077980.1	coenzyme A biosynthetic process
PO<P	AT2G27490	Anche102Chr1g0077980.1	coenzyme A metabolic process
PO<P	AT2G26180	Anche102Chr7g0141690.1	cytokinetic process
PO<P	AT2G26180	Anche102Chr7g0141690.1	cytoskeleton-dependent cytokinesis
PO<P	AT1G14790	Anche102Chr7g0112700.1	fatty acid derivative biosynthetic process
PO<P	AT1G14790	Anche102Chr7g0112700.1	fatty acid derivative metabolic process
PO<P	AT5G61410	Anche102Scf0129g0000070.1	glucose 6-phosphate metabolic process
PO<P	AT1G12840	Anche102Chr7g0114200.1	lignin biosynthetic process
PO<P	AT1G12840	Anche102Chr7g0114200.1	lignin metabolic process
PO<P	AT5G61410	Anche102Scf0129g0000070.1	NADP metabolic process
PO<P	AT5G61410	Anche102Scf0129g0000070.1	NADPH regeneration
PO<P	AT2G17990	Anche102Chr2g0032420.1	negative gravitropism
PO<P	AT5G61410	Anche102Scf0129g0000070.1	nicotinamide nucleotide metabolic process
PO<P	AT2G27490	Anche102Chr1g0077980.1	nucleobase-containing small molecule metabolic process
PO<P	AT5G61410	Anche102Scf0129g0000070.1	nucleobase-containing small molecule metabolic process
PO<P	AT2G27490	Anche102Chr1g0077980.1	nucleoside bisphosphate biosynthetic process
PO<P	AT2G27490	Anche102Chr1g0077980.1	nucleoside bisphosphate metabolic process
PO<P	AT2G27490	Anche102Chr1g0077980.1	nucleoside phosphate metabolic process
PO<P	AT5G61410	Anche102Scf0129g0000070.1	nucleoside phosphate metabolic process
PO<P	AT2G27490	Anche102Chr1g0077980.1	nucleotide metabolic process
PO<P	AT5G61410	Anche102Scf0129g0000070.1	nucleotide metabolic process
PO<P	AT5G61410	Anche102Scf0129g0000070.1	pentose-phosphate shunt
PO<P	AT5G61410	Anche102Scf0129g0000070.1	photosynthesis, dark reaction
PO<P	AT1G14790	Anche102Chr7g0112700.1	post-transcriptional gene silencing
PO<P	AT2G28000	Anche102Chr5g0040290.1	protein refolding
PO<P	AT2G28000	Anche102Chr5g0040290.1	protein stabilization
PO<P	AT3G10330	Anche102Chr6g0054480.1	protein-DNA complex assembly
PO<P	AT2G27490	Anche102Chr1g0077980.1	purine nucleoside bisphosphate biosynthetic process
PO<P	AT2G27490	Anche102Chr1g0077980.1	purine nucleoside bisphosphate metabolic process
PO<P	AT2G27490	Anche102Chr1g0077980.1	purine nucleotide metabolic process
PO<P	AT5G61410	Anche102Scf0129g0000070.1	purine nucleotide metabolic process
PO<P	AT2G27490	Anche102Chr1g0077980.1	purine-containing compound metabolic process
PO<P	AT5G61410	Anche102Scf0129g0000070.1	purine-containing compound metabolic process
PO<P	AT5G61410	Anche102Scf0129g0000070.1	pyridine nucleotide metabolic process
PO<P	AT5G61410	Anche102Scf0129g0000070.1	pyridine-containing compound metabolic process
PO<P	AT5G61410	Anche102Scf0129g0000070.1	reductive pentose-phosphate cycle
PO<P	AT1G12840	Anche102Chr7g0114200.1	regulation of carbohydrate biosynthetic process
PO<P	AT1G14790	Anche102Chr7g0112700.1	regulation of post-transcriptional gene silencing
PO<P	AT2G28000	Anche102Chr5g0040290.1	regulation of protein stability
PO<P	AT1G14790	Anche102Chr7g0112700.1	regulatory ncRNA processing
PO<P	AT5G64250	Anche102Chr1g0029200.1	response to cadmium ion
PO<P	AT1G14790	Anche102Chr7g0112700.1	response to salicylic acid
PO<P	AT5G05140	Anche102Chr1g0002770.1	response to salicylic acid
PO<P	AT5G05140	Anche102Chr1g0002770.2	response to salicylic acid
PO<P	AT5G64250	Anche102Chr1g0029200.1	response to symbiont
PO<P	AT5G64250	Anche102Chr1g0029200.1	response to symbiotic fungus
PO<P	AT2G27490	Anche102Chr1g0077980.1	ribonucleoside bisphosphate biosynthetic process
PO<P	AT2G27490	Anche102Chr1g0077980.1	ribonucleoside bisphosphate metabolic process
PO<P	AT1G14790	Anche102Chr7g0112700.1	siRNA processing
PO<P	AT3G10330	Anche102Chr6g0054480.1	transcription preinitiation complex assembly
PO<P	AT2G17990	Anche102Chr2g0032420.1	vacuole organization
PO<P	AT1G14790	Anche102Chr7g0112700.1	wax biosynthetic process
PO<P	AT1G14790	Anche102Chr7g0112700.1	wax metabolic process

## Sheet: Table S8
Table S8. Enriched genes in pistils containing the early-developing seeds (PS) vs pistils without early-developing seeds (P) in Annona ino at 8 days after pollination (DAP)
Condition	ID_A.thaliana	ID_Annona	Biological Process (GO term)
PO>P	AT1G65690	Anche102Chr7g0035040.1	abscisic acid biosynthetic process
PO>P	AT3G14440	Anche102Chr5g0001410.1	abscisic acid biosynthetic process
PO>P	AT4G18780	Anche102Chr7g0023690.1	abscisic acid biosynthetic process
PO>P	AT5G04760	Anche102Chr3g0049560.1	abscisic acid biosynthetic process
PO>P	AT1G65690	Anche102Chr7g0035040.1	abscisic acid metabolic process
PO>P	AT3G14440	Anche102Chr5g0001410.1	abscisic acid metabolic process
PO>P	AT4G18780	Anche102Chr7g0023690.1	abscisic acid metabolic process
PO>P	AT5G04760	Anche102Chr3g0049560.1	abscisic acid metabolic process
PO>P	AT5G45340	Anche102Chr3g0063050.1	abscisic acid metabolic process
PO>P	AT1G01720	Anche102Chr7g0037450.1	abscisic acid-activated signaling pathway
PO>P	AT1G10560	Anche102Chr2g0045420.1	abscisic acid-activated signaling pathway
PO>P	AT1G15100	Anche102Chr3g0059000.1	abscisic acid-activated signaling pathway
PO>P	AT2G28500	Anche102Chr6g0070790.1	abscisic acid-activated signaling pathway
PO>P	AT2G30020	Anche102Chr5g0072120.1	abscisic acid-activated signaling pathway
PO>P	AT2G30020	Anche102Chr5g0072100.1	abscisic acid-activated signaling pathway
PO>P	AT2G32460	Anche102Chr5g0048900.1	abscisic acid-activated signaling pathway
PO>P	AT3G20500	Anche102Scf0059g0000080.1	abscisic acid-activated signaling pathway
PO>P	AT3G45640	Anche102Chr6g0070940.1	abscisic acid-activated signaling pathway
PO>P	AT3G50310	Anche102Chr2g0023200.1	abscisic acid-activated signaling pathway
PO>P	AT3G51550	Anche102Scf0006g0000250.1	abscisic acid-activated signaling pathway
PO>P	AT3G56880	Anche102Chr6g0044500.1	abscisic acid-activated signaling pathway
PO>P	AT3G56880	Anche102Chr6g0044780.1	abscisic acid-activated signaling pathway
PO>P	AT3G63060	Anche102Chr1g0071720.1	abscisic acid-activated signaling pathway
PO>P	AT4G17900	Anche102Scf0001g0001610.1	abscisic acid-activated signaling pathway
PO>P	AT5G22090	Anche102Chr1g0098110.1	abscisic acid-activated signaling pathway
PO>P	AT5G37540	Anche102Chr5g0073120.1	abscisic acid-activated signaling pathway
PO>P	AT5G47710	Anche102Chr4g0028920.1	abscisic acid-activated signaling pathway
PO>P	AT5G58430	Anche102Chr5g0065870.1	abscisic acid-activated signaling pathway
PO>P	AT5G58430	Anche102Chr5g0065880.1	abscisic acid-activated signaling pathway
PO>P	AT1G65690	Anche102Chr7g0035040.1	alcohol biosynthetic process
PO>P	AT3G14440	Anche102Chr5g0001410.1	alcohol biosynthetic process
PO>P	AT4G18780	Anche102Chr7g0023690.1	alcohol biosynthetic process
PO>P	AT5G04760	Anche102Chr3g0049560.1	alcohol biosynthetic process
PO>P	AT5G40390	Anche102Chr6g0076880.1	alcohol biosynthetic process
PO>P	AT1G65690	Anche102Chr7g0035040.1	alcohol metabolic process
PO>P	AT3G14440	Anche102Chr5g0001410.1	alcohol metabolic process
PO>P	AT4G18780	Anche102Chr7g0023690.1	alcohol metabolic process
PO>P	AT5G04760	Anche102Chr3g0049560.1	alcohol metabolic process
PO>P	AT5G40390	Anche102Chr6g0076880.1	alcohol metabolic process
PO>P	AT5G45340	Anche102Chr3g0063050.1	alcohol metabolic process
PO>P	AT1G71180	Anche102Chr7g0020070.1	alpha-amino acid catabolic process
PO>P	AT2G20340	Anche102Chr2g0051140.1	alpha-amino acid catabolic process
PO>P	AT2G40000	Anche102Chr7g0027340.1	alpha-amino acid catabolic process
PO>P	AT5G17330	Anche102Chr1g0017910.1	alpha-amino acid catabolic process
PO>P	AT5G17330	Anche102Chr1g0018330.1	alpha-amino acid catabolic process
PO>P	AT5G17330	Anche102Chr6g0027650.1	alpha-amino acid catabolic process
PO>P	AT5G17330	Anche102Chr1g0017920.1	alpha-amino acid catabolic process
PO>P	AT1G01490	Anche102Chr3g0034510.1	alpha-amino acid metabolic process
PO>P	AT1G10070	Anche102Chr4g0048520.1	alpha-amino acid metabolic process
PO>P	AT1G32640	Anche102Scf0001g0001460.1	alpha-amino acid metabolic process
PO>P	AT1G71180	Anche102Chr7g0020070.1	alpha-amino acid metabolic process
PO>P	AT1G76070	Anche102Chr6g0083300.1	alpha-amino acid metabolic process
PO>P	AT2G19940	Anche102Chr6g0095260.1	alpha-amino acid metabolic process
PO>P	AT2G19940	Anche102Chr6g0095250.1	alpha-amino acid metabolic process
PO>P	AT2G20340	Anche102Chr2g0051140.1	alpha-amino acid metabolic process
PO>P	AT2G40000	Anche102Chr7g0027340.1	alpha-amino acid metabolic process
PO>P	AT4G21920	Anche102Chr5g0011510.1	alpha-amino acid metabolic process
PO>P	AT4G34410	Anche102Chr7g0042700.1	alpha-amino acid metabolic process
PO>P	AT4G34410	Anche102Chr7g0041980.1	alpha-amino acid metabolic process
PO>P	AT4G35630	Anche102Chr3g0045110.1	alpha-amino acid metabolic process
PO>P	AT5G17330	Anche102Chr1g0017910.1	alpha-amino acid metabolic process
PO>P	AT5G17330	Anche102Chr1g0018330.1	alpha-amino acid metabolic process
PO>P	AT5G17330	Anche102Chr6g0027650.1	alpha-amino acid metabolic process
PO>P	AT5G17330	Anche102Chr1g0017920.1	alpha-amino acid metabolic process
PO>P	AT5G28237	Anche102Chr5g0013510.1	alpha-amino acid metabolic process
PO>P	AT5G37600	Anche102Chr6g0021210.1	alpha-amino acid metabolic process
PO>P	AT5G57655	Anche102Chr4g0081300.1	alpha-amino acid metabolic process
PO>P	AT1G32640	Anche102Scf0001g0001460.1	amine metabolic process
PO>P	AT2G40000	Anche102Chr7g0027340.1	amine metabolic process
PO>P	AT4G12290	Anche102Scf0009g0000930.1	amine metabolic process
PO>P	AT4G34410	Anche102Chr7g0042700.1	amine metabolic process
PO>P	AT4G34410	Anche102Chr7g0041980.1	amine metabolic process
PO>P	AT5G13700	Anche102Chr6g0068900.1	amine metabolic process
PO>P	AT5G13700	Anche102Chr6g0068490.1	amine metabolic process
PO>P	AT5G28237	Anche102Chr5g0013510.1	amine metabolic process
PO>P	AT1G65690	Anche102Chr7g0035040.1	apocarotenoid biosynthetic process
PO>P	AT3G14440	Anche102Chr5g0001410.1	apocarotenoid biosynthetic process
PO>P	AT4G18780	Anche102Chr7g0023690.1	apocarotenoid biosynthetic process
PO>P	AT5G04760	Anche102Chr3g0049560.1	apocarotenoid biosynthetic process
PO>P	AT1G65690	Anche102Chr7g0035040.1	apocarotenoid metabolic process
PO>P	AT3G14440	Anche102Chr5g0001410.1	apocarotenoid metabolic process
PO>P	AT4G18780	Anche102Chr7g0023690.1	apocarotenoid metabolic process
PO>P	AT5G04760	Anche102Chr3g0049560.1	apocarotenoid metabolic process
PO>P	AT5G45340	Anche102Chr3g0063050.1	apocarotenoid metabolic process
PO>P	AT1G22410	Anche102Chr1g0105150.1	aromatic amino acid metabolic process
PO>P	AT1G32640	Anche102Scf0001g0001460.1	aromatic amino acid metabolic process
PO>P	AT2G20340	Anche102Chr2g0051140.1	aromatic amino acid metabolic process
PO>P	AT2G40000	Anche102Chr7g0027340.1	aromatic amino acid metabolic process
PO>P	AT4G34410	Anche102Chr7g0042700.1	aromatic amino acid metabolic process
PO>P	AT4G34410	Anche102Chr7g0041980.1	aromatic amino acid metabolic process
PO>P	AT5G28237	Anche102Chr5g0013510.1	aromatic amino acid metabolic process
PO>P	AT1G78570	Anche102Chr7g0022360.1	auxin-activated signaling pathway
PO>P	AT2G23810	Anche102Chr2g0038720.1	auxin-activated signaling pathway
PO>P	AT2G23810	Anche102Chr2g0038700.1	auxin-activated signaling pathway
PO>P	AT3G50060	Anche102Chr1g0102030.1	auxin-activated signaling pathway
PO>P	AT4G34410	Anche102Chr7g0042700.1	auxin-activated signaling pathway
PO>P	AT4G34410	Anche102Chr7g0041980.1	auxin-activated signaling pathway
PO>P	AT5G67300	Anche102Chr4g0058230.1	auxin-activated signaling pathway
PO>P	AT5G67300	Anche102Chr6g0058610.1	auxin-activated signaling pathway
PO>P	AT1G73805	Anche102Chr3g0062530.1	benzene-containing compound metabolic process
PO>P	AT1G73805	Anche102Chr3g0062130.1	benzene-containing compound metabolic process
PO>P	AT2G40000	Anche102Chr7g0027340.1	benzene-containing compound metabolic process
PO>P	AT3G10340	Anche102Chr1g0020320.1	benzene-containing compound metabolic process
PO>P	AT3G10340	Anche102Chr1g0019870.1	benzene-containing compound metabolic process
PO>P	AT3G52430	Anche102Chr7g0038620.1	benzene-containing compound metabolic process
PO>P	AT4G25800	Anche102Chr1g0035110.1	benzene-containing compound metabolic process
PO>P	AT5G62570	Anche102Scf0010g0000560.1	benzene-containing compound metabolic process
PO>P	AT1G05170	Anche102Chr7g0151540.1	beta-glucan biosynthetic process
PO>P	AT1G05170	Anche102Chr7g0151540.2	beta-glucan biosynthetic process
PO>P	AT4G18780	Anche102Chr7g0023690.1	beta-glucan biosynthetic process
PO>P	AT4G32410	Anche102Chr5g0039170.1	beta-glucan biosynthetic process
PO>P	AT5G60920	Anche102Chr7g0040740.1	beta-glucan biosynthetic process
PO>P	AT1G32640	Anche102Scf0001g0001460.1	biogenic amine metabolic process
PO>P	AT2G40000	Anche102Chr7g0027340.1	biogenic amine metabolic process
PO>P	AT4G34410	Anche102Chr7g0042700.1	biogenic amine metabolic process
PO>P	AT4G34410	Anche102Chr7g0041980.1	biogenic amine metabolic process
PO>P	AT5G13700	Anche102Chr6g0068900.1	biogenic amine metabolic process
PO>P	AT5G13700	Anche102Chr6g0068490.1	biogenic amine metabolic process
PO>P	AT5G28237	Anche102Chr5g0013510.1	biogenic amine metabolic process
PO>P	AT1G29340	Anche102Chr7g0023130.1	biological process involved in interaction with symbiont
PO>P	AT1G29340	Anche102Chr7g0023300.1	biological process involved in interaction with symbiont
PO>P	AT1G29340	Anche102Chr7g0080160.1	biological process involved in interaction with symbiont
PO>P	AT3G20600	Anche102Chr5g0055220.1	biological process involved in interaction with symbiont
PO>P	AT3G20600	Anche102Chr5g0054900.1	biological process involved in interaction with symbiont
PO>P	AT3G59080	Anche102Chr7g0020230.1	biological process involved in interaction with symbiont
PO>P	AT5G64930	Anche102Chr1g0054260.1	biological process involved in interaction with symbiont
PO>P	AT1G76650	Anche102Chr5g0044570.1	brassinosteroid mediated signaling pathway
PO>P	AT1G78700	Anche102Chr7g0080370.1	brassinosteroid mediated signaling pathway
PO>P	AT3G61460	Anche102Chr3g0037560.1	brassinosteroid mediated signaling pathway
PO>P	AT4G08950	Anche102Chr1g0105390.1	brassinosteroid mediated signaling pathway
PO>P	AT4G08950	Anche102Chr1g0105480.1	brassinosteroid mediated signaling pathway
PO>P	AT4G08950	Anche102Chr1g0105380.1	brassinosteroid mediated signaling pathway
PO>P	AT4G08950	Anche102Chr1g0105620.1	brassinosteroid mediated signaling pathway
PO>P	AT2G22500	Anche102Chr1g0102700.1	C4-dicarboxylate transport
PO>P	AT2G22500	Anche102Chr7g0045460.1	C4-dicarboxylate transport
PO>P	AT4G24570	Anche102Chr1g0102710.1	C4-dicarboxylate transport
PO>P	AT1G73500	Anche102Chr1g0016030.1	camalexin biosynthetic process
PO>P	AT2G38470	Anche102Chr5g0063810.1	camalexin biosynthetic process
PO>P	AT3G45640	Anche102Chr6g0070940.1	camalexin biosynthetic process
PO>P	AT3G52430	Anche102Chr7g0038620.1	camalexin biosynthetic process
PO>P	AT1G73500	Anche102Chr1g0016030.1	camalexin metabolic process
PO>P	AT2G38470	Anche102Chr5g0063810.1	camalexin metabolic process
PO>P	AT3G45640	Anche102Chr6g0070940.1	camalexin metabolic process
PO>P	AT3G52430	Anche102Chr7g0038620.1	camalexin metabolic process
PO>P	AT1G05170	Anche102Chr7g0151540.1	carbohydrate biosynthetic process
PO>P	AT1G05170	Anche102Chr7g0151540.2	carbohydrate biosynthetic process
PO>P	AT1G19300	Anche102Chr6g0096790.1	carbohydrate biosynthetic process
PO>P	AT1G19300	Anche102Chr6g0097050.1	carbohydrate biosynthetic process
PO>P	AT1G23870	Anche102Chr4g0033150.1	carbohydrate biosynthetic process
PO>P	AT1G32740	Anche102Chr4g0034910.1	carbohydrate biosynthetic process
PO>P	AT1G67070	Anche102Chr7g0120680.1	carbohydrate biosynthetic process
PO>P	AT1G70090	Anche102Scf0010g0000330.1	carbohydrate biosynthetic process
PO>P	AT2G20370	Anche102Chr7g0016790.1	carbohydrate biosynthetic process
PO>P	AT4G10120	Anche102Chr7g0036490.1	carbohydrate biosynthetic process
PO>P	AT4G18780	Anche102Chr7g0023690.1	carbohydrate biosynthetic process
PO>P	AT4G32410	Anche102Chr5g0039170.1	carbohydrate biosynthetic process
PO>P	AT5G40390	Anche102Chr6g0076880.1	carbohydrate biosynthetic process
PO>P	AT5G47530	Anche102Chr2g0053230.1	carbohydrate biosynthetic process
PO>P	AT5G60920	Anche102Chr7g0040740.1	carbohydrate biosynthetic process
PO>P	AT1G02170	Anche102Chr7g0048730.1	cell death
PO>P	AT1G29340	Anche102Chr7g0023130.1	cell death
PO>P	AT1G29340	Anche102Chr7g0023300.1	cell death
PO>P	AT1G29340	Anche102Chr7g0080160.1	cell death
PO>P	AT1G33760	Anche102Chr7g0036880.1	cell death
PO>P	AT1G33760	Anche102Chr1g0094270.1	cell death
PO>P	AT1G33760	Anche102Chr7g0036890.1	cell death
PO>P	AT2G01290	Anche102Chr6g0067110.1	cell death
PO>P	AT2G01290	Anche102Chr6g0067310.1	cell death
PO>P	AT2G15760	Anche102Chr1g0101960.1	cell death
PO>P	AT2G32460	Anche102Chr5g0048900.1	cell death
PO>P	AT2G45760	Anche102Chr3g0026350.1	cell death
PO>P	AT2G45760	Anche102Chr3g0026310.1	cell death
PO>P	AT2G45760	Anche102Chr3g0041100.1	cell death
PO>P	AT3G16770	Anche102Chr1g0037190.1	cell death
PO>P	AT3G20600	Anche102Chr5g0055220.1	cell death
PO>P	AT3G20600	Anche102Chr5g0054900.1	cell death
PO>P	AT3G52430	Anche102Chr7g0038620.1	cell death
PO>P	AT3G59080	Anche102Chr7g0020230.1	cell death
PO>P	AT5G10380	Anche102Chr1g0103910.1	cell death
PO>P	AT5G10380	Anche102Chr1g0103980.1	cell death
PO>P	AT5G25930	Anche102Chr6g0017490.1	cell death
PO>P	AT5G25930	Anche102Chr6g0017660.1	cell death
PO>P	AT5G42050	Anche102Chr7g0059500.1	cell death
PO>P	AT5G64930	Anche102Chr1g0054260.1	cell death
PO>P	AT1G19300	Anche102Chr6g0096790.1	cell wall macromolecule metabolic process
PO>P	AT1G19300	Anche102Chr6g0097050.1	cell wall macromolecule metabolic process
PO>P	AT1G32740	Anche102Chr4g0034910.1	cell wall macromolecule metabolic process
PO>P	AT1G70230	Anche102Scf0010g0000010.1	cell wall macromolecule metabolic process
PO>P	AT2G20370	Anche102Chr7g0016790.1	cell wall macromolecule metabolic process
PO>P	AT4G25810	Anche102Chr4g0032000.1	cell wall macromolecule metabolic process
PO>P	AT4G25810	Anche102Chr4g0031990.1	cell wall macromolecule metabolic process
PO>P	AT5G47530	Anche102Chr2g0053230.1	cell wall macromolecule metabolic process
PO>P	AT5G49360	Anche102Chr1g0082450.1	cell wall macromolecule metabolic process
PO>P	AT5G57550	Anche102Chr4g0031960.1	cell wall macromolecule metabolic process
PO>P	AT5G57550	Anche102Chr4g0031950.1	cell wall macromolecule metabolic process
PO>P	AT5G57550	Anche102Chr4g0031970.1	cell wall macromolecule metabolic process
PO>P	AT5G60920	Anche102Chr7g0040740.1	cell wall macromolecule metabolic process
PO>P	AT1G19300	Anche102Chr6g0096790.1	cell wall polysaccharide metabolic process
PO>P	AT1G19300	Anche102Chr6g0097050.1	cell wall polysaccharide metabolic process
PO>P	AT1G32740	Anche102Chr4g0034910.1	cell wall polysaccharide metabolic process
PO>P	AT1G70230	Anche102Scf0010g0000010.1	cell wall polysaccharide metabolic process
PO>P	AT2G20370	Anche102Chr7g0016790.1	cell wall polysaccharide metabolic process
PO>P	AT4G25810	Anche102Chr4g0032000.1	cell wall polysaccharide metabolic process
PO>P	AT4G25810	Anche102Chr4g0031990.1	cell wall polysaccharide metabolic process
PO>P	AT5G47530	Anche102Chr2g0053230.1	cell wall polysaccharide metabolic process
PO>P	AT5G49360	Anche102Chr1g0082450.1	cell wall polysaccharide metabolic process
PO>P	AT5G57550	Anche102Chr4g0031960.1	cell wall polysaccharide metabolic process
PO>P	AT5G57550	Anche102Chr4g0031950.1	cell wall polysaccharide metabolic process
PO>P	AT5G57550	Anche102Chr4g0031970.1	cell wall polysaccharide metabolic process
PO>P	AT5G60920	Anche102Chr7g0040740.1	cell wall polysaccharide metabolic process
PO>P	AT1G05170	Anche102Chr7g0151540.1	cellular carbohydrate biosynthetic process
PO>P	AT1G05170	Anche102Chr7g0151540.2	cellular carbohydrate biosynthetic process
PO>P	AT1G19300	Anche102Chr6g0096790.1	cellular carbohydrate biosynthetic process
PO>P	AT1G19300	Anche102Chr6g0097050.1	cellular carbohydrate biosynthetic process
PO>P	AT1G23870	Anche102Chr4g0033150.1	cellular carbohydrate biosynthetic process
PO>P	AT2G20370	Anche102Chr7g0016790.1	cellular carbohydrate biosynthetic process
PO>P	AT4G10120	Anche102Chr7g0036490.1	cellular carbohydrate biosynthetic process
PO>P	AT4G18780	Anche102Chr7g0023690.1	cellular carbohydrate biosynthetic process
PO>P	AT4G32410	Anche102Chr5g0039170.1	cellular carbohydrate biosynthetic process
PO>P	AT5G40390	Anche102Chr6g0076880.1	cellular carbohydrate biosynthetic process
PO>P	AT5G47530	Anche102Chr2g0053230.1	cellular carbohydrate biosynthetic process
PO>P	AT5G60920	Anche102Chr7g0040740.1	cellular carbohydrate biosynthetic process
PO>P	AT1G05170	Anche102Chr7g0151540.1	cellular carbohydrate metabolic process
PO>P	AT1G05170	Anche102Chr7g0151540.2	cellular carbohydrate metabolic process
PO>P	AT1G19300	Anche102Chr6g0096790.1	cellular carbohydrate metabolic process
PO>P	AT1G19300	Anche102Chr6g0097050.1	cellular carbohydrate metabolic process
PO>P	AT1G23870	Anche102Chr4g0033150.1	cellular carbohydrate metabolic process
PO>P	AT1G32740	Anche102Chr4g0034910.1	cellular carbohydrate metabolic process
PO>P	AT1G56560	Anche102Chr1g0086020.1	cellular carbohydrate metabolic process
PO>P	AT1G70230	Anche102Scf0010g0000010.1	cellular carbohydrate metabolic process
PO>P	AT2G20370	Anche102Chr7g0016790.1	cellular carbohydrate metabolic process
PO>P	AT4G10120	Anche102Chr7g0036490.1	cellular carbohydrate metabolic process
PO>P	AT4G13830	Anche102Chr1g0008180.1	cellular carbohydrate metabolic process
PO>P	AT4G18780	Anche102Chr7g0023690.1	cellular carbohydrate metabolic process
PO>P	AT4G25000	Anche102Chr1g0100010.1	cellular carbohydrate metabolic process
PO>P	AT4G25810	Anche102Chr4g0032000.1	cellular carbohydrate metabolic process
PO>P	AT4G25810	Anche102Chr4g0031990.1	cellular carbohydrate metabolic process
PO>P	AT4G32410	Anche102Chr5g0039170.1	cellular carbohydrate metabolic process
PO>P	AT5G40390	Anche102Chr6g0076880.1	cellular carbohydrate metabolic process
PO>P	AT5G47530	Anche102Chr2g0053230.1	cellular carbohydrate metabolic process
PO>P	AT5G49360	Anche102Chr1g0082450.1	cellular carbohydrate metabolic process
PO>P	AT5G57550	Anche102Chr4g0031960.1	cellular carbohydrate metabolic process
PO>P	AT5G57550	Anche102Chr4g0031950.1	cellular carbohydrate metabolic process
PO>P	AT5G57550	Anche102Chr4g0031970.1	cellular carbohydrate metabolic process
PO>P	AT5G60920	Anche102Chr7g0040740.1	cellular carbohydrate metabolic process
PO>P	AT1G05170	Anche102Chr7g0151540.1	cellular glucan metabolic process
PO>P	AT1G05170	Anche102Chr7g0151540.2	cellular glucan metabolic process
PO>P	AT1G70230	Anche102Scf0010g0000010.1	cellular glucan metabolic process
PO>P	AT2G20370	Anche102Chr7g0016790.1	cellular glucan metabolic process
PO>P	AT4G18780	Anche102Chr7g0023690.1	cellular glucan metabolic process
PO>P	AT4G25810	Anche102Chr4g0032000.1	cellular glucan metabolic process
PO>P	AT4G25810	Anche102Chr4g0031990.1	cellular glucan metabolic process
PO>P	AT4G32410	Anche102Chr5g0039170.1	cellular glucan metabolic process
PO>P	AT5G57550	Anche102Chr4g0031960.1	cellular glucan metabolic process
PO>P	AT5G57550	Anche102Chr4g0031950.1	cellular glucan metabolic process
PO>P	AT5G57550	Anche102Chr4g0031970.1	cellular glucan metabolic process
PO>P	AT5G60920	Anche102Chr7g0040740.1	cellular glucan metabolic process
PO>P	AT1G32640	Anche102Scf0001g0001460.1	cellular ketone metabolic process
PO>P	AT1G65690	Anche102Chr7g0035040.1	cellular ketone metabolic process
PO>P	AT1G73805	Anche102Chr3g0062530.1	cellular ketone metabolic process
PO>P	AT1G73805	Anche102Chr3g0062130.1	cellular ketone metabolic process
PO>P	AT2G40000	Anche102Chr7g0027340.1	cellular ketone metabolic process
PO>P	AT3G52430	Anche102Chr7g0038620.1	cellular ketone metabolic process
PO>P	AT4G13830	Anche102Chr1g0008180.1	cellular ketone metabolic process
PO>P	AT4G18780	Anche102Chr7g0023690.1	cellular ketone metabolic process
PO>P	AT4G25800	Anche102Chr1g0035110.1	cellular ketone metabolic process
PO>P	AT4G34410	Anche102Chr7g0042700.1	cellular ketone metabolic process
PO>P	AT4G34410	Anche102Chr7g0041980.1	cellular ketone metabolic process
PO>P	AT5G04760	Anche102Chr3g0049560.1	cellular ketone metabolic process
PO>P	AT5G62570	Anche102Scf0010g0000560.1	cellular ketone metabolic process
PO>P	AT1G05170	Anche102Chr7g0151540.1	cellular polysaccharide metabolic process
PO>P	AT1G05170	Anche102Chr7g0151540.2	cellular polysaccharide metabolic process
PO>P	AT1G19300	Anche102Chr6g0096790.1	cellular polysaccharide metabolic process
PO>P	AT1G19300	Anche102Chr6g0097050.1	cellular polysaccharide metabolic process
PO>P	AT1G32740	Anche102Chr4g0034910.1	cellular polysaccharide metabolic process
PO>P	AT1G70230	Anche102Scf0010g0000010.1	cellular polysaccharide metabolic process
PO>P	AT2G20370	Anche102Chr7g0016790.1	cellular polysaccharide metabolic process
PO>P	AT4G18780	Anche102Chr7g0023690.1	cellular polysaccharide metabolic process
PO>P	AT4G25810	Anche102Chr4g0032000.1	cellular polysaccharide metabolic process
PO>P	AT4G25810	Anche102Chr4g0031990.1	cellular polysaccharide metabolic process
PO>P	AT4G32410	Anche102Chr5g0039170.1	cellular polysaccharide metabolic process
PO>P	AT5G47530	Anche102Chr2g0053230.1	cellular polysaccharide metabolic process
PO>P	AT5G49360	Anche102Chr1g0082450.1	cellular polysaccharide metabolic process
PO>P	AT5G57550	Anche102Chr4g0031960.1	cellular polysaccharide metabolic process
PO>P	AT5G57550	Anche102Chr4g0031950.1	cellular polysaccharide metabolic process
PO>P	AT5G57550	Anche102Chr4g0031970.1	cellular polysaccharide metabolic process
PO>P	AT5G60920	Anche102Chr7g0040740.1	cellular polysaccharide metabolic process
PO>P	AT1G01720	Anche102Chr7g0037450.1	cellular response to abscisic acid stimulus
PO>P	AT1G10560	Anche102Chr2g0045420.1	cellular response to abscisic acid stimulus
PO>P	AT1G15100	Anche102Chr3g0059000.1	cellular response to abscisic acid stimulus
PO>P	AT2G28500	Anche102Chr6g0070790.1	cellular response to abscisic acid stimulus
PO>P	AT2G30020	Anche102Chr5g0072120.1	cellular response to abscisic acid stimulus
PO>P	AT2G30020	Anche102Chr5g0072100.1	cellular response to abscisic acid stimulus
PO>P	AT2G32460	Anche102Chr5g0048900.1	cellular response to abscisic acid stimulus
PO>P	AT3G20500	Anche102Scf0059g0000080.1	cellular response to abscisic acid stimulus
PO>P	AT3G45640	Anche102Chr6g0070940.1	cellular response to abscisic acid stimulus
PO>P	AT3G50310	Anche102Chr2g0023200.1	cellular response to abscisic acid stimulus
PO>P	AT3G51550	Anche102Scf0006g0000250.1	cellular response to abscisic acid stimulus
PO>P	AT3G56880	Anche102Chr6g0044500.1	cellular response to abscisic acid stimulus
PO>P	AT3G56880	Anche102Chr6g0044780.1	cellular response to abscisic acid stimulus
PO>P	AT3G63060	Anche102Chr1g0071720.1	cellular response to abscisic acid stimulus
PO>P	AT4G17900	Anche102Scf0001g0001610.1	cellular response to abscisic acid stimulus
PO>P	AT5G13810	Anche102Chr1g0002900.2	cellular response to abscisic acid stimulus
PO>P	AT5G13810	Anche102Chr1g0003030.1	cellular response to abscisic acid stimulus
PO>P	AT5G13810	Anche102Chr1g0003000.1	cellular response to abscisic acid stimulus
PO>P	AT5G13810	Anche102Chr1g0002900.1	cellular response to abscisic acid stimulus
PO>P	AT5G22090	Anche102Chr1g0098110.1	cellular response to abscisic acid stimulus
PO>P	AT5G35460	Anche102Chr3g0050380.1	cellular response to abscisic acid stimulus
PO>P	AT5G37540	Anche102Chr5g0073120.1	cellular response to abscisic acid stimulus
PO>P	AT5G47710	Anche102Chr4g0028920.1	cellular response to abscisic acid stimulus
PO>P	AT5G58430	Anche102Chr5g0065870.1	cellular response to abscisic acid stimulus
PO>P	AT5G58430	Anche102Chr5g0065880.1	cellular response to abscisic acid stimulus
PO>P	AT1G01720	Anche102Chr7g0037450.1	cellular response to alcohol
PO>P	AT1G10560	Anche102Chr2g0045420.1	cellular response to alcohol
PO>P	AT1G15100	Anche102Chr3g0059000.1	cellular response to alcohol
PO>P	AT2G28500	Anche102Chr6g0070790.1	cellular response to alcohol
PO>P	AT2G30020	Anche102Chr5g0072120.1	cellular response to alcohol
PO>P	AT2G30020	Anche102Chr5g0072100.1	cellular response to alcohol
PO>P	AT2G32460	Anche102Chr5g0048900.1	cellular response to alcohol
PO>P	AT3G20500	Anche102Scf0059g0000080.1	cellular response to alcohol
PO>P	AT3G45640	Anche102Chr6g0070940.1	cellular response to alcohol
PO>P	AT3G50310	Anche102Chr2g0023200.1	cellular response to alcohol
PO>P	AT3G51550	Anche102Scf0006g0000250.1	cellular response to alcohol
PO>P	AT3G56880	Anche102Chr6g0044500.1	cellular response to alcohol
PO>P	AT3G56880	Anche102Chr6g0044780.1	cellular response to alcohol
PO>P	AT3G63060	Anche102Chr1g0071720.1	cellular response to alcohol
PO>P	AT4G17900	Anche102Scf0001g0001610.1	cellular response to alcohol
PO>P	AT5G13810	Anche102Chr1g0002900.2	cellular response to alcohol
PO>P	AT5G13810	Anche102Chr1g0003030.1	cellular response to alcohol
PO>P	AT5G13810	Anche102Chr1g0003000.1	cellular response to alcohol
PO>P	AT5G13810	Anche102Chr1g0002900.1	cellular response to alcohol
PO>P	AT5G22090	Anche102Chr1g0098110.1	cellular response to alcohol
PO>P	AT5G35460	Anche102Chr3g0050380.1	cellular response to alcohol
PO>P	AT5G37540	Anche102Chr5g0073120.1	cellular response to alcohol
PO>P	AT5G47710	Anche102Chr4g0028920.1	cellular response to alcohol
PO>P	AT5G58430	Anche102Chr5g0065870.1	cellular response to alcohol
PO>P	AT5G58430	Anche102Chr5g0065880.1	cellular response to alcohol
PO>P	AT1G73805	Anche102Chr3g0062530.1	cellular response to biotic stimulus
PO>P	AT1G73805	Anche102Chr3g0062130.1	cellular response to biotic stimulus
PO>P	AT4G20260	Anche102Chr7g0021050.1	cellular response to biotic stimulus
PO>P	AT1G76650	Anche102Chr5g0044570.1	cellular response to brassinosteroid stimulus
PO>P	AT1G78700	Anche102Chr7g0080370.1	cellular response to brassinosteroid stimulus
PO>P	AT3G61460	Anche102Chr3g0037560.1	cellular response to brassinosteroid stimulus
PO>P	AT4G08950	Anche102Chr1g0105390.1	cellular response to brassinosteroid stimulus
PO>P	AT4G08950	Anche102Chr1g0105480.1	cellular response to brassinosteroid stimulus
PO>P	AT4G08950	Anche102Chr1g0105380.1	cellular response to brassinosteroid stimulus
PO>P	AT4G08950	Anche102Chr1g0105620.1	cellular response to brassinosteroid stimulus
PO>P	AT1G32640	Anche102Scf0001g0001460.1	cellular response to chemical stress
PO>P	AT1G53210	Anche102Chr7g0025360.2	cellular response to chemical stress
PO>P	AT1G53210	Anche102Chr7g0025360.1	cellular response to chemical stress
PO>P	AT1G62300	Anche102Chr7g0018530.1	cellular response to chemical stress
PO>P	AT1G78080	Anche102Chr1g0107370.1	cellular response to chemical stress
PO>P	AT1G78080	Anche102Chr1g0107310.1	cellular response to chemical stress
PO>P	AT1G78080	Anche102Chr1g0106640.1	cellular response to chemical stress
PO>P	AT1G78080	Anche102Chr7g0050460.2	cellular response to chemical stress
PO>P	AT1G78080	Anche102Chr7g0050460.1	cellular response to chemical stress
PO>P	AT4G20260	Anche102Chr7g0021050.1	cellular response to chemical stress
PO>P	AT5G63030	Anche102Chr3g0055660.1	cellular response to chemical stress
PO>P	AT1G01720	Anche102Chr7g0037450.1	cellular response to decreased oxygen levels
PO>P	AT1G35140	Anche102Chr1g0105570.1	cellular response to decreased oxygen levels
PO>P	AT1G61340	Anche102Chr1g0059790.1	cellular response to decreased oxygen levels
PO>P	AT1G61340	Anche102Chr1g0060020.1	cellular response to decreased oxygen levels
PO>P	AT1G73500	Anche102Chr1g0016030.1	cellular response to decreased oxygen levels
PO>P	AT1G76650	Anche102Chr5g0044570.1	cellular response to decreased oxygen levels
PO>P	AT2G22500	Anche102Chr1g0102700.1	cellular response to decreased oxygen levels
PO>P	AT2G22500	Anche102Chr7g0045460.1	cellular response to decreased oxygen levels
PO>P	AT2G26190	Anche102Chr7g0141700.1	cellular response to decreased oxygen levels
PO>P	AT2G40000	Anche102Chr7g0027340.1	cellular response to decreased oxygen levels
PO>P	AT3G02550	Anche102Chr3g0060670.1	cellular response to decreased oxygen levels
PO>P	AT3G02550	Anche102Chr3g0060730.1	cellular response to decreased oxygen levels
PO>P	AT3G03280	Anche102Chr6g0067580.1	cellular response to decreased oxygen levels
PO>P	AT3G03280	Anche102Chr3g0059380.1	cellular response to decreased oxygen levels
PO>P	AT3G13310	Anche102Chr4g0029280.1	cellular response to decreased oxygen levels
PO>P	AT3G13310	Anche102Chr4g0029530.1	cellular response to decreased oxygen levels
PO>P	AT3G13310	Anche102Scf0007g0000820.1	cellular response to decreased oxygen levels
PO>P	AT3G15210	Anche102Chr5g0008840.1	cellular response to decreased oxygen levels
PO>P	AT3G56880	Anche102Chr6g0044500.1	cellular response to decreased oxygen levels
PO>P	AT3G56880	Anche102Chr6g0044780.1	cellular response to decreased oxygen levels
PO>P	AT4G11660	Anche102Chr1g0000460.1	cellular response to decreased oxygen levels
PO>P	AT4G24570	Anche102Chr1g0102710.1	cellular response to decreased oxygen levels
PO>P	AT4G27280	Anche102Chr5g0029490.1	cellular response to decreased oxygen levels
PO>P	AT4G27280	Anche102Chr5g0016160.1	cellular response to decreased oxygen levels
PO>P	AT4G30440	Anche102Chr2g0020530.1	cellular response to decreased oxygen levels
PO>P	AT5G05410	Anche102Chr5g0066370.1	cellular response to decreased oxygen levels
PO>P	AT5G20230	Anche102Chr4g0010770.1	cellular response to decreased oxygen levels
PO>P	AT5G20230	Anche102Chr4g0011030.1	cellular response to decreased oxygen levels
PO>P	AT5G20230	Anche102Chr4g0010780.1	cellular response to decreased oxygen levels
PO>P	AT5G42050	Anche102Chr7g0059500.1	cellular response to decreased oxygen levels
PO>P	AT5G45340	Anche102Chr3g0063050.1	cellular response to decreased oxygen levels
PO>P	AT5G54470	Anche102Chr5g0016280.1	cellular response to decreased oxygen levels
PO>P	AT1G28360	Anche102Chr5g0008780.1	cellular response to ethylene stimulus
PO>P	AT1G50640	Anche102Chr3g0030710.1	cellular response to ethylene stimulus
PO>P	AT1G50640	Anche102Chr3g0030790.1	cellular response to ethylene stimulus
PO>P	AT1G50640	Anche102Chr2g0055500.1	cellular response to ethylene stimulus
PO>P	AT1G73500	Anche102Chr1g0016030.1	cellular response to ethylene stimulus
PO>P	AT1G78080	Anche102Chr1g0107370.1	cellular response to ethylene stimulus
PO>P	AT1G78080	Anche102Chr1g0107310.1	cellular response to ethylene stimulus
PO>P	AT1G78080	Anche102Chr1g0106640.1	cellular response to ethylene stimulus
PO>P	AT1G78080	Anche102Chr7g0050460.2	cellular response to ethylene stimulus
PO>P	AT1G78080	Anche102Chr7g0050460.1	cellular response to ethylene stimulus
PO>P	AT3G15210	Anche102Chr5g0008840.1	cellular response to ethylene stimulus
PO>P	AT3G16770	Anche102Chr1g0037190.1	cellular response to ethylene stimulus
PO>P	AT3G23220	Anche102Scf0015g0001110.1	cellular response to ethylene stimulus
PO>P	AT3G23240	Anche102Scf0013g0001080.1	cellular response to ethylene stimulus
PO>P	AT3G52430	Anche102Chr7g0038620.1	cellular response to ethylene stimulus
PO>P	AT4G17490	Anche102Scf0001g0000880.1	cellular response to ethylene stimulus
PO>P	AT5G40990	Anche102Chr1g0011170.1	cellular response to ethylene stimulus
PO>P	AT5G47230	Anche102Chr4g0080640.1	cellular response to ethylene stimulus
PO>P	AT5G47230	Anche102Chr2g0008120.1	cellular response to ethylene stimulus
PO>P	AT1G01140	Anche102Chr3g0039020.1	cellular response to external stimulus
PO>P	AT1G01140	Anche102Chr3g0038700.1	cellular response to external stimulus
PO>P	AT1G22810	Anche102Chr1g0093810.1	cellular response to external stimulus
PO>P	AT1G62300	Anche102Chr7g0018530.1	cellular response to external stimulus
PO>P	AT2G41240	Anche102Chr1g0109900.1	cellular response to external stimulus
PO>P	AT3G52710	Anche102Chr3g0050030.1	cellular response to external stimulus
PO>P	AT3G53900	Anche102Chr7g0029810.1	cellular response to external stimulus
PO>P	AT3G62420	Anche102Chr1g0082960.1	cellular response to external stimulus
PO>P	AT3G62420	Anche102Chr1g0083000.1	cellular response to external stimulus
PO>P	AT4G02380	Anche102Chr1g0080250.1	cellular response to external stimulus
PO>P	AT4G20260	Anche102Chr7g0021050.1	cellular response to external stimulus
PO>P	AT5G13810	Anche102Chr1g0002900.2	cellular response to external stimulus
PO>P	AT5G13810	Anche102Chr1g0003030.1	cellular response to external stimulus
PO>P	AT5G13810	Anche102Chr1g0003000.1	cellular response to external stimulus
PO>P	AT5G13810	Anche102Chr1g0002900.1	cellular response to external stimulus
PO>P	AT1G01140	Anche102Chr3g0039020.1	cellular response to extracellular stimulus
PO>P	AT1G01140	Anche102Chr3g0038700.1	cellular response to extracellular stimulus
PO>P	AT1G22810	Anche102Chr1g0093810.1	cellular response to extracellular stimulus
PO>P	AT1G62300	Anche102Chr7g0018530.1	cellular response to extracellular stimulus
PO>P	AT2G41240	Anche102Chr1g0109900.1	cellular response to extracellular stimulus
PO>P	AT3G52710	Anche102Chr3g0050030.1	cellular response to extracellular stimulus
PO>P	AT3G53900	Anche102Chr7g0029810.1	cellular response to extracellular stimulus
PO>P	AT3G62420	Anche102Chr1g0082960.1	cellular response to extracellular stimulus
PO>P	AT3G62420	Anche102Chr1g0083000.1	cellular response to extracellular stimulus
PO>P	AT4G02380	Anche102Chr1g0080250.1	cellular response to extracellular stimulus
PO>P	AT4G20260	Anche102Chr7g0021050.1	cellular response to extracellular stimulus
PO>P	AT5G13810	Anche102Chr1g0002900.2	cellular response to extracellular stimulus
PO>P	AT5G13810	Anche102Chr1g0003030.1	cellular response to extracellular stimulus
PO>P	AT5G13810	Anche102Chr1g0003000.1	cellular response to extracellular stimulus
PO>P	AT5G13810	Anche102Chr1g0002900.1	cellular response to extracellular stimulus
PO>P	AT1G19210	Anche102Chr6g0061270.1	cellular response to fatty acid
PO>P	AT1G19210	Anche102Chr6g0061250.1	cellular response to fatty acid
PO>P	AT1G19210	Anche102Scf0003g0000310.1	cellular response to fatty acid
PO>P	AT1G28480	Anche102Scf0015g0000780.1	cellular response to fatty acid
PO>P	AT1G28480	Anche102Chr7g0060900.1	cellular response to fatty acid
PO>P	AT1G32640	Anche102Scf0001g0001460.1	cellular response to fatty acid
PO>P	AT1G74950	Anche102Chr6g0061710.1	cellular response to fatty acid
PO>P	AT1G74950	Anche102Chr6g0061580.1	cellular response to fatty acid
PO>P	AT1G76070	Anche102Chr6g0083300.1	cellular response to fatty acid
PO>P	AT2G15760	Anche102Chr1g0101960.1	cellular response to fatty acid
PO>P	AT2G34600	Anche102Chr5g0007830.1	cellular response to fatty acid
PO>P	AT2G39940	Anche102Chr3g0050120.1	cellular response to fatty acid
PO>P	AT3G15210	Anche102Chr5g0008840.1	cellular response to fatty acid
PO>P	AT3G23240	Anche102Scf0013g0001080.1	cellular response to fatty acid
PO>P	AT3G52430	Anche102Chr7g0038620.1	cellular response to fatty acid
PO>P	AT3G57450	Anche102Scf0003g0001690.1	cellular response to fatty acid
PO>P	AT4G23810	Anche102Chr6g0001180.1	cellular response to fatty acid
PO>P	AT5G60900	Anche102Chr2g0044720.1	cellular response to fatty acid
PO>P	AT5G60900	Anche102Chr2g0044810.1	cellular response to fatty acid
PO>P	AT5G60900	Anche102Chr2g0044780.1	cellular response to fatty acid
PO>P	AT5G64810	Anche102Chr4g0017230.1	cellular response to fatty acid
PO>P	AT5G64930	Anche102Chr1g0054260.1	cellular response to fatty acid
PO>P	AT5G67300	Anche102Chr4g0058230.1	cellular response to fatty acid
PO>P	AT5G67300	Anche102Chr6g0058610.1	cellular response to fatty acid
PO>P	AT1G01720	Anche102Chr7g0037450.1	cellular response to hypoxia
PO>P	AT1G35140	Anche102Chr1g0105570.1	cellular response to hypoxia
PO>P	AT1G61340	Anche102Chr1g0059790.1	cellular response to hypoxia
PO>P	AT1G61340	Anche102Chr1g0060020.1	cellular response to hypoxia
PO>P	AT1G73500	Anche102Chr1g0016030.1	cellular response to hypoxia
PO>P	AT1G76650	Anche102Chr5g0044570.1	cellular response to hypoxia
PO>P	AT2G22500	Anche102Chr1g0102700.1	cellular response to hypoxia
PO>P	AT2G22500	Anche102Chr7g0045460.1	cellular response to hypoxia
PO>P	AT2G26190	Anche102Chr7g0141700.1	cellular response to hypoxia
PO>P	AT2G40000	Anche102Chr7g0027340.1	cellular response to hypoxia
PO>P	AT3G02550	Anche102Chr3g0060670.1	cellular response to hypoxia
PO>P	AT3G02550	Anche102Chr3g0060730.1	cellular response to hypoxia
PO>P	AT3G03280	Anche102Chr6g0067580.1	cellular response to hypoxia
PO>P	AT3G03280	Anche102Chr3g0059380.1	cellular response to hypoxia
PO>P	AT3G13310	Anche102Chr4g0029280.1	cellular response to hypoxia
PO>P	AT3G13310	Anche102Chr4g0029530.1	cellular response to hypoxia
PO>P	AT3G13310	Anche102Scf0007g0000820.1	cellular response to hypoxia
PO>P	AT3G15210	Anche102Chr5g0008840.1	cellular response to hypoxia
PO>P	AT3G56880	Anche102Chr6g0044500.1	cellular response to hypoxia
PO>P	AT3G56880	Anche102Chr6g0044780.1	cellular response to hypoxia
PO>P	AT4G11660	Anche102Chr1g0000460.1	cellular response to hypoxia
PO>P	AT4G24570	Anche102Chr1g0102710.1	cellular response to hypoxia
PO>P	AT4G27280	Anche102Chr5g0029490.1	cellular response to hypoxia
PO>P	AT4G27280	Anche102Chr5g0016160.1	cellular response to hypoxia
PO>P	AT4G30440	Anche102Chr2g0020530.1	cellular response to hypoxia
PO>P	AT5G05410	Anche102Chr5g0066370.1	cellular response to hypoxia
PO>P	AT5G20230	Anche102Chr4g0010770.1	cellular response to hypoxia
PO>P	AT5G20230	Anche102Chr4g0011030.1	cellular response to hypoxia
PO>P	AT5G20230	Anche102Chr4g0010780.1	cellular response to hypoxia
PO>P	AT5G42050	Anche102Chr7g0059500.1	cellular response to hypoxia
PO>P	AT5G45340	Anche102Chr3g0063050.1	cellular response to hypoxia
PO>P	AT5G54470	Anche102Chr5g0016280.1	cellular response to hypoxia
PO>P	AT1G19210	Anche102Chr6g0061270.1	cellular response to jasmonic acid stimulus
PO>P	AT1G19210	Anche102Chr6g0061250.1	cellular response to jasmonic acid stimulus
PO>P	AT1G19210	Anche102Scf0003g0000310.1	cellular response to jasmonic acid stimulus
PO>P	AT1G28480	Anche102Scf0015g0000780.1	cellular response to jasmonic acid stimulus
PO>P	AT1G28480	Anche102Chr7g0060900.1	cellular response to jasmonic acid stimulus
PO>P	AT1G32640	Anche102Scf0001g0001460.1	cellular response to jasmonic acid stimulus
PO>P	AT1G74950	Anche102Chr6g0061710.1	cellular response to jasmonic acid stimulus
PO>P	AT1G74950	Anche102Chr6g0061580.1	cellular response to jasmonic acid stimulus
PO>P	AT1G76070	Anche102Chr6g0083300.1	cellular response to jasmonic acid stimulus
PO>P	AT2G15760	Anche102Chr1g0101960.1	cellular response to jasmonic acid stimulus
PO>P	AT2G34600	Anche102Chr5g0007830.1	cellular response to jasmonic acid stimulus
PO>P	AT2G39940	Anche102Chr3g0050120.1	cellular response to jasmonic acid stimulus
PO>P	AT3G15210	Anche102Chr5g0008840.1	cellular response to jasmonic acid stimulus
PO>P	AT3G23240	Anche102Scf0013g0001080.1	cellular response to jasmonic acid stimulus
PO>P	AT3G52430	Anche102Chr7g0038620.1	cellular response to jasmonic acid stimulus
PO>P	AT3G57450	Anche102Scf0003g0001690.1	cellular response to jasmonic acid stimulus
PO>P	AT4G23810	Anche102Chr6g0001180.1	cellular response to jasmonic acid stimulus
PO>P	AT5G60900	Anche102Chr2g0044720.1	cellular response to jasmonic acid stimulus
PO>P	AT5G60900	Anche102Chr2g0044810.1	cellular response to jasmonic acid stimulus
PO>P	AT5G60900	Anche102Chr2g0044780.1	cellular response to jasmonic acid stimulus
PO>P	AT5G64810	Anche102Chr4g0017230.1	cellular response to jasmonic acid stimulus
PO>P	AT5G64930	Anche102Chr1g0054260.1	cellular response to jasmonic acid stimulus
PO>P	AT5G67300	Anche102Chr4g0058230.1	cellular response to jasmonic acid stimulus
PO>P	AT5G67300	Anche102Chr6g0058610.1	cellular response to jasmonic acid stimulus
PO>P	AT1G73805	Anche102Chr3g0062530.1	cellular response to molecule of bacterial origin
PO>P	AT1G73805	Anche102Chr3g0062130.1	cellular response to molecule of bacterial origin
PO>P	AT4G20260	Anche102Chr7g0021050.1	cellular response to molecule of bacterial origin
PO>P	AT1G01140	Anche102Chr3g0039020.1	cellular response to nutrient levels
PO>P	AT1G01140	Anche102Chr3g0038700.1	cellular response to nutrient levels
PO>P	AT1G62300	Anche102Chr7g0018530.1	cellular response to nutrient levels
PO>P	AT2G41240	Anche102Chr1g0109900.1	cellular response to nutrient levels
PO>P	AT3G52710	Anche102Chr3g0050030.1	cellular response to nutrient levels
PO>P	AT3G53900	Anche102Chr7g0029810.1	cellular response to nutrient levels
PO>P	AT3G62420	Anche102Chr1g0082960.1	cellular response to nutrient levels
PO>P	AT3G62420	Anche102Chr1g0083000.1	cellular response to nutrient levels
PO>P	AT4G20260	Anche102Chr7g0021050.1	cellular response to nutrient levels
PO>P	AT5G13810	Anche102Chr1g0002900.2	cellular response to nutrient levels
PO>P	AT5G13810	Anche102Chr1g0003030.1	cellular response to nutrient levels
PO>P	AT5G13810	Anche102Chr1g0003000.1	cellular response to nutrient levels
PO>P	AT5G13810	Anche102Chr1g0002900.1	cellular response to nutrient levels
PO>P	AT1G28480	Anche102Scf0015g0000780.1	cellular response to organic cyclic compound
PO>P	AT1G28480	Anche102Chr7g0060900.1	cellular response to organic cyclic compound
PO>P	AT1G32640	Anche102Scf0001g0001460.1	cellular response to organic cyclic compound
PO>P	AT1G59590	Anche102Chr4g0051950.1	cellular response to organic cyclic compound
PO>P	AT1G70090	Anche102Scf0010g0000330.1	cellular response to organic cyclic compound
PO>P	AT1G72790	Anche102Scf0016g0000590.1	cellular response to organic cyclic compound
PO>P	AT1G76070	Anche102Chr6g0083300.1	cellular response to organic cyclic compound
PO>P	AT1G76650	Anche102Chr5g0044570.1	cellular response to organic cyclic compound
PO>P	AT1G78700	Anche102Chr7g0080370.1	cellular response to organic cyclic compound
PO>P	AT2G20370	Anche102Chr7g0016790.1	cellular response to organic cyclic compound
PO>P	AT2G28500	Anche102Chr6g0070790.1	cellular response to organic cyclic compound
PO>P	AT2G39940	Anche102Chr3g0050120.1	cellular response to organic cyclic compound
PO>P	AT2G40095	Anche102Scf0022g0000830.1	cellular response to organic cyclic compound
PO>P	AT2G45760	Anche102Chr3g0026350.1	cellular response to organic cyclic compound
PO>P	AT2G45760	Anche102Chr3g0026310.1	cellular response to organic cyclic compound
PO>P	AT2G45760	Anche102Chr3g0041100.1	cellular response to organic cyclic compound
PO>P	AT3G06890	Anche102Chr1g0039360.1	cellular response to organic cyclic compound
PO>P	AT3G24550	Anche102Scf0006g0000950.1	cellular response to organic cyclic compound
PO>P	AT3G52430	Anche102Chr7g0038620.1	cellular response to organic cyclic compound
PO>P	AT3G55950	Anche102Chr1g0014560.1	cellular response to organic cyclic compound
PO>P	AT3G61460	Anche102Chr3g0037560.1	cellular response to organic cyclic compound
PO>P	AT4G08950	Anche102Chr1g0105390.1	cellular response to organic cyclic compound
PO>P	AT4G08950	Anche102Chr1g0105480.1	cellular response to organic cyclic compound
PO>P	AT4G08950	Anche102Chr1g0105380.1	cellular response to organic cyclic compound
PO>P	AT4G08950	Anche102Chr1g0105620.1	cellular response to organic cyclic compound
PO>P	AT4G17900	Anche102Scf0001g0001610.1	cellular response to organic cyclic compound
PO>P	AT4G32020	Anche102Chr2g0057550.1	cellular response to organic cyclic compound
PO>P	AT5G25930	Anche102Chr6g0017490.1	cellular response to organic cyclic compound
PO>P	AT5G25930	Anche102Chr6g0017660.1	cellular response to organic cyclic compound
PO>P	AT5G36970	Anche102Chr7g0035210.1	cellular response to organic cyclic compound
PO>P	AT5G60900	Anche102Chr2g0044720.1	cellular response to organic cyclic compound
PO>P	AT5G60900	Anche102Chr2g0044810.1	cellular response to organic cyclic compound
PO>P	AT5G60900	Anche102Chr2g0044780.1	cellular response to organic cyclic compound
PO>P	AT5G64660	Anche102Chr6g0072460.1	cellular response to organic cyclic compound
PO>P	AT5G67300	Anche102Chr4g0058230.1	cellular response to organic cyclic compound
PO>P	AT5G67300	Anche102Chr6g0058610.1	cellular response to organic cyclic compound
PO>P	AT1G32640	Anche102Scf0001g0001460.1	cellular response to organonitrogen compound
PO>P	AT2G39940	Anche102Chr3g0050120.1	cellular response to organonitrogen compound
PO>P	AT4G08850	Anche102Chr7g0015060.1	cellular response to organonitrogen compound
PO>P	AT1G01720	Anche102Chr7g0037450.1	cellular response to oxygen levels
PO>P	AT1G35140	Anche102Chr1g0105570.1	cellular response to oxygen levels
PO>P	AT1G61340	Anche102Chr1g0059790.1	cellular response to oxygen levels
PO>P	AT1G61340	Anche102Chr1g0060020.1	cellular response to oxygen levels
PO>P	AT1G73500	Anche102Chr1g0016030.1	cellular response to oxygen levels
PO>P	AT1G76650	Anche102Chr5g0044570.1	cellular response to oxygen levels
PO>P	AT2G22500	Anche102Chr1g0102700.1	cellular response to oxygen levels
PO>P	AT2G22500	Anche102Chr7g0045460.1	cellular response to oxygen levels
PO>P	AT2G26190	Anche102Chr7g0141700.1	cellular response to oxygen levels
PO>P	AT2G40000	Anche102Chr7g0027340.1	cellular response to oxygen levels
PO>P	AT3G02550	Anche102Chr3g0060670.1	cellular response to oxygen levels
PO>P	AT3G02550	Anche102Chr3g0060730.1	cellular response to oxygen levels
PO>P	AT3G03280	Anche102Chr6g0067580.1	cellular response to oxygen levels
PO>P	AT3G03280	Anche102Chr3g0059380.1	cellular response to oxygen levels
PO>P	AT3G13310	Anche102Chr4g0029280.1	cellular response to oxygen levels
PO>P	AT3G13310	Anche102Chr4g0029530.1	cellular response to oxygen levels
PO>P	AT3G13310	Anche102Scf0007g0000820.1	cellular response to oxygen levels
PO>P	AT3G15210	Anche102Chr5g0008840.1	cellular response to oxygen levels
PO>P	AT3G56880	Anche102Chr6g0044500.1	cellular response to oxygen levels
PO>P	AT3G56880	Anche102Chr6g0044780.1	cellular response to oxygen levels
PO>P	AT4G11660	Anche102Chr1g0000460.1	cellular response to oxygen levels
PO>P	AT4G24570	Anche102Chr1g0102710.1	cellular response to oxygen levels
PO>P	AT4G27280	Anche102Chr5g0029490.1	cellular response to oxygen levels
PO>P	AT4G27280	Anche102Chr5g0016160.1	cellular response to oxygen levels
PO>P	AT4G30440	Anche102Chr2g0020530.1	cellular response to oxygen levels
PO>P	AT5G05410	Anche102Chr5g0066370.1	cellular response to oxygen levels
PO>P	AT5G20230	Anche102Chr4g0010770.1	cellular response to oxygen levels
PO>P	AT5G20230	Anche102Chr4g0011030.1	cellular response to oxygen levels
PO>P	AT5G20230	Anche102Chr4g0010780.1	cellular response to oxygen levels
PO>P	AT5G42050	Anche102Chr7g0059500.1	cellular response to oxygen levels
PO>P	AT5G45340	Anche102Chr3g0063050.1	cellular response to oxygen levels
PO>P	AT5G54470	Anche102Chr5g0016280.1	cellular response to oxygen levels
PO>P	AT1G28480	Anche102Scf0015g0000780.1	cellular response to salicylic acid stimulus
PO>P	AT1G28480	Anche102Chr7g0060900.1	cellular response to salicylic acid stimulus
PO>P	AT1G70090	Anche102Scf0010g0000330.1	cellular response to salicylic acid stimulus
PO>P	AT2G20370	Anche102Chr7g0016790.1	cellular response to salicylic acid stimulus
PO>P	AT2G28500	Anche102Chr6g0070790.1	cellular response to salicylic acid stimulus
PO>P	AT2G40095	Anche102Scf0022g0000830.1	cellular response to salicylic acid stimulus
PO>P	AT3G06890	Anche102Chr1g0039360.1	cellular response to salicylic acid stimulus
PO>P	AT3G52430	Anche102Chr7g0038620.1	cellular response to salicylic acid stimulus
PO>P	AT5G36970	Anche102Chr7g0035210.1	cellular response to salicylic acid stimulus
PO>P	AT5G64660	Anche102Chr6g0072460.1	cellular response to salicylic acid stimulus
PO>P	AT5G67300	Anche102Chr4g0058230.1	cellular response to salicylic acid stimulus
PO>P	AT5G67300	Anche102Chr6g0058610.1	cellular response to salicylic acid stimulus
PO>P	AT1G22810	Anche102Chr1g0093810.1	cellular response to salt
PO>P	AT1G32640	Anche102Scf0001g0001460.1	cellular response to salt
PO>P	AT2G39940	Anche102Chr3g0050120.1	cellular response to salt
PO>P	AT4G02380	Anche102Chr1g0080250.1	cellular response to salt
PO>P	AT4G20260	Anche102Chr7g0021050.1	cellular response to salt
PO>P	AT1G53210	Anche102Chr7g0025360.2	cellular response to salt stress
PO>P	AT1G53210	Anche102Chr7g0025360.1	cellular response to salt stress
PO>P	AT1G78080	Anche102Chr1g0107370.1	cellular response to salt stress
PO>P	AT1G78080	Anche102Chr1g0107310.1	cellular response to salt stress
PO>P	AT1G78080	Anche102Chr1g0106640.1	cellular response to salt stress
PO>P	AT1G78080	Anche102Chr7g0050460.2	cellular response to salt stress
PO>P	AT1G78080	Anche102Chr7g0050460.1	cellular response to salt stress
PO>P	AT4G20260	Anche102Chr7g0021050.1	cellular response to salt stress
PO>P	AT1G01140	Anche102Chr3g0039020.1	cellular response to starvation
PO>P	AT1G01140	Anche102Chr3g0038700.1	cellular response to starvation
PO>P	AT1G62300	Anche102Chr7g0018530.1	cellular response to starvation
PO>P	AT2G41240	Anche102Chr1g0109900.1	cellular response to starvation
PO>P	AT3G52710	Anche102Chr3g0050030.1	cellular response to starvation
PO>P	AT3G53900	Anche102Chr7g0029810.1	cellular response to starvation
PO>P	AT3G62420	Anche102Chr1g0082960.1	cellular response to starvation
PO>P	AT3G62420	Anche102Chr1g0083000.1	cellular response to starvation
PO>P	AT4G20260	Anche102Chr7g0021050.1	cellular response to starvation
PO>P	AT5G13810	Anche102Chr1g0002900.2	cellular response to starvation
PO>P	AT5G13810	Anche102Chr1g0003030.1	cellular response to starvation
PO>P	AT5G13810	Anche102Chr1g0003000.1	cellular response to starvation
PO>P	AT5G13810	Anche102Chr1g0002900.1	cellular response to starvation
PO>P	AT1G76650	Anche102Chr5g0044570.1	cellular response to steroid hormone stimulus
PO>P	AT1G78700	Anche102Chr7g0080370.1	cellular response to steroid hormone stimulus
PO>P	AT3G61460	Anche102Chr3g0037560.1	cellular response to steroid hormone stimulus
PO>P	AT4G08950	Anche102Chr1g0105390.1	cellular response to steroid hormone stimulus
PO>P	AT4G08950	Anche102Chr1g0105480.1	cellular response to steroid hormone stimulus
PO>P	AT4G08950	Anche102Chr1g0105380.1	cellular response to steroid hormone stimulus
PO>P	AT4G08950	Anche102Chr1g0105620.1	cellular response to steroid hormone stimulus
PO>P	AT1G05170	Anche102Chr7g0151540.1	cellulose biosynthetic process
PO>P	AT1G05170	Anche102Chr7g0151540.2	cellulose biosynthetic process
PO>P	AT4G18780	Anche102Chr7g0023690.1	cellulose biosynthetic process
PO>P	AT4G32410	Anche102Chr5g0039170.1	cellulose biosynthetic process
PO>P	AT5G60920	Anche102Chr7g0040740.1	cellulose biosynthetic process
PO>P	AT1G05170	Anche102Chr7g0151540.1	cellulose metabolic process
PO>P	AT1G05170	Anche102Chr7g0151540.2	cellulose metabolic process
PO>P	AT4G18780	Anche102Chr7g0023690.1	cellulose metabolic process
PO>P	AT4G32410	Anche102Chr5g0039170.1	cellulose metabolic process
PO>P	AT5G60920	Anche102Chr7g0040740.1	cellulose metabolic process
PO>P	AT1G22410	Anche102Chr1g0105150.1	chorismate biosynthetic process
PO>P	AT2G21940	Anche102Chr7g0052340.2	chorismate biosynthetic process
PO>P	AT2G21940	Anche102Chr7g0052340.1	chorismate biosynthetic process
PO>P	AT3G06350	Anche102Chr1g0022190.1	chorismate biosynthetic process
PO>P	AT1G22410	Anche102Chr1g0105150.1	chorismate metabolic process
PO>P	AT2G21940	Anche102Chr7g0052340.2	chorismate metabolic process
PO>P	AT2G21940	Anche102Chr7g0052340.1	chorismate metabolic process
PO>P	AT3G06350	Anche102Chr1g0022190.1	chorismate metabolic process
PO>P	AT2G23810	Anche102Chr2g0038720.1	defense response to Gram-negative bacterium
PO>P	AT2G23810	Anche102Chr2g0038700.1	defense response to Gram-negative bacterium
PO>P	AT3G52430	Anche102Chr7g0038620.1	defense response to Gram-negative bacterium
PO>P	AT4G30440	Anche102Chr2g0020530.1	defense response to Gram-negative bacterium
PO>P	AT1G02660	Anche102Chr1g0034460.1	defense response to insect
PO>P	AT1G32640	Anche102Scf0001g0001460.1	defense response to insect
PO>P	AT3G52430	Anche102Chr7g0038620.1	defense response to insect
PO>P	AT4G08850	Anche102Chr7g0015060.1	defense response to insect
PO>P	AT4G21920	Anche102Chr5g0011510.1	defense response to insect
PO>P	AT5G13810	Anche102Chr1g0002900.2	defense response to insect
PO>P	AT5G13810	Anche102Chr1g0003030.1	defense response to insect
PO>P	AT5G13810	Anche102Chr1g0003000.1	defense response to insect
PO>P	AT5G13810	Anche102Chr1g0002900.1	defense response to insect
PO>P	AT5G57123	Anche102Chr4g0032530.1	defense response to insect
PO>P	AT1G31280	Anche102Chr5g0040970.2	defense response to symbiont
PO>P	AT1G31280	Anche102Chr1g0068790.1	defense response to symbiont
PO>P	AT1G31280	Anche102Chr5g0040970.1	defense response to symbiont
PO>P	AT1G31280	Anche102Chr5g0041010.1	defense response to symbiont
PO>P	AT1G31280	Anche102Chr5g0040980.1	defense response to symbiont
PO>P	AT2G35980	Anche102Chr3g0048780.1	defense response to symbiont
PO>P	AT2G35980	Anche102Chr3g0048170.1	defense response to symbiont
PO>P	AT2G35980	Anche102Chr3g0048180.1	defense response to symbiont
PO>P	AT3G43920	Anche102Scf0581g0000020.1	defense response to symbiont
PO>P	AT4G31800	Anche102Chr2g0058490.1	defense response to symbiont
PO>P	AT1G31280	Anche102Chr5g0040970.2	defense response to virus
PO>P	AT1G31280	Anche102Chr1g0068790.1	defense response to virus
PO>P	AT1G31280	Anche102Chr5g0040970.1	defense response to virus
PO>P	AT1G31280	Anche102Chr5g0041010.1	defense response to virus
PO>P	AT1G31280	Anche102Chr5g0040980.1	defense response to virus
PO>P	AT2G35980	Anche102Chr3g0048780.1	defense response to virus
PO>P	AT2G35980	Anche102Chr3g0048170.1	defense response to virus
PO>P	AT2G35980	Anche102Chr3g0048180.1	defense response to virus
PO>P	AT3G43920	Anche102Scf0581g0000020.1	defense response to virus
PO>P	AT4G31800	Anche102Chr2g0058490.1	defense response to virus
PO>P	AT1G47380	Anche102Chr1g0100290.1	dephosphorylation
PO>P	AT1G79630	Anche102Chr5g0062140.2	dephosphorylation
PO>P	AT2G29380	Anche102Chr7g0030490.1	dephosphorylation
PO>P	AT2G30020	Anche102Chr5g0072120.1	dephosphorylation
PO>P	AT2G30020	Anche102Chr5g0072100.1	dephosphorylation
PO>P	AT3G02750	Anche102Chr5g0062140.1	dephosphorylation
PO>P	AT3G20500	Anche102Scf0059g0000080.1	dephosphorylation
PO>P	AT3G62260	Anche102Chr1g0028110.1	dephosphorylation
PO>P	AT3G62260	Anche102Chr1g0113160.1	dephosphorylation
PO>P	AT3G62260	Anche102Chr1g0028400.1	dephosphorylation
PO>P	AT4G33920	Anche102Chr4g0054990.1	dephosphorylation
PO>P	AT5G22090	Anche102Chr1g0098110.1	dephosphorylation
PO>P	AT1G71050	Anche102Chr6g0066910.1	detoxification of cadmium ion
PO>P	AT5G17450	Anche102Chr3g0059660.1	detoxification of cadmium ion
PO>P	AT1G71050	Anche102Chr6g0066910.1	detoxification of inorganic compound
PO>P	AT5G17450	Anche102Chr3g0059660.1	detoxification of inorganic compound
PO>P	AT1G22410	Anche102Chr1g0105150.1	dicarboxylic acid biosynthetic process
PO>P	AT2G21940	Anche102Chr7g0052340.2	dicarboxylic acid biosynthetic process
PO>P	AT2G21940	Anche102Chr7g0052340.1	dicarboxylic acid biosynthetic process
PO>P	AT3G06350	Anche102Chr1g0022190.1	dicarboxylic acid biosynthetic process
PO>P	AT1G23870	Anche102Chr4g0033150.1	disaccharide biosynthetic process
PO>P	AT4G10120	Anche102Chr7g0036490.1	disaccharide biosynthetic process
PO>P	AT5G40390	Anche102Chr6g0076880.1	disaccharide biosynthetic process
PO>P	AT1G56560	Anche102Chr1g0086020.1	disaccharide catabolic process
PO>P	AT4G25000	Anche102Chr1g0100010.1	disaccharide catabolic process
PO>P	AT1G23870	Anche102Chr4g0033150.1	disaccharide metabolic process
PO>P	AT1G56560	Anche102Chr1g0086020.1	disaccharide metabolic process
PO>P	AT4G10120	Anche102Chr7g0036490.1	disaccharide metabolic process
PO>P	AT4G25000	Anche102Chr1g0100010.1	disaccharide metabolic process
PO>P	AT5G40390	Anche102Chr6g0076880.1	disaccharide metabolic process
PO>P	AT1G28360	Anche102Chr5g0008780.1	ethylene-activated signaling pathway
PO>P	AT1G50640	Anche102Chr3g0030710.1	ethylene-activated signaling pathway
PO>P	AT1G50640	Anche102Chr3g0030790.1	ethylene-activated signaling pathway
PO>P	AT1G50640	Anche102Chr2g0055500.1	ethylene-activated signaling pathway
PO>P	AT1G73500	Anche102Chr1g0016030.1	ethylene-activated signaling pathway
PO>P	AT1G78080	Anche102Chr1g0107370.1	ethylene-activated signaling pathway
PO>P	AT1G78080	Anche102Chr1g0107310.1	ethylene-activated signaling pathway
PO>P	AT1G78080	Anche102Chr1g0106640.1	ethylene-activated signaling pathway
PO>P	AT1G78080	Anche102Chr7g0050460.2	ethylene-activated signaling pathway
PO>P	AT1G78080	Anche102Chr7g0050460.1	ethylene-activated signaling pathway
PO>P	AT3G15210	Anche102Chr5g0008840.1	ethylene-activated signaling pathway
PO>P	AT3G16770	Anche102Chr1g0037190.1	ethylene-activated signaling pathway
PO>P	AT3G23220	Anche102Scf0015g0001110.1	ethylene-activated signaling pathway
PO>P	AT3G23240	Anche102Scf0013g0001080.1	ethylene-activated signaling pathway
PO>P	AT3G52430	Anche102Chr7g0038620.1	ethylene-activated signaling pathway
PO>P	AT4G17490	Anche102Scf0001g0000880.1	ethylene-activated signaling pathway
PO>P	AT5G40990	Anche102Chr1g0011170.1	ethylene-activated signaling pathway
PO>P	AT5G47230	Anche102Chr4g0080640.1	ethylene-activated signaling pathway
PO>P	AT5G47230	Anche102Chr2g0008120.1	ethylene-activated signaling pathway
PO>P	AT2G31090	Anche102Chr7g0025480.1	formation of anatomical boundary
PO>P	AT5G53950	Anche102Scf0015g0000380.1	formation of anatomical boundary
PO>P	AT2G31090	Anche102Chr7g0025480.1	formation of plant organ boundary
PO>P	AT5G53950	Anche102Scf0015g0000380.1	formation of plant organ boundary
PO>P	AT1G05170	Anche102Chr7g0151540.1	glucan metabolic process
PO>P	AT1G05170	Anche102Chr7g0151540.2	glucan metabolic process
PO>P	AT1G70230	Anche102Scf0010g0000010.1	glucan metabolic process
PO>P	AT2G20370	Anche102Chr7g0016790.1	glucan metabolic process
PO>P	AT4G18780	Anche102Chr7g0023690.1	glucan metabolic process
PO>P	AT4G25810	Anche102Chr4g0032000.1	glucan metabolic process
PO>P	AT4G25810	Anche102Chr4g0031990.1	glucan metabolic process
PO>P	AT4G32410	Anche102Chr5g0039170.1	glucan metabolic process
PO>P	AT5G57550	Anche102Chr4g0031960.1	glucan metabolic process
PO>P	AT5G57550	Anche102Chr4g0031950.1	glucan metabolic process
PO>P	AT5G57550	Anche102Chr4g0031970.1	glucan metabolic process
PO>P	AT5G60920	Anche102Chr7g0040740.1	glucan metabolic process
PO>P	AT1G63290	Anche102Chr5g0017450.1	glucose 6-phosphate metabolic process
PO>P	AT2G01290	Anche102Chr6g0067110.1	glucose 6-phosphate metabolic process
PO>P	AT2G01290	Anche102Chr6g0067310.1	glucose 6-phosphate metabolic process
PO>P	AT5G24400	Anche102Chr3g0039860.1	glucose 6-phosphate metabolic process
PO>P	AT2G38470	Anche102Chr5g0063810.1	heat acclimation
PO>P	AT3G16770	Anche102Chr1g0037190.1	heat acclimation
PO>P	AT4G38580	Anche102Chr1g0012870.1	heat acclimation
PO>P	AT4G38580	Anche102Chr1g0012950.1	heat acclimation
PO>P	AT5G05410	Anche102Chr5g0066370.1	heat acclimation
PO>P	AT1G19300	Anche102Chr6g0096790.1	hemicellulose metabolic process
PO>P	AT1G19300	Anche102Chr6g0097050.1	hemicellulose metabolic process
PO>P	AT1G70230	Anche102Scf0010g0000010.1	hemicellulose metabolic process
PO>P	AT2G20370	Anche102Chr7g0016790.1	hemicellulose metabolic process
PO>P	AT4G25810	Anche102Chr4g0032000.1	hemicellulose metabolic process
PO>P	AT4G25810	Anche102Chr4g0031990.1	hemicellulose metabolic process
PO>P	AT5G49360	Anche102Chr1g0082450.1	hemicellulose metabolic process
PO>P	AT5G57550	Anche102Chr4g0031960.1	hemicellulose metabolic process
PO>P	AT5G57550	Anche102Chr4g0031950.1	hemicellulose metabolic process
PO>P	AT5G57550	Anche102Chr4g0031970.1	hemicellulose metabolic process
PO>P	AT2G35930	Anche102Chr4g0026050.1	immune effector process
PO>P	AT3G15210	Anche102Chr5g0008840.1	immune effector process
PO>P	AT5G40990	Anche102Chr1g0011170.1	immune effector process
PO>P	AT1G29340	Anche102Chr7g0023130.1	immune response
PO>P	AT1G29340	Anche102Chr7g0023300.1	immune response
PO>P	AT1G29340	Anche102Chr7g0080160.1	immune response
PO>P	AT1G73080	Anche102Chr4g0030660.1	immune response
PO>P	AT2G02220	Anche102Chr6g0001500.1	immune response
PO>P	AT3G15210	Anche102Chr5g0008840.1	immune response
PO>P	AT3G18690	Anche102Chr3g0047440.1	immune response
PO>P	AT3G20600	Anche102Chr5g0055220.1	immune response
PO>P	AT3G20600	Anche102Chr5g0054900.1	immune response
PO>P	AT3G29400	Anche102Chr2g0050210.1	immune response
PO>P	AT3G43920	Anche102Scf0581g0000020.1	immune response
PO>P	AT3G59080	Anche102Chr7g0020230.1	immune response
PO>P	AT5G40990	Anche102Chr1g0011170.1	immune response
PO>P	AT5G47070	Anche102Chr3g0064300.1	immune response
PO>P	AT5G58430	Anche102Chr5g0065870.1	immune response
PO>P	AT5G58430	Anche102Chr5g0065880.1	immune response
PO>P	AT5G64930	Anche102Chr1g0054260.1	immune response
PO>P	AT1G29340	Anche102Chr7g0023130.1	immune system process
PO>P	AT1G29340	Anche102Chr7g0023300.1	immune system process
PO>P	AT1G29340	Anche102Chr7g0080160.1	immune system process
PO>P	AT1G73080	Anche102Chr4g0030660.1	immune system process
PO>P	AT2G02220	Anche102Chr6g0001500.1	immune system process
PO>P	AT2G35930	Anche102Chr4g0026050.1	immune system process
PO>P	AT3G15210	Anche102Chr5g0008840.1	immune system process
PO>P	AT3G18690	Anche102Chr3g0047440.1	immune system process
PO>P	AT3G20600	Anche102Chr5g0055220.1	immune system process
PO>P	AT3G20600	Anche102Chr5g0054900.1	immune system process
PO>P	AT3G29400	Anche102Chr2g0050210.1	immune system process
PO>P	AT3G43920	Anche102Scf0581g0000020.1	immune system process
PO>P	AT3G59080	Anche102Chr7g0020230.1	immune system process
PO>P	AT5G40990	Anche102Chr1g0011170.1	immune system process
PO>P	AT5G47070	Anche102Chr3g0064300.1	immune system process
PO>P	AT5G58430	Anche102Chr5g0065870.1	immune system process
PO>P	AT5G58430	Anche102Chr5g0065880.1	immune system process
PO>P	AT5G64930	Anche102Chr1g0054260.1	immune system process
PO>P	AT1G32640	Anche102Scf0001g0001460.1	indolalkylamine metabolic process
PO>P	AT2G40000	Anche102Chr7g0027340.1	indolalkylamine metabolic process
PO>P	AT4G34410	Anche102Chr7g0042700.1	indolalkylamine metabolic process
PO>P	AT4G34410	Anche102Chr7g0041980.1	indolalkylamine metabolic process
PO>P	AT5G28237	Anche102Chr5g0013510.1	indolalkylamine metabolic process
PO>P	AT1G32640	Anche102Scf0001g0001460.1	indole glucosinolate biosynthetic process
PO>P	AT4G08850	Anche102Chr7g0015060.1	indole glucosinolate biosynthetic process
PO>P	AT1G32640	Anche102Scf0001g0001460.1	indole glucosinolate metabolic process
PO>P	AT3G13310	Anche102Chr4g0029280.1	indole glucosinolate metabolic process
PO>P	AT3G13310	Anche102Chr4g0029530.1	indole glucosinolate metabolic process
PO>P	AT3G13310	Anche102Scf0007g0000820.1	indole glucosinolate metabolic process
PO>P	AT4G08850	Anche102Chr7g0015060.1	indole glucosinolate metabolic process
PO>P	AT1G73500	Anche102Chr1g0016030.1	indole phytoalexin biosynthetic process
PO>P	AT2G38470	Anche102Chr5g0063810.1	indole phytoalexin biosynthetic process
PO>P	AT3G45640	Anche102Chr6g0070940.1	indole phytoalexin biosynthetic process
PO>P	AT3G52430	Anche102Chr7g0038620.1	indole phytoalexin biosynthetic process
PO>P	AT1G73500	Anche102Chr1g0016030.1	indole phytoalexin metabolic process
PO>P	AT2G38470	Anche102Chr5g0063810.1	indole phytoalexin metabolic process
PO>P	AT3G45640	Anche102Chr6g0070940.1	indole phytoalexin metabolic process
PO>P	AT3G52430	Anche102Chr7g0038620.1	indole phytoalexin metabolic process
PO>P	AT1G32640	Anche102Scf0001g0001460.1	indole-containing compound biosynthetic process
PO>P	AT1G73500	Anche102Chr1g0016030.1	indole-containing compound biosynthetic process
PO>P	AT2G38470	Anche102Chr5g0063810.1	indole-containing compound biosynthetic process
PO>P	AT3G45640	Anche102Chr6g0070940.1	indole-containing compound biosynthetic process
PO>P	AT3G52430	Anche102Chr7g0038620.1	indole-containing compound biosynthetic process
PO>P	AT4G08850	Anche102Chr7g0015060.1	indole-containing compound biosynthetic process
PO>P	AT5G28237	Anche102Chr5g0013510.1	indole-containing compound biosynthetic process
PO>P	AT5G40720	Anche102Chr7g0089490.1	indole-containing compound biosynthetic process
PO>P	AT5G40720	Anche102Chr7g0089810.1	indole-containing compound biosynthetic process
PO>P	AT1G32640	Anche102Scf0001g0001460.1	indole-containing compound metabolic process
PO>P	AT1G73500	Anche102Chr1g0016030.1	indole-containing compound metabolic process
PO>P	AT2G38470	Anche102Chr5g0063810.1	indole-containing compound metabolic process
PO>P	AT2G40000	Anche102Chr7g0027340.1	indole-containing compound metabolic process
PO>P	AT3G13310	Anche102Chr4g0029280.1	indole-containing compound metabolic process
PO>P	AT3G13310	Anche102Chr4g0029530.1	indole-containing compound metabolic process
PO>P	AT3G13310	Anche102Scf0007g0000820.1	indole-containing compound metabolic process
PO>P	AT3G45640	Anche102Chr6g0070940.1	indole-containing compound metabolic process
PO>P	AT3G52430	Anche102Chr7g0038620.1	indole-containing compound metabolic process
PO>P	AT4G08850	Anche102Chr7g0015060.1	indole-containing compound metabolic process
PO>P	AT4G34410	Anche102Chr7g0042700.1	indole-containing compound metabolic process
PO>P	AT4G34410	Anche102Chr7g0041980.1	indole-containing compound metabolic process
PO>P	AT5G28237	Anche102Chr5g0013510.1	indole-containing compound metabolic process
PO>P	AT5G40720	Anche102Chr7g0089490.1	indole-containing compound metabolic process
PO>P	AT5G40720	Anche102Chr7g0089810.1	indole-containing compound metabolic process
PO>P	AT1G29340	Anche102Chr7g0023130.1	innate immune response
PO>P	AT1G29340	Anche102Chr7g0023300.1	innate immune response
PO>P	AT1G29340	Anche102Chr7g0080160.1	innate immune response
PO>P	AT1G73080	Anche102Chr4g0030660.1	innate immune response
PO>P	AT2G02220	Anche102Chr6g0001500.1	innate immune response
PO>P	AT3G15210	Anche102Chr5g0008840.1	innate immune response
PO>P	AT3G18690	Anche102Chr3g0047440.1	innate immune response
PO>P	AT3G20600	Anche102Chr5g0055220.1	innate immune response
PO>P	AT3G20600	Anche102Chr5g0054900.1	innate immune response
PO>P	AT3G43920	Anche102Scf0581g0000020.1	innate immune response
PO>P	AT3G59080	Anche102Chr7g0020230.1	innate immune response
PO>P	AT5G40990	Anche102Chr1g0011170.1	innate immune response
PO>P	AT5G47070	Anche102Chr3g0064300.1	innate immune response
PO>P	AT5G64930	Anche102Chr1g0054260.1	innate immune response
PO>P	AT2G22500	Anche102Chr1g0102700.1	inorganic anion transmembrane transport
PO>P	AT2G22500	Anche102Chr7g0045460.1	inorganic anion transmembrane transport
PO>P	AT4G24570	Anche102Chr1g0102710.1	inorganic anion transmembrane transport
PO>P	AT5G10180	Anche102Chr7g0050950.1	inorganic anion transmembrane transport
PO>P	AT1G25580	Anche102Chr6g0014540.2	intracellular signal transduction
PO>P	AT1G25580	Anche102Chr6g0014540.1	intracellular signal transduction
PO>P	AT1G28360	Anche102Chr5g0008780.1	intracellular signal transduction
PO>P	AT1G50640	Anche102Chr3g0030710.1	intracellular signal transduction
PO>P	AT1G50640	Anche102Chr3g0030790.1	intracellular signal transduction
PO>P	AT1G50640	Anche102Chr2g0055500.1	intracellular signal transduction
PO>P	AT1G73500	Anche102Chr1g0016030.1	intracellular signal transduction
PO>P	AT1G78080	Anche102Chr1g0107370.1	intracellular signal transduction
PO>P	AT1G78080	Anche102Chr1g0107310.1	intracellular signal transduction
PO>P	AT1G78080	Anche102Chr1g0106640.1	intracellular signal transduction
PO>P	AT1G78080	Anche102Chr7g0050460.2	intracellular signal transduction
PO>P	AT1G78080	Anche102Chr7g0050460.1	intracellular signal transduction
PO>P	AT3G15210	Anche102Chr5g0008840.1	intracellular signal transduction
PO>P	AT3G16770	Anche102Chr1g0037190.1	intracellular signal transduction
PO>P	AT3G23220	Anche102Scf0015g0001110.1	intracellular signal transduction
PO>P	AT3G23240	Anche102Scf0013g0001080.1	intracellular signal transduction
PO>P	AT3G45640	Anche102Chr6g0070940.1	intracellular signal transduction
PO>P	AT3G52430	Anche102Chr7g0038620.1	intracellular signal transduction
PO>P	AT4G15800	Anche102Chr1g0039930.1	intracellular signal transduction
PO>P	AT4G17490	Anche102Scf0001g0000880.1	intracellular signal transduction
PO>P	AT5G40990	Anche102Chr1g0011170.1	intracellular signal transduction
PO>P	AT5G47230	Anche102Chr4g0080640.1	intracellular signal transduction
PO>P	AT5G47230	Anche102Chr2g0008120.1	intracellular signal transduction
PO>P	AT2G39940	Anche102Chr3g0050120.1	jasmonic acid and ethylene-dependent systemic resistance
PO>P	AT5G40990	Anche102Chr1g0011170.1	jasmonic acid and ethylene-dependent systemic resistance
PO>P	AT5G64930	Anche102Chr1g0054260.1	jasmonic acid and ethylene-dependent systemic resistance
PO>P	AT1G28480	Anche102Scf0015g0000780.1	jasmonic acid mediated signaling pathway
PO>P	AT1G28480	Anche102Chr7g0060900.1	jasmonic acid mediated signaling pathway
PO>P	AT1G32640	Anche102Scf0001g0001460.1	jasmonic acid mediated signaling pathway
PO>P	AT1G74950	Anche102Chr6g0061710.1	jasmonic acid mediated signaling pathway
PO>P	AT1G74950	Anche102Chr6g0061580.1	jasmonic acid mediated signaling pathway
PO>P	AT1G76070	Anche102Chr6g0083300.1	jasmonic acid mediated signaling pathway
PO>P	AT2G34600	Anche102Chr5g0007830.1	jasmonic acid mediated signaling pathway
PO>P	AT2G39940	Anche102Chr3g0050120.1	jasmonic acid mediated signaling pathway
PO>P	AT3G15210	Anche102Chr5g0008840.1	jasmonic acid mediated signaling pathway
PO>P	AT3G23240	Anche102Scf0013g0001080.1	jasmonic acid mediated signaling pathway
PO>P	AT3G52430	Anche102Chr7g0038620.1	jasmonic acid mediated signaling pathway
PO>P	AT3G57450	Anche102Scf0003g0001690.1	jasmonic acid mediated signaling pathway
PO>P	AT4G23810	Anche102Chr6g0001180.1	jasmonic acid mediated signaling pathway
PO>P	AT5G60900	Anche102Chr2g0044720.1	jasmonic acid mediated signaling pathway
PO>P	AT5G60900	Anche102Chr2g0044810.1	jasmonic acid mediated signaling pathway
PO>P	AT5G60900	Anche102Chr2g0044780.1	jasmonic acid mediated signaling pathway
PO>P	AT5G64810	Anche102Chr4g0017230.1	jasmonic acid mediated signaling pathway
PO>P	AT5G64930	Anche102Chr1g0054260.1	jasmonic acid mediated signaling pathway
PO>P	AT5G67300	Anche102Chr4g0058230.1	jasmonic acid mediated signaling pathway
PO>P	AT5G67300	Anche102Chr6g0058610.1	jasmonic acid mediated signaling pathway
PO>P	AT1G18210	Anche102Chr6g0017710.1	leaf senescence
PO>P	AT1G18210	Anche102Chr6g0017560.1	leaf senescence
PO>P	AT1G70170	Anche102Scf0010g0000790.1	leaf senescence
PO>P	AT1G73500	Anche102Chr1g0016030.1	leaf senescence
PO>P	AT1G77450	Anche102Chr4g0063010.1	leaf senescence
PO>P	AT2G17220	Anche102Chr1g0069710.1	leaf senescence
PO>P	AT2G35980	Anche102Chr3g0048780.1	leaf senescence
PO>P	AT2G35980	Anche102Chr3g0048170.1	leaf senescence
PO>P	AT2G35980	Anche102Chr3g0048180.1	leaf senescence
PO>P	AT2G40095	Anche102Scf0022g0000830.1	leaf senescence
PO>P	AT2G45680	Anche102Chr3g0047060.1	leaf senescence
PO>P	AT2G45760	Anche102Chr3g0026350.1	leaf senescence
PO>P	AT2G45760	Anche102Chr3g0026310.1	leaf senescence
PO>P	AT2G45760	Anche102Chr3g0041100.1	leaf senescence
PO>P	AT3G15760	Anche102Chr4g0011390.1	leaf senescence
PO>P	AT3G52430	Anche102Chr7g0038620.1	leaf senescence
PO>P	AT4G02380	Anche102Chr1g0080250.1	leaf senescence
PO>P	AT4G23810	Anche102Chr6g0001180.1	leaf senescence
PO>P	AT5G16080	Anche102Chr1g0004920.1	leaf senescence
PO>P	AT5G16080	Anche102Chr1g0004800.1	leaf senescence
PO>P	AT5G25930	Anche102Chr6g0017490.1	leaf senescence
PO>P	AT5G25930	Anche102Chr6g0017660.1	leaf senescence
PO>P	AT5G37600	Anche102Chr6g0021210.1	leaf senescence
PO>P	AT5G64930	Anche102Chr1g0054260.1	leaf senescence
PO>P	AT2G22500	Anche102Chr1g0102700.1	malate transport
PO>P	AT2G22500	Anche102Chr7g0045460.1	malate transport
PO>P	AT4G24570	Anche102Chr1g0102710.1	malate transport
PO>P	AT4G20260	Anche102Chr7g0021050.1	microtubule polymerization
PO>P	AT5G55230	Anche102Chr2g0054790.1	microtubule polymerization
PO>P	AT1G65690	Anche102Chr7g0035040.1	monocarboxylic acid biosynthetic process
PO>P	AT1G73805	Anche102Chr3g0062530.1	monocarboxylic acid biosynthetic process
PO>P	AT1G73805	Anche102Chr3g0062130.1	monocarboxylic acid biosynthetic process
PO>P	AT2G26640	Anche102Scf0002g0001640.1	monocarboxylic acid biosynthetic process
PO>P	AT3G10340	Anche102Chr1g0020320.1	monocarboxylic acid biosynthetic process
PO>P	AT3G10340	Anche102Chr1g0019870.1	monocarboxylic acid biosynthetic process
PO>P	AT3G14440	Anche102Chr5g0001410.1	monocarboxylic acid biosynthetic process
PO>P	AT3G52430	Anche102Chr7g0038620.1	monocarboxylic acid biosynthetic process
PO>P	AT4G08850	Anche102Chr7g0015060.1	monocarboxylic acid biosynthetic process
PO>P	AT4G18780	Anche102Chr7g0023690.1	monocarboxylic acid biosynthetic process
PO>P	AT4G25800	Anche102Chr1g0035110.1	monocarboxylic acid biosynthetic process
PO>P	AT4G30440	Anche102Chr2g0020530.1	monocarboxylic acid biosynthetic process
PO>P	AT5G04760	Anche102Chr3g0049560.1	monocarboxylic acid biosynthetic process
PO>P	AT5G62570	Anche102Scf0010g0000560.1	monocarboxylic acid biosynthetic process
PO>P	AT1G63290	Anche102Chr5g0017450.1	NADP metabolic process
PO>P	AT2G01290	Anche102Chr6g0067110.1	NADP metabolic process
PO>P	AT2G01290	Anche102Chr6g0067310.1	NADP metabolic process
PO>P	AT5G24400	Anche102Chr3g0039860.1	NADP metabolic process
PO>P	AT1G63290	Anche102Chr5g0017450.1	NADPH regeneration
PO>P	AT2G01290	Anche102Chr6g0067110.1	NADPH regeneration
PO>P	AT2G01290	Anche102Chr6g0067310.1	NADPH regeneration
PO>P	AT5G24400	Anche102Chr3g0039860.1	NADPH regeneration
PO>P	AT1G01720	Anche102Chr7g0037450.1	negative regulation of abscisic acid-activated signaling pathway
PO>P	AT2G28500	Anche102Chr6g0070790.1	negative regulation of abscisic acid-activated signaling pathway
PO>P	AT3G51550	Anche102Scf0006g0000250.1	negative regulation of abscisic acid-activated signaling pathway
PO>P	AT5G22090	Anche102Chr1g0098110.1	negative regulation of abscisic acid-activated signaling pathway
PO>P	AT1G28480	Anche102Scf0015g0000780.1	negative regulation of biosynthetic process
PO>P	AT1G28480	Anche102Chr7g0060900.1	negative regulation of biosynthetic process
PO>P	AT1G50640	Anche102Chr3g0030710.1	negative regulation of biosynthetic process
PO>P	AT1G50640	Anche102Chr3g0030790.1	negative regulation of biosynthetic process
PO>P	AT1G50640	Anche102Chr2g0055500.1	negative regulation of biosynthetic process
PO>P	AT1G62300	Anche102Chr7g0018530.1	negative regulation of biosynthetic process
PO>P	AT2G34010	Anche102Scf0015g0001390.1	negative regulation of biosynthetic process
PO>P	AT3G15210	Anche102Chr5g0008840.1	negative regulation of biosynthetic process
PO>P	AT3G19580	Anche102Chr6g0089270.1	negative regulation of biosynthetic process
PO>P	AT3G19580	Anche102Chr6g0088580.1	negative regulation of biosynthetic process
PO>P	AT3G29575	Anche102Chr2g0050880.1	negative regulation of biosynthetic process
PO>P	AT3G29575	Anche102Chr2g0050370.1	negative regulation of biosynthetic process
PO>P	AT4G11660	Anche102Chr1g0000460.1	negative regulation of biosynthetic process
PO>P	AT4G32020	Anche102Chr2g0057550.1	negative regulation of biosynthetic process
PO>P	AT4G32290	Anche102Chr4g0010730.1	negative regulation of biosynthetic process
PO>P	AT5G04760	Anche102Chr3g0049560.1	negative regulation of biosynthetic process
PO>P	AT5G22250	Anche102Chr5g0026650.1	negative regulation of biosynthetic process
PO>P	AT5G22250	Anche102Chr5g0026440.1	negative regulation of biosynthetic process
PO>P	AT5G42750	Anche102Chr1g0100220.1	negative regulation of biosynthetic process
PO>P	AT5G64660	Anche102Chr6g0072460.1	negative regulation of biosynthetic process
PO>P	AT1G01720	Anche102Chr7g0037450.1	negative regulation of cell communication
PO>P	AT1G50640	Anche102Chr3g0030710.1	negative regulation of cell communication
PO>P	AT1G50640	Anche102Chr3g0030790.1	negative regulation of cell communication
PO>P	AT1G50640	Anche102Chr2g0055500.1	negative regulation of cell communication
PO>P	AT2G28500	Anche102Chr6g0070790.1	negative regulation of cell communication
PO>P	AT2G44130	Anche102Chr5g0018570.1	negative regulation of cell communication
PO>P	AT2G44130	Anche102Scf0083g0000040.1	negative regulation of cell communication
PO>P	AT3G15210	Anche102Chr5g0008840.1	negative regulation of cell communication
PO>P	AT3G51550	Anche102Scf0006g0000250.1	negative regulation of cell communication
PO>P	AT3G52430	Anche102Chr7g0038620.1	negative regulation of cell communication
PO>P	AT5G22090	Anche102Chr1g0098110.1	negative regulation of cell communication
PO>P	AT3G51550	Anche102Scf0006g0000250.1	negative regulation of cell growth
PO>P	AT4G20260	Anche102Chr7g0021050.1	negative regulation of cell growth
PO>P	AT1G28480	Anche102Scf0015g0000780.1	negative regulation of cellular biosynthetic process
PO>P	AT1G28480	Anche102Chr7g0060900.1	negative regulation of cellular biosynthetic process
PO>P	AT1G50640	Anche102Chr3g0030710.1	negative regulation of cellular biosynthetic process
PO>P	AT1G50640	Anche102Chr3g0030790.1	negative regulation of cellular biosynthetic process
PO>P	AT1G50640	Anche102Chr2g0055500.1	negative regulation of cellular biosynthetic process
PO>P	AT1G62300	Anche102Chr7g0018530.1	negative regulation of cellular biosynthetic process
PO>P	AT2G34010	Anche102Scf0015g0001390.1	negative regulation of cellular biosynthetic process
PO>P	AT3G15210	Anche102Chr5g0008840.1	negative regulation of cellular biosynthetic process
PO>P	AT3G19580	Anche102Chr6g0089270.1	negative regulation of cellular biosynthetic process
PO>P	AT3G19580	Anche102Chr6g0088580.1	negative regulation of cellular biosynthetic process
PO>P	AT3G29575	Anche102Chr2g0050880.1	negative regulation of cellular biosynthetic process
PO>P	AT3G29575	Anche102Chr2g0050370.1	negative regulation of cellular biosynthetic process
PO>P	AT4G11660	Anche102Chr1g0000460.1	negative regulation of cellular biosynthetic process
PO>P	AT4G32020	Anche102Chr2g0057550.1	negative regulation of cellular biosynthetic process
PO>P	AT4G32290	Anche102Chr4g0010730.1	negative regulation of cellular biosynthetic process
PO>P	AT5G04760	Anche102Chr3g0049560.1	negative regulation of cellular biosynthetic process
PO>P	AT5G22250	Anche102Chr5g0026650.1	negative regulation of cellular biosynthetic process
PO>P	AT5G22250	Anche102Chr5g0026440.1	negative regulation of cellular biosynthetic process
PO>P	AT5G42750	Anche102Chr1g0100220.1	negative regulation of cellular biosynthetic process
PO>P	AT1G28480	Anche102Scf0015g0000780.1	negative regulation of cellular metabolic process
PO>P	AT1G28480	Anche102Chr7g0060900.1	negative regulation of cellular metabolic process
PO>P	AT1G50640	Anche102Chr3g0030710.1	negative regulation of cellular metabolic process
PO>P	AT1G50640	Anche102Chr3g0030790.1	negative regulation of cellular metabolic process
PO>P	AT1G50640	Anche102Chr2g0055500.1	negative regulation of cellular metabolic process
PO>P	AT1G62300	Anche102Chr7g0018530.1	negative regulation of cellular metabolic process
PO>P	AT2G34010	Anche102Scf0015g0001390.1	negative regulation of cellular metabolic process
PO>P	AT3G15210	Anche102Chr5g0008840.1	negative regulation of cellular metabolic process
PO>P	AT3G19580	Anche102Chr6g0089270.1	negative regulation of cellular metabolic process
PO>P	AT3G19580	Anche102Chr6g0088580.1	negative regulation of cellular metabolic process
PO>P	AT3G29575	Anche102Chr2g0050880.1	negative regulation of cellular metabolic process
PO>P	AT3G29575	Anche102Chr2g0050370.1	negative regulation of cellular metabolic process
PO>P	AT4G11660	Anche102Chr1g0000460.1	negative regulation of cellular metabolic process
PO>P	AT4G32020	Anche102Chr2g0057550.1	negative regulation of cellular metabolic process
PO>P	AT4G32290	Anche102Chr4g0010730.1	negative regulation of cellular metabolic process
PO>P	AT5G04760	Anche102Chr3g0049560.1	negative regulation of cellular metabolic process
PO>P	AT5G22090	Anche102Chr1g0098110.1	negative regulation of cellular metabolic process
PO>P	AT5G22250	Anche102Chr5g0026650.1	negative regulation of cellular metabolic process
PO>P	AT5G22250	Anche102Chr5g0026440.1	negative regulation of cellular metabolic process
PO>P	AT5G42750	Anche102Chr1g0100220.1	negative regulation of cellular metabolic process
PO>P	AT1G01720	Anche102Chr7g0037450.1	negative regulation of cellular response to alcohol
PO>P	AT2G28500	Anche102Chr6g0070790.1	negative regulation of cellular response to alcohol
PO>P	AT3G51550	Anche102Scf0006g0000250.1	negative regulation of cellular response to alcohol
PO>P	AT5G22090	Anche102Chr1g0098110.1	negative regulation of cellular response to alcohol
PO>P	AT2G39940	Anche102Chr3g0050120.1	negative regulation of defense response
PO>P	AT3G52430	Anche102Chr7g0038620.1	negative regulation of defense response
PO>P	AT5G39670	Anche102Chr2g0016180.1	negative regulation of defense response
PO>P	AT5G62570	Anche102Scf0010g0000560.1	negative regulation of defense response
PO>P	AT5G39670	Anche102Chr2g0016180.1	negative regulation of defense response to bacterium
PO>P	AT5G62570	Anche102Scf0010g0000560.1	negative regulation of defense response to bacterium
PO>P	AT1G28480	Anche102Scf0015g0000780.1	negative regulation of DNA-templated transcription
PO>P	AT1G28480	Anche102Chr7g0060900.1	negative regulation of DNA-templated transcription
PO>P	AT1G50640	Anche102Chr3g0030710.1	negative regulation of DNA-templated transcription
PO>P	AT1G50640	Anche102Chr3g0030790.1	negative regulation of DNA-templated transcription
PO>P	AT1G50640	Anche102Chr2g0055500.1	negative regulation of DNA-templated transcription
PO>P	AT1G62300	Anche102Chr7g0018530.1	negative regulation of DNA-templated transcription
PO>P	AT2G34010	Anche102Scf0015g0001390.1	negative regulation of DNA-templated transcription
PO>P	AT3G15210	Anche102Chr5g0008840.1	negative regulation of DNA-templated transcription
PO>P	AT3G19580	Anche102Chr6g0089270.1	negative regulation of DNA-templated transcription
PO>P	AT3G19580	Anche102Chr6g0088580.1	negative regulation of DNA-templated transcription
PO>P	AT3G29575	Anche102Chr2g0050880.1	negative regulation of DNA-templated transcription
PO>P	AT3G29575	Anche102Chr2g0050370.1	negative regulation of DNA-templated transcription
PO>P	AT4G11660	Anche102Chr1g0000460.1	negative regulation of DNA-templated transcription
PO>P	AT1G50640	Anche102Chr3g0030710.1	negative regulation of ethylene-activated signaling pathway
PO>P	AT1G50640	Anche102Chr3g0030790.1	negative regulation of ethylene-activated signaling pathway
PO>P	AT1G50640	Anche102Chr2g0055500.1	negative regulation of ethylene-activated signaling pathway
PO>P	AT3G15210	Anche102Chr5g0008840.1	negative regulation of ethylene-activated signaling pathway
PO>P	AT3G52430	Anche102Chr7g0038620.1	negative regulation of ethylene-activated signaling pathway
PO>P	AT1G50640	Anche102Chr3g0030710.1	negative regulation of intracellular signal transduction
PO>P	AT1G50640	Anche102Chr3g0030790.1	negative regulation of intracellular signal transduction
PO>P	AT1G50640	Anche102Chr2g0055500.1	negative regulation of intracellular signal transduction
PO>P	AT3G15210	Anche102Chr5g0008840.1	negative regulation of intracellular signal transduction
PO>P	AT3G52430	Anche102Chr7g0038620.1	negative regulation of intracellular signal transduction
PO>P	AT1G70170	Anche102Scf0010g0000790.1	negative regulation of leaf senescence
PO>P	AT2G45680	Anche102Chr3g0047060.1	negative regulation of leaf senescence
PO>P	AT5G64930	Anche102Chr1g0054260.1	negative regulation of leaf senescence
PO>P	AT5G04760	Anche102Chr3g0049560.1	negative regulation of lipid biosynthetic process
PO>P	AT5G42750	Anche102Chr1g0100220.1	negative regulation of lipid biosynthetic process
PO>P	AT5G04760	Anche102Chr3g0049560.1	negative regulation of lipid metabolic process
PO>P	AT5G42750	Anche102Chr1g0100220.1	negative regulation of lipid metabolic process
PO>P	AT1G28480	Anche102Scf0015g0000780.1	negative regulation of macromolecule biosynthetic process
PO>P	AT1G28480	Anche102Chr7g0060900.1	negative regulation of macromolecule biosynthetic process
PO>P	AT1G50640	Anche102Chr3g0030710.1	negative regulation of macromolecule biosynthetic process
PO>P	AT1G50640	Anche102Chr3g0030790.1	negative regulation of macromolecule biosynthetic process
PO>P	AT1G50640	Anche102Chr2g0055500.1	negative regulation of macromolecule biosynthetic process
PO>P	AT1G62300	Anche102Chr7g0018530.1	negative regulation of macromolecule biosynthetic process
PO>P	AT2G34010	Anche102Scf0015g0001390.1	negative regulation of macromolecule biosynthetic process
PO>P	AT3G15210	Anche102Chr5g0008840.1	negative regulation of macromolecule biosynthetic process
PO>P	AT3G19580	Anche102Chr6g0089270.1	negative regulation of macromolecule biosynthetic process
PO>P	AT3G19580	Anche102Chr6g0088580.1	negative regulation of macromolecule biosynthetic process
PO>P	AT3G29575	Anche102Chr2g0050880.1	negative regulation of macromolecule biosynthetic process
PO>P	AT3G29575	Anche102Chr2g0050370.1	negative regulation of macromolecule biosynthetic process
PO>P	AT4G11660	Anche102Chr1g0000460.1	negative regulation of macromolecule biosynthetic process
PO>P	AT5G22250	Anche102Chr5g0026650.1	negative regulation of macromolecule biosynthetic process
PO>P	AT5G22250	Anche102Chr5g0026440.1	negative regulation of macromolecule biosynthetic process
PO>P	AT5G64660	Anche102Chr6g0072460.1	negative regulation of macromolecule biosynthetic process
PO>P	AT1G28480	Anche102Scf0015g0000780.1	negative regulation of nucleic acid-templated transcription
PO>P	AT1G28480	Anche102Chr7g0060900.1	negative regulation of nucleic acid-templated transcription
PO>P	AT1G50640	Anche102Chr3g0030710.1	negative regulation of nucleic acid-templated transcription
PO>P	AT1G50640	Anche102Chr3g0030790.1	negative regulation of nucleic acid-templated transcription
PO>P	AT1G50640	Anche102Chr2g0055500.1	negative regulation of nucleic acid-templated transcription
PO>P	AT1G62300	Anche102Chr7g0018530.1	negative regulation of nucleic acid-templated transcription
PO>P	AT2G34010	Anche102Scf0015g0001390.1	negative regulation of nucleic acid-templated transcription
PO>P	AT3G15210	Anche102Chr5g0008840.1	negative regulation of nucleic acid-templated transcription
PO>P	AT3G19580	Anche102Chr6g0089270.1	negative regulation of nucleic acid-templated transcription
PO>P	AT3G19580	Anche102Chr6g0088580.1	negative regulation of nucleic acid-templated transcription
PO>P	AT3G29575	Anche102Chr2g0050880.1	negative regulation of nucleic acid-templated transcription
PO>P	AT3G29575	Anche102Chr2g0050370.1	negative regulation of nucleic acid-templated transcription
PO>P	AT4G11660	Anche102Chr1g0000460.1	negative regulation of nucleic acid-templated transcription
PO>P	AT1G50640	Anche102Chr3g0030710.1	negative regulation of phosphorelay signal transduction system
PO>P	AT1G50640	Anche102Chr3g0030790.1	negative regulation of phosphorelay signal transduction system
PO>P	AT1G50640	Anche102Chr2g0055500.1	negative regulation of phosphorelay signal transduction system
PO>P	AT3G15210	Anche102Chr5g0008840.1	negative regulation of phosphorelay signal transduction system
PO>P	AT3G52430	Anche102Chr7g0038620.1	negative regulation of phosphorelay signal transduction system
PO>P	AT1G01720	Anche102Chr7g0037450.1	negative regulation of response to alcohol
PO>P	AT2G28500	Anche102Chr6g0070790.1	negative regulation of response to alcohol
PO>P	AT3G51550	Anche102Scf0006g0000250.1	negative regulation of response to alcohol
PO>P	AT5G22090	Anche102Chr1g0098110.1	negative regulation of response to alcohol
PO>P	AT1G01720	Anche102Chr7g0037450.1	negative regulation of response to stimulus
PO>P	AT1G50640	Anche102Chr3g0030710.1	negative regulation of response to stimulus
PO>P	AT1G50640	Anche102Chr3g0030790.1	negative regulation of response to stimulus
PO>P	AT1G50640	Anche102Chr2g0055500.1	negative regulation of response to stimulus
PO>P	AT2G28500	Anche102Chr6g0070790.1	negative regulation of response to stimulus
PO>P	AT2G39940	Anche102Chr3g0050120.1	negative regulation of response to stimulus
PO>P	AT2G44130	Anche102Chr5g0018570.1	negative regulation of response to stimulus
PO>P	AT2G44130	Anche102Scf0083g0000040.1	negative regulation of response to stimulus
PO>P	AT3G15210	Anche102Chr5g0008840.1	negative regulation of response to stimulus
PO>P	AT3G51550	Anche102Scf0006g0000250.1	negative regulation of response to stimulus
PO>P	AT3G52430	Anche102Chr7g0038620.1	negative regulation of response to stimulus
PO>P	AT5G22090	Anche102Chr1g0098110.1	negative regulation of response to stimulus
PO>P	AT5G39670	Anche102Chr2g0016180.1	negative regulation of response to stimulus
PO>P	AT5G62570	Anche102Scf0010g0000560.1	negative regulation of response to stimulus
PO>P	AT1G28480	Anche102Scf0015g0000780.1	negative regulation of RNA biosynthetic process
PO>P	AT1G28480	Anche102Chr7g0060900.1	negative regulation of RNA biosynthetic process
PO>P	AT1G50640	Anche102Chr3g0030710.1	negative regulation of RNA biosynthetic process
PO>P	AT1G50640	Anche102Chr3g0030790.1	negative regulation of RNA biosynthetic process
PO>P	AT1G50640	Anche102Chr2g0055500.1	negative regulation of RNA biosynthetic process
PO>P	AT1G62300	Anche102Chr7g0018530.1	negative regulation of RNA biosynthetic process
PO>P	AT2G34010	Anche102Scf0015g0001390.1	negative regulation of RNA biosynthetic process
PO>P	AT3G15210	Anche102Chr5g0008840.1	negative regulation of RNA biosynthetic process
PO>P	AT3G19580	Anche102Chr6g0089270.1	negative regulation of RNA biosynthetic process
PO>P	AT3G19580	Anche102Chr6g0088580.1	negative regulation of RNA biosynthetic process
PO>P	AT3G29575	Anche102Chr2g0050880.1	negative regulation of RNA biosynthetic process
PO>P	AT3G29575	Anche102Chr2g0050370.1	negative regulation of RNA biosynthetic process
PO>P	AT4G11660	Anche102Chr1g0000460.1	negative regulation of RNA biosynthetic process
PO>P	AT1G28480	Anche102Scf0015g0000780.1	negative regulation of RNA metabolic process
PO>P	AT1G28480	Anche102Chr7g0060900.1	negative regulation of RNA metabolic process
PO>P	AT1G50640	Anche102Chr3g0030710.1	negative regulation of RNA metabolic process
PO>P	AT1G50640	Anche102Chr3g0030790.1	negative regulation of RNA metabolic process
PO>P	AT1G50640	Anche102Chr2g0055500.1	negative regulation of RNA metabolic process
PO>P	AT1G62300	Anche102Chr7g0018530.1	negative regulation of RNA metabolic process
PO>P	AT2G34010	Anche102Scf0015g0001390.1	negative regulation of RNA metabolic process
PO>P	AT3G15210	Anche102Chr5g0008840.1	negative regulation of RNA metabolic process
PO>P	AT3G19580	Anche102Chr6g0089270.1	negative regulation of RNA metabolic process
PO>P	AT3G19580	Anche102Chr6g0088580.1	negative regulation of RNA metabolic process
PO>P	AT3G29575	Anche102Chr2g0050880.1	negative regulation of RNA metabolic process
PO>P	AT3G29575	Anche102Chr2g0050370.1	negative regulation of RNA metabolic process
PO>P	AT4G11660	Anche102Chr1g0000460.1	negative regulation of RNA metabolic process
PO>P	AT1G01720	Anche102Chr7g0037450.1	negative regulation of signal transduction
PO>P	AT1G50640	Anche102Chr3g0030710.1	negative regulation of signal transduction
PO>P	AT1G50640	Anche102Chr3g0030790.1	negative regulation of signal transduction
PO>P	AT1G50640	Anche102Chr2g0055500.1	negative regulation of signal transduction
PO>P	AT2G28500	Anche102Chr6g0070790.1	negative regulation of signal transduction
PO>P	AT2G44130	Anche102Chr5g0018570.1	negative regulation of signal transduction
PO>P	AT2G44130	Anche102Scf0083g0000040.1	negative regulation of signal transduction
PO>P	AT3G15210	Anche102Chr5g0008840.1	negative regulation of signal transduction
PO>P	AT3G51550	Anche102Scf0006g0000250.1	negative regulation of signal transduction
PO>P	AT3G52430	Anche102Chr7g0038620.1	negative regulation of signal transduction
PO>P	AT5G22090	Anche102Chr1g0098110.1	negative regulation of signal transduction
PO>P	AT1G01720	Anche102Chr7g0037450.1	negative regulation of signaling
PO>P	AT1G50640	Anche102Chr3g0030710.1	negative regulation of signaling
PO>P	AT1G50640	Anche102Chr3g0030790.1	negative regulation of signaling
PO>P	AT1G50640	Anche102Chr2g0055500.1	negative regulation of signaling
PO>P	AT2G28500	Anche102Chr6g0070790.1	negative regulation of signaling
PO>P	AT2G44130	Anche102Chr5g0018570.1	negative regulation of signaling
PO>P	AT2G44130	Anche102Scf0083g0000040.1	negative regulation of signaling
PO>P	AT3G15210	Anche102Chr5g0008840.1	negative regulation of signaling
PO>P	AT3G51550	Anche102Scf0006g0000250.1	negative regulation of signaling
PO>P	AT3G52430	Anche102Chr7g0038620.1	negative regulation of signaling
PO>P	AT5G22090	Anche102Chr1g0098110.1	negative regulation of signaling
PO>P	AT1G76650	Anche102Chr5g0044570.1	nitrate assimilation
PO>P	AT5G24400	Anche102Chr3g0039860.1	nitrate assimilation
PO>P	AT5G37600	Anche102Chr6g0021210.1	nitrate assimilation
PO>P	AT1G76650	Anche102Chr5g0044570.1	nitrate metabolic process
PO>P	AT5G24400	Anche102Chr3g0039860.1	nitrate metabolic process
PO>P	AT5G37600	Anche102Chr6g0021210.1	nitrate metabolic process
PO>P	AT1G76650	Anche102Chr5g0044570.1	nitrogen cycle metabolic process
PO>P	AT5G24400	Anche102Chr3g0039860.1	nitrogen cycle metabolic process
PO>P	AT5G37600	Anche102Chr6g0021210.1	nitrogen cycle metabolic process
PO>P	AT1G67070	Anche102Chr7g0120680.1	nucleotide-sugar biosynthetic process
PO>P	AT1G78570	Anche102Chr7g0022360.1	nucleotide-sugar biosynthetic process
PO>P	AT3G29360	Anche102Chr6g0007240.1	nucleotide-sugar biosynthetic process
PO>P	AT3G29360	Anche102Chr6g0008320.1	nucleotide-sugar biosynthetic process
PO>P	AT1G65690	Anche102Chr7g0035040.1	olefinic compound biosynthetic process
PO>P	AT1G73500	Anche102Chr1g0016030.1	olefinic compound biosynthetic process
PO>P	AT3G10340	Anche102Chr1g0020320.1	olefinic compound biosynthetic process
PO>P	AT3G10340	Anche102Chr1g0019870.1	olefinic compound biosynthetic process
PO>P	AT3G14440	Anche102Chr5g0001410.1	olefinic compound biosynthetic process
PO>P	AT4G11280	Anche102Chr3g0034420.1	olefinic compound biosynthetic process
PO>P	AT4G11280	Anche102Chr3g0034290.1	olefinic compound biosynthetic process
PO>P	AT4G18780	Anche102Chr7g0023690.1	olefinic compound biosynthetic process
PO>P	AT5G04760	Anche102Chr3g0049560.1	olefinic compound biosynthetic process
PO>P	AT1G65690	Anche102Chr7g0035040.1	olefinic compound metabolic process
PO>P	AT1G73500	Anche102Chr1g0016030.1	olefinic compound metabolic process
PO>P	AT3G10340	Anche102Chr1g0020320.1	olefinic compound metabolic process
PO>P	AT3G10340	Anche102Chr1g0019870.1	olefinic compound metabolic process
PO>P	AT3G14440	Anche102Chr5g0001410.1	olefinic compound metabolic process
PO>P	AT4G11280	Anche102Chr3g0034420.1	olefinic compound metabolic process
PO>P	AT4G11280	Anche102Chr3g0034290.1	olefinic compound metabolic process
PO>P	AT4G18780	Anche102Chr7g0023690.1	olefinic compound metabolic process
PO>P	AT5G04760	Anche102Chr3g0049560.1	olefinic compound metabolic process
PO>P	AT5G45340	Anche102Chr3g0063050.1	olefinic compound metabolic process
PO>P	AT1G23870	Anche102Chr4g0033150.1	oligosaccharide biosynthetic process
PO>P	AT4G10120	Anche102Chr7g0036490.1	oligosaccharide biosynthetic process
PO>P	AT5G40390	Anche102Chr6g0076880.1	oligosaccharide biosynthetic process
PO>P	AT1G56560	Anche102Chr1g0086020.1	oligosaccharide catabolic process
PO>P	AT4G25000	Anche102Chr1g0100010.1	oligosaccharide catabolic process
PO>P	AT1G23870	Anche102Chr4g0033150.1	oligosaccharide metabolic process
PO>P	AT1G56560	Anche102Chr1g0086020.1	oligosaccharide metabolic process
PO>P	AT4G10120	Anche102Chr7g0036490.1	oligosaccharide metabolic process
PO>P	AT4G25000	Anche102Chr1g0100010.1	oligosaccharide metabolic process
PO>P	AT5G40390	Anche102Chr6g0076880.1	oligosaccharide metabolic process
PO>P	AT1G65690	Anche102Chr7g0035040.1	organic hydroxy compound biosynthetic process
PO>P	AT1G73805	Anche102Chr3g0062530.1	organic hydroxy compound biosynthetic process
PO>P	AT1G73805	Anche102Chr3g0062130.1	organic hydroxy compound biosynthetic process
PO>P	AT1G78570	Anche102Chr7g0022360.1	organic hydroxy compound biosynthetic process
PO>P	AT2G15490	Anche102Chr6g0011960.1	organic hydroxy compound biosynthetic process
PO>P	AT3G14440	Anche102Chr5g0001410.1	organic hydroxy compound biosynthetic process
PO>P	AT3G52430	Anche102Chr7g0038620.1	organic hydroxy compound biosynthetic process
PO>P	AT4G18780	Anche102Chr7g0023690.1	organic hydroxy compound biosynthetic process
PO>P	AT4G25800	Anche102Chr1g0035110.1	organic hydroxy compound biosynthetic process
PO>P	AT5G04760	Anche102Chr3g0049560.1	organic hydroxy compound biosynthetic process
PO>P	AT5G40390	Anche102Chr6g0076880.1	organic hydroxy compound biosynthetic process
PO>P	AT5G42750	Anche102Chr1g0100220.1	organic hydroxy compound biosynthetic process
PO>P	AT5G62570	Anche102Scf0010g0000560.1	organic hydroxy compound biosynthetic process
PO>P	AT1G65690	Anche102Chr7g0035040.1	organic hydroxy compound metabolic process
PO>P	AT1G73805	Anche102Chr3g0062530.1	organic hydroxy compound metabolic process
PO>P	AT1G73805	Anche102Chr3g0062130.1	organic hydroxy compound metabolic process
PO>P	AT1G78570	Anche102Chr7g0022360.1	organic hydroxy compound metabolic process
PO>P	AT2G15490	Anche102Chr6g0011960.1	organic hydroxy compound metabolic process
PO>P	AT2G21940	Anche102Chr7g0052340.2	organic hydroxy compound metabolic process
PO>P	AT2G21940	Anche102Chr7g0052340.1	organic hydroxy compound metabolic process
PO>P	AT3G06350	Anche102Chr1g0022190.1	organic hydroxy compound metabolic process
PO>P	AT3G14440	Anche102Chr5g0001410.1	organic hydroxy compound metabolic process
PO>P	AT3G52430	Anche102Chr7g0038620.1	organic hydroxy compound metabolic process
PO>P	AT3G55950	Anche102Chr1g0014560.1	organic hydroxy compound metabolic process
PO>P	AT4G15440	Anche102Chr7g0018230.1	organic hydroxy compound metabolic process
PO>P	AT4G18780	Anche102Chr7g0023690.1	organic hydroxy compound metabolic process
PO>P	AT4G25800	Anche102Chr1g0035110.1	organic hydroxy compound metabolic process
PO>P	AT5G04760	Anche102Chr3g0049560.1	organic hydroxy compound metabolic process
PO>P	AT5G40390	Anche102Chr6g0076880.1	organic hydroxy compound metabolic process
PO>P	AT5G42750	Anche102Chr1g0100220.1	organic hydroxy compound metabolic process
PO>P	AT5G45340	Anche102Chr3g0063050.1	organic hydroxy compound metabolic process
PO>P	AT5G62570	Anche102Scf0010g0000560.1	organic hydroxy compound metabolic process
PO>P	AT1G63290	Anche102Chr5g0017450.1	pentose-phosphate shunt
PO>P	AT2G01290	Anche102Chr6g0067110.1	pentose-phosphate shunt
PO>P	AT2G01290	Anche102Chr6g0067310.1	pentose-phosphate shunt
PO>P	AT5G24400	Anche102Chr3g0039860.1	pentose-phosphate shunt
PO>P	AT1G47380	Anche102Chr1g0100290.1	peptidyl-threonine dephosphorylation
PO>P	AT1G79630	Anche102Chr5g0062140.2	peptidyl-threonine dephosphorylation
PO>P	AT2G29380	Anche102Chr7g0030490.1	peptidyl-threonine dephosphorylation
PO>P	AT3G02750	Anche102Chr5g0062140.1	peptidyl-threonine dephosphorylation
PO>P	AT4G33920	Anche102Chr4g0054990.1	peptidyl-threonine dephosphorylation
PO>P	AT1G73805	Anche102Chr3g0062530.1	phenol-containing compound biosynthetic process
PO>P	AT1G73805	Anche102Chr3g0062130.1	phenol-containing compound biosynthetic process
PO>P	AT3G52430	Anche102Chr7g0038620.1	phenol-containing compound biosynthetic process
PO>P	AT4G25800	Anche102Chr1g0035110.1	phenol-containing compound biosynthetic process
PO>P	AT5G62570	Anche102Scf0010g0000560.1	phenol-containing compound biosynthetic process
PO>P	AT1G73805	Anche102Chr3g0062530.1	phenol-containing compound metabolic process
PO>P	AT1G73805	Anche102Chr3g0062130.1	phenol-containing compound metabolic process
PO>P	AT3G52430	Anche102Chr7g0038620.1	phenol-containing compound metabolic process
PO>P	AT4G25800	Anche102Chr1g0035110.1	phenol-containing compound metabolic process
PO>P	AT5G62570	Anche102Scf0010g0000560.1	phenol-containing compound metabolic process
PO>P	AT3G01680	Anche102Chr7g0071610.1	phloem or xylem histogenesis
PO>P	AT4G08150	Anche102Chr4g0046940.1	phloem or xylem histogenesis
PO>P	AT4G11280	Anche102Chr3g0034420.1	phloem or xylem histogenesis
PO>P	AT4G11280	Anche102Chr3g0034290.1	phloem or xylem histogenesis
PO>P	AT4G17490	Anche102Scf0001g0000880.1	phloem or xylem histogenesis
PO>P	AT4G17500	Anche102Chr2g0008230.1	phloem or xylem histogenesis
PO>P	AT4G17500	Anche102Scf0001g0000770.1	phloem or xylem histogenesis
PO>P	AT4G34410	Anche102Chr7g0042700.1	phloem or xylem histogenesis
PO>P	AT4G34410	Anche102Chr7g0041980.1	phloem or xylem histogenesis
PO>P	AT5G40720	Anche102Chr7g0089490.1	phloem or xylem histogenesis
PO>P	AT5G40720	Anche102Chr7g0089810.1	phloem or xylem histogenesis
PO>P	AT2G22500	Anche102Chr1g0102700.1	phosphate ion transmembrane transport
PO>P	AT2G22500	Anche102Chr7g0045460.1	phosphate ion transmembrane transport
PO>P	AT4G24570	Anche102Chr1g0102710.1	phosphate ion transmembrane transport
PO>P	AT1G28360	Anche102Chr5g0008780.1	phosphorelay signal transduction system
PO>P	AT1G50640	Anche102Chr3g0030710.1	phosphorelay signal transduction system
PO>P	AT1G50640	Anche102Chr3g0030790.1	phosphorelay signal transduction system
PO>P	AT1G50640	Anche102Chr2g0055500.1	phosphorelay signal transduction system
PO>P	AT1G73500	Anche102Chr1g0016030.1	phosphorelay signal transduction system
PO>P	AT1G78080	Anche102Chr1g0107370.1	phosphorelay signal transduction system
PO>P	AT1G78080	Anche102Chr1g0107310.1	phosphorelay signal transduction system
PO>P	AT1G78080	Anche102Chr1g0106640.1	phosphorelay signal transduction system
PO>P	AT1G78080	Anche102Chr7g0050460.2	phosphorelay signal transduction system
PO>P	AT1G78080	Anche102Chr7g0050460.1	phosphorelay signal transduction system
PO>P	AT3G15210	Anche102Chr5g0008840.1	phosphorelay signal transduction system
PO>P	AT3G16770	Anche102Chr1g0037190.1	phosphorelay signal transduction system
PO>P	AT3G23220	Anche102Scf0015g0001110.1	phosphorelay signal transduction system
PO>P	AT3G23240	Anche102Scf0013g0001080.1	phosphorelay signal transduction system
PO>P	AT3G52430	Anche102Chr7g0038620.1	phosphorelay signal transduction system
PO>P	AT4G17490	Anche102Scf0001g0000880.1	phosphorelay signal transduction system
PO>P	AT5G40990	Anche102Chr1g0011170.1	phosphorelay signal transduction system
PO>P	AT5G47230	Anche102Chr4g0080640.1	phosphorelay signal transduction system
PO>P	AT5G47230	Anche102Chr2g0008120.1	phosphorelay signal transduction system
PO>P	AT1G73500	Anche102Chr1g0016030.1	phytoalexin biosynthetic process
PO>P	AT2G38470	Anche102Chr5g0063810.1	phytoalexin biosynthetic process
PO>P	AT3G45640	Anche102Chr6g0070940.1	phytoalexin biosynthetic process
PO>P	AT3G52430	Anche102Chr7g0038620.1	phytoalexin biosynthetic process
PO>P	AT1G73500	Anche102Chr1g0016030.1	phytoalexin metabolic process
PO>P	AT2G38470	Anche102Chr5g0063810.1	phytoalexin metabolic process
PO>P	AT3G45640	Anche102Chr6g0070940.1	phytoalexin metabolic process
PO>P	AT3G52430	Anche102Chr7g0038620.1	phytoalexin metabolic process
PO>P	AT1G18210	Anche102Chr6g0017710.1	plant organ senescence
PO>P	AT1G18210	Anche102Chr6g0017560.1	plant organ senescence
PO>P	AT1G70170	Anche102Scf0010g0000790.1	plant organ senescence
PO>P	AT1G73500	Anche102Chr1g0016030.1	plant organ senescence
PO>P	AT1G77450	Anche102Chr4g0063010.1	plant organ senescence
PO>P	AT2G17220	Anche102Chr1g0069710.1	plant organ senescence
PO>P	AT2G35980	Anche102Chr3g0048780.1	plant organ senescence
PO>P	AT2G35980	Anche102Chr3g0048170.1	plant organ senescence
PO>P	AT2G35980	Anche102Chr3g0048180.1	plant organ senescence
PO>P	AT2G40095	Anche102Scf0022g0000830.1	plant organ senescence
PO>P	AT2G45680	Anche102Chr3g0047060.1	plant organ senescence
PO>P	AT2G45760	Anche102Chr3g0026350.1	plant organ senescence
PO>P	AT2G45760	Anche102Chr3g0026310.1	plant organ senescence
PO>P	AT2G45760	Anche102Chr3g0041100.1	plant organ senescence
PO>P	AT3G15760	Anche102Chr4g0011390.1	plant organ senescence
PO>P	AT3G52430	Anche102Chr7g0038620.1	plant organ senescence
PO>P	AT4G02380	Anche102Chr1g0080250.1	plant organ senescence
PO>P	AT4G23810	Anche102Chr6g0001180.1	plant organ senescence
PO>P	AT5G16080	Anche102Chr1g0004920.1	plant organ senescence
PO>P	AT5G16080	Anche102Chr1g0004800.1	plant organ senescence
PO>P	AT5G25930	Anche102Chr6g0017490.1	plant organ senescence
PO>P	AT5G25930	Anche102Chr6g0017660.1	plant organ senescence
PO>P	AT5G37600	Anche102Chr6g0021210.1	plant organ senescence
PO>P	AT5G64930	Anche102Chr1g0054260.1	plant organ senescence
PO>P	AT1G29340	Anche102Chr7g0023130.1	plant-type hypersensitive response
PO>P	AT1G29340	Anche102Chr7g0023300.1	plant-type hypersensitive response
PO>P	AT1G29340	Anche102Chr7g0080160.1	plant-type hypersensitive response
PO>P	AT3G20600	Anche102Chr5g0055220.1	plant-type hypersensitive response
PO>P	AT3G20600	Anche102Chr5g0054900.1	plant-type hypersensitive response
PO>P	AT3G59080	Anche102Chr7g0020230.1	plant-type hypersensitive response
PO>P	AT5G64930	Anche102Chr1g0054260.1	plant-type hypersensitive response
PO>P	AT1G05170	Anche102Chr7g0151540.1	polysaccharide biosynthetic process
PO>P	AT1G05170	Anche102Chr7g0151540.2	polysaccharide biosynthetic process
PO>P	AT1G19300	Anche102Chr6g0096790.1	polysaccharide biosynthetic process
PO>P	AT1G19300	Anche102Chr6g0097050.1	polysaccharide biosynthetic process
PO>P	AT1G32740	Anche102Chr4g0034910.1	polysaccharide biosynthetic process
PO>P	AT1G70090	Anche102Scf0010g0000330.1	polysaccharide biosynthetic process
PO>P	AT2G20370	Anche102Chr7g0016790.1	polysaccharide biosynthetic process
PO>P	AT4G18780	Anche102Chr7g0023690.1	polysaccharide biosynthetic process
PO>P	AT4G32410	Anche102Chr5g0039170.1	polysaccharide biosynthetic process
PO>P	AT5G47530	Anche102Chr2g0053230.1	polysaccharide biosynthetic process
PO>P	AT5G60920	Anche102Chr7g0040740.1	polysaccharide biosynthetic process
PO>P	AT1G15100	Anche102Chr3g0059000.1	positive regulation of abscisic acid-activated signaling pathway
PO>P	AT2G32460	Anche102Chr5g0048900.1	positive regulation of abscisic acid-activated signaling pathway
PO>P	AT5G47710	Anche102Chr4g0028920.1	positive regulation of abscisic acid-activated signaling pathway
PO>P	AT5G58430	Anche102Chr5g0065870.1	positive regulation of abscisic acid-activated signaling pathway
PO>P	AT5G58430	Anche102Chr5g0065880.1	positive regulation of abscisic acid-activated signaling pathway
PO>P	AT1G65690	Anche102Chr7g0035040.1	positive regulation of alcohol biosynthetic process
PO>P	AT4G18780	Anche102Chr7g0023690.1	positive regulation of alcohol biosynthetic process
PO>P	AT1G15100	Anche102Chr3g0059000.1	positive regulation of cell communication
PO>P	AT1G76650	Anche102Chr5g0044570.1	positive regulation of cell communication
PO>P	AT2G32460	Anche102Chr5g0048900.1	positive regulation of cell communication
PO>P	AT3G50060	Anche102Chr1g0102030.1	positive regulation of cell communication
PO>P	AT3G52430	Anche102Chr7g0038620.1	positive regulation of cell communication
PO>P	AT5G47710	Anche102Chr4g0028920.1	positive regulation of cell communication
PO>P	AT5G58430	Anche102Chr5g0065870.1	positive regulation of cell communication
PO>P	AT5G58430	Anche102Chr5g0065880.1	positive regulation of cell communication
PO>P	AT5G67300	Anche102Chr4g0058230.1	positive regulation of cell communication
PO>P	AT5G67300	Anche102Chr6g0058610.1	positive regulation of cell communication
PO>P	AT1G02170	Anche102Chr7g0048730.1	positive regulation of cell death
PO>P	AT2G32460	Anche102Chr5g0048900.1	positive regulation of cell death
PO>P	AT3G20600	Anche102Chr5g0055220.1	positive regulation of cell death
PO>P	AT3G20600	Anche102Chr5g0054900.1	positive regulation of cell death
PO>P	AT3G52430	Anche102Chr7g0038620.1	positive regulation of cell death
PO>P	AT5G10380	Anche102Chr1g0103910.1	positive regulation of cell death
PO>P	AT5G10380	Anche102Chr1g0103980.1	positive regulation of cell death
PO>P	AT4G20260	Anche102Chr7g0021050.1	positive regulation of cytoskeleton organization
PO>P	AT5G55230	Anche102Chr2g0054790.1	positive regulation of cytoskeleton organization
PO>P	AT1G02660	Anche102Chr1g0034460.1	positive regulation of defense response
PO>P	AT1G73805	Anche102Chr3g0062530.1	positive regulation of defense response
PO>P	AT1G73805	Anche102Chr3g0062130.1	positive regulation of defense response
PO>P	AT3G15210	Anche102Chr5g0008840.1	positive regulation of defense response
PO>P	AT3G18690	Anche102Chr3g0047440.1	positive regulation of defense response
PO>P	AT3G52430	Anche102Chr7g0038620.1	positive regulation of defense response
PO>P	AT4G08850	Anche102Chr7g0015060.1	positive regulation of defense response
PO>P	AT5G40990	Anche102Chr1g0011170.1	positive regulation of defense response
PO>P	AT1G65690	Anche102Chr7g0035040.1	positive regulation of isoprenoid metabolic process
PO>P	AT4G18780	Anche102Chr7g0023690.1	positive regulation of isoprenoid metabolic process
PO>P	AT1G02170	Anche102Chr7g0048730.1	positive regulation of programmed cell death
PO>P	AT2G32460	Anche102Chr5g0048900.1	positive regulation of programmed cell death
PO>P	AT5G10380	Anche102Chr1g0103910.1	positive regulation of programmed cell death
PO>P	AT5G10380	Anche102Chr1g0103980.1	positive regulation of programmed cell death
PO>P	AT1G73805	Anche102Chr3g0062530.1	positive regulation of response to biotic stimulus
PO>P	AT1G73805	Anche102Chr3g0062130.1	positive regulation of response to biotic stimulus
PO>P	AT3G15210	Anche102Chr5g0008840.1	positive regulation of response to biotic stimulus
PO>P	AT3G18690	Anche102Chr3g0047440.1	positive regulation of response to biotic stimulus
PO>P	AT3G52430	Anche102Chr7g0038620.1	positive regulation of response to biotic stimulus
PO>P	AT5G40990	Anche102Chr1g0011170.1	positive regulation of response to biotic stimulus
PO>P	AT1G73805	Anche102Chr3g0062530.1	positive regulation of response to external stimulus
PO>P	AT1G73805	Anche102Chr3g0062130.1	positive regulation of response to external stimulus
PO>P	AT3G15210	Anche102Chr5g0008840.1	positive regulation of response to external stimulus
PO>P	AT3G18690	Anche102Chr3g0047440.1	positive regulation of response to external stimulus
PO>P	AT3G52430	Anche102Chr7g0038620.1	positive regulation of response to external stimulus
PO>P	AT5G40990	Anche102Chr1g0011170.1	positive regulation of response to external stimulus
PO>P	AT1G02660	Anche102Chr1g0034460.1	positive regulation of response to stimulus
PO>P	AT1G15100	Anche102Chr3g0059000.1	positive regulation of response to stimulus
PO>P	AT1G73805	Anche102Chr3g0062530.1	positive regulation of response to stimulus
PO>P	AT1G73805	Anche102Chr3g0062130.1	positive regulation of response to stimulus
PO>P	AT1G76650	Anche102Chr5g0044570.1	positive regulation of response to stimulus
PO>P	AT2G20880	Anche102Scf0013g0000480.1	positive regulation of response to stimulus
PO>P	AT2G32460	Anche102Chr5g0048900.1	positive regulation of response to stimulus
PO>P	AT3G15210	Anche102Chr5g0008840.1	positive regulation of response to stimulus
PO>P	AT3G18690	Anche102Chr3g0047440.1	positive regulation of response to stimulus
PO>P	AT3G50060	Anche102Chr1g0102030.1	positive regulation of response to stimulus
PO>P	AT3G52430	Anche102Chr7g0038620.1	positive regulation of response to stimulus
PO>P	AT4G08850	Anche102Chr7g0015060.1	positive regulation of response to stimulus
PO>P	AT5G40990	Anche102Chr1g0011170.1	positive regulation of response to stimulus
PO>P	AT5G47710	Anche102Chr4g0028920.1	positive regulation of response to stimulus
PO>P	AT5G58430	Anche102Chr5g0065870.1	positive regulation of response to stimulus
PO>P	AT5G58430	Anche102Chr5g0065880.1	positive regulation of response to stimulus
PO>P	AT5G67300	Anche102Chr4g0058230.1	positive regulation of response to stimulus
PO>P	AT5G67300	Anche102Chr6g0058610.1	positive regulation of response to stimulus
PO>P	AT1G15100	Anche102Chr3g0059000.1	positive regulation of signal transduction
PO>P	AT1G76650	Anche102Chr5g0044570.1	positive regulation of signal transduction
PO>P	AT2G32460	Anche102Chr5g0048900.1	positive regulation of signal transduction
PO>P	AT3G50060	Anche102Chr1g0102030.1	positive regulation of signal transduction
PO>P	AT3G52430	Anche102Chr7g0038620.1	positive regulation of signal transduction
PO>P	AT5G47710	Anche102Chr4g0028920.1	positive regulation of signal transduction
PO>P	AT5G58430	Anche102Chr5g0065870.1	positive regulation of signal transduction
PO>P	AT5G58430	Anche102Chr5g0065880.1	positive regulation of signal transduction
PO>P	AT5G67300	Anche102Chr4g0058230.1	positive regulation of signal transduction
PO>P	AT5G67300	Anche102Chr6g0058610.1	positive regulation of signal transduction
PO>P	AT1G15100	Anche102Chr3g0059000.1	positive regulation of signaling
PO>P	AT1G76650	Anche102Chr5g0044570.1	positive regulation of signaling
PO>P	AT2G32460	Anche102Chr5g0048900.1	positive regulation of signaling
PO>P	AT3G50060	Anche102Chr1g0102030.1	positive regulation of signaling
PO>P	AT3G52430	Anche102Chr7g0038620.1	positive regulation of signaling
PO>P	AT5G47710	Anche102Chr4g0028920.1	positive regulation of signaling
PO>P	AT5G58430	Anche102Chr5g0065870.1	positive regulation of signaling
PO>P	AT5G58430	Anche102Chr5g0065880.1	positive regulation of signaling
PO>P	AT5G67300	Anche102Chr4g0058230.1	positive regulation of signaling
PO>P	AT5G67300	Anche102Chr6g0058610.1	positive regulation of signaling
PO>P	AT4G20260	Anche102Chr7g0021050.1	positive regulation of supramolecular fiber organization
PO>P	AT5G55230	Anche102Chr2g0054790.1	positive regulation of supramolecular fiber organization
PO>P	AT1G02170	Anche102Chr7g0048730.1	programmed cell death
PO>P	AT1G29340	Anche102Chr7g0023130.1	programmed cell death
PO>P	AT1G29340	Anche102Chr7g0023300.1	programmed cell death
PO>P	AT1G29340	Anche102Chr7g0080160.1	programmed cell death
PO>P	AT1G33760	Anche102Chr7g0036880.1	programmed cell death
PO>P	AT1G33760	Anche102Chr1g0094270.1	programmed cell death
PO>P	AT1G33760	Anche102Chr7g0036890.1	programmed cell death
PO>P	AT2G32460	Anche102Chr5g0048900.1	programmed cell death
PO>P	AT3G20600	Anche102Chr5g0055220.1	programmed cell death
PO>P	AT3G20600	Anche102Chr5g0054900.1	programmed cell death
PO>P	AT3G59080	Anche102Chr7g0020230.1	programmed cell death
PO>P	AT5G10380	Anche102Chr1g0103910.1	programmed cell death
PO>P	AT5G10380	Anche102Chr1g0103980.1	programmed cell death
PO>P	AT5G42050	Anche102Chr7g0059500.1	programmed cell death
PO>P	AT5G64930	Anche102Chr1g0054260.1	programmed cell death
PO>P	AT1G29340	Anche102Chr7g0023130.1	programmed cell death induced by symbiont
PO>P	AT1G29340	Anche102Chr7g0023300.1	programmed cell death induced by symbiont
PO>P	AT1G29340	Anche102Chr7g0080160.1	programmed cell death induced by symbiont
PO>P	AT3G20600	Anche102Chr5g0055220.1	programmed cell death induced by symbiont
PO>P	AT3G20600	Anche102Chr5g0054900.1	programmed cell death induced by symbiont
PO>P	AT3G59080	Anche102Chr7g0020230.1	programmed cell death induced by symbiont
PO>P	AT5G64930	Anche102Chr1g0054260.1	programmed cell death induced by symbiont
PO>P	AT1G47380	Anche102Chr1g0100290.1	protein dephosphorylation
PO>P	AT1G79630	Anche102Chr5g0062140.2	protein dephosphorylation
PO>P	AT2G29380	Anche102Chr7g0030490.1	protein dephosphorylation
PO>P	AT2G30020	Anche102Chr5g0072120.1	protein dephosphorylation
PO>P	AT2G30020	Anche102Chr5g0072100.1	protein dephosphorylation
PO>P	AT3G02750	Anche102Chr5g0062140.1	protein dephosphorylation
PO>P	AT3G62260	Anche102Chr1g0028110.1	protein dephosphorylation
PO>P	AT3G62260	Anche102Chr1g0113160.1	protein dephosphorylation
PO>P	AT3G62260	Anche102Chr1g0028400.1	protein dephosphorylation
PO>P	AT4G33920	Anche102Chr4g0054990.1	protein dephosphorylation
PO>P	AT1G76650	Anche102Chr5g0044570.1	reactive nitrogen species metabolic process
PO>P	AT5G24400	Anche102Chr3g0039860.1	reactive nitrogen species metabolic process
PO>P	AT5G37600	Anche102Chr6g0021210.1	reactive nitrogen species metabolic process
PO>P	AT1G65690	Anche102Chr7g0035040.1	regulation of abscisic acid biosynthetic process
PO>P	AT4G18780	Anche102Chr7g0023690.1	regulation of abscisic acid biosynthetic process
PO>P	AT5G04760	Anche102Chr3g0049560.1	regulation of abscisic acid biosynthetic process
PO>P	AT1G01720	Anche102Chr7g0037450.1	regulation of abscisic acid-activated signaling pathway
PO>P	AT1G10560	Anche102Chr2g0045420.1	regulation of abscisic acid-activated signaling pathway
PO>P	AT1G15100	Anche102Chr3g0059000.1	regulation of abscisic acid-activated signaling pathway
PO>P	AT2G28500	Anche102Chr6g0070790.1	regulation of abscisic acid-activated signaling pathway
PO>P	AT2G32460	Anche102Chr5g0048900.1	regulation of abscisic acid-activated signaling pathway
PO>P	AT3G51550	Anche102Scf0006g0000250.1	regulation of abscisic acid-activated signaling pathway
PO>P	AT3G56880	Anche102Chr6g0044500.1	regulation of abscisic acid-activated signaling pathway
PO>P	AT3G56880	Anche102Chr6g0044780.1	regulation of abscisic acid-activated signaling pathway
PO>P	AT4G17900	Anche102Scf0001g0001610.1	regulation of abscisic acid-activated signaling pathway
PO>P	AT5G22090	Anche102Chr1g0098110.1	regulation of abscisic acid-activated signaling pathway
PO>P	AT5G47710	Anche102Chr4g0028920.1	regulation of abscisic acid-activated signaling pathway
PO>P	AT5G58430	Anche102Chr5g0065870.1	regulation of abscisic acid-activated signaling pathway
PO>P	AT5G58430	Anche102Chr5g0065880.1	regulation of abscisic acid-activated signaling pathway
PO>P	AT1G65690	Anche102Chr7g0035040.1	regulation of alcohol biosynthetic process
PO>P	AT4G18780	Anche102Chr7g0023690.1	regulation of alcohol biosynthetic process
PO>P	AT5G04760	Anche102Chr3g0049560.1	regulation of alcohol biosynthetic process
PO>P	AT1G32640	Anche102Scf0001g0001460.1	regulation of amine metabolic process
PO>P	AT4G34410	Anche102Chr7g0042700.1	regulation of amine metabolic process
PO>P	AT4G34410	Anche102Chr7g0041980.1	regulation of amine metabolic process
PO>P	AT2G32460	Anche102Chr5g0048900.1	regulation of anatomical structure morphogenesis
PO>P	AT3G10340	Anche102Chr1g0020320.1	regulation of anatomical structure morphogenesis
PO>P	AT3G10340	Anche102Chr1g0019870.1	regulation of anatomical structure morphogenesis
PO>P	AT3G22530	Anche102Chr3g0045780.1	regulation of anatomical structure morphogenesis
PO>P	AT3G50310	Anche102Chr2g0023200.1	regulation of anatomical structure morphogenesis
PO>P	AT3G61460	Anche102Chr3g0037560.1	regulation of anatomical structure morphogenesis
PO>P	AT4G20260	Anche102Chr7g0021050.1	regulation of anatomical structure morphogenesis
PO>P	AT4G39110	Anche102Chr7g0145320.1	regulation of anatomical structure morphogenesis
PO>P	AT5G53950	Anche102Scf0015g0000380.1	regulation of anatomical structure morphogenesis
PO>P	AT1G78570	Anche102Chr7g0022360.1	regulation of auxin mediated signaling pathway
PO>P	AT3G50060	Anche102Chr1g0102030.1	regulation of auxin mediated signaling pathway
PO>P	AT4G34410	Anche102Chr7g0042700.1	regulation of auxin mediated signaling pathway
PO>P	AT4G34410	Anche102Chr7g0041980.1	regulation of auxin mediated signaling pathway
PO>P	AT5G67300	Anche102Chr4g0058230.1	regulation of auxin mediated signaling pathway
PO>P	AT5G67300	Anche102Chr6g0058610.1	regulation of auxin mediated signaling pathway
PO>P	AT1G01720	Anche102Chr7g0037450.1	regulation of cell communication
PO>P	AT1G10560	Anche102Chr2g0045420.1	regulation of cell communication
PO>P	AT1G12990	Anche102Chr7g0001080.1	regulation of cell communication
PO>P	AT1G15100	Anche102Chr3g0059000.1	regulation of cell communication
PO>P	AT1G50640	Anche102Chr3g0030710.1	regulation of cell communication
PO>P	AT1G50640	Anche102Chr3g0030790.1	regulation of cell communication
PO>P	AT1G50640	Anche102Chr2g0055500.1	regulation of cell communication
PO>P	AT1G70090	Anche102Scf0010g0000330.1	regulation of cell communication
PO>P	AT1G74950	Anche102Chr6g0061710.1	regulation of cell communication
PO>P	AT1G74950	Anche102Chr6g0061580.1	regulation of cell communication
PO>P	AT1G76650	Anche102Chr5g0044570.1	regulation of cell communication
PO>P	AT1G78570	Anche102Chr7g0022360.1	regulation of cell communication
PO>P	AT2G28500	Anche102Chr6g0070790.1	regulation of cell communication
PO>P	AT2G32460	Anche102Chr5g0048900.1	regulation of cell communication
PO>P	AT2G34600	Anche102Chr5g0007830.1	regulation of cell communication
PO>P	AT2G40095	Anche102Scf0022g0000830.1	regulation of cell communication
PO>P	AT2G44130	Anche102Chr5g0018570.1	regulation of cell communication
PO>P	AT2G44130	Anche102Scf0083g0000040.1	regulation of cell communication
PO>P	AT3G06890	Anche102Chr1g0039360.1	regulation of cell communication
PO>P	AT3G15210	Anche102Chr5g0008840.1	regulation of cell communication
PO>P	AT3G24550	Anche102Scf0006g0000950.1	regulation of cell communication
PO>P	AT3G50060	Anche102Chr1g0102030.1	regulation of cell communication
PO>P	AT3G51550	Anche102Scf0006g0000250.1	regulation of cell communication
PO>P	AT3G52430	Anche102Chr7g0038620.1	regulation of cell communication
PO>P	AT3G56880	Anche102Chr6g0044500.1	regulation of cell communication
PO>P	AT3G56880	Anche102Chr6g0044780.1	regulation of cell communication
PO>P	AT4G12040	Anche102Chr1g0002140.1	regulation of cell communication
PO>P	AT4G17900	Anche102Scf0001g0001610.1	regulation of cell communication
PO>P	AT4G23810	Anche102Chr6g0001180.1	regulation of cell communication
PO>P	AT4G32020	Anche102Chr2g0057550.1	regulation of cell communication
PO>P	AT4G34410	Anche102Chr7g0042700.1	regulation of cell communication
PO>P	AT4G34410	Anche102Chr7g0041980.1	regulation of cell communication
PO>P	AT5G22090	Anche102Chr1g0098110.1	regulation of cell communication
PO>P	AT5G25930	Anche102Chr6g0017490.1	regulation of cell communication
PO>P	AT5G25930	Anche102Chr6g0017660.1	regulation of cell communication
PO>P	AT5G47710	Anche102Chr4g0028920.1	regulation of cell communication
PO>P	AT5G58430	Anche102Chr5g0065870.1	regulation of cell communication
PO>P	AT5G58430	Anche102Chr5g0065880.1	regulation of cell communication
PO>P	AT5G67300	Anche102Chr4g0058230.1	regulation of cell communication
PO>P	AT5G67300	Anche102Chr6g0058610.1	regulation of cell communication
PO>P	AT1G02170	Anche102Chr7g0048730.1	regulation of cell death
PO>P	AT2G32460	Anche102Chr5g0048900.1	regulation of cell death
PO>P	AT2G45760	Anche102Chr3g0026350.1	regulation of cell death
PO>P	AT2G45760	Anche102Chr3g0026310.1	regulation of cell death
PO>P	AT2G45760	Anche102Chr3g0041100.1	regulation of cell death
PO>P	AT3G20600	Anche102Chr5g0055220.1	regulation of cell death
PO>P	AT3G20600	Anche102Chr5g0054900.1	regulation of cell death
PO>P	AT3G52430	Anche102Chr7g0038620.1	regulation of cell death
PO>P	AT5G10380	Anche102Chr1g0103910.1	regulation of cell death
PO>P	AT5G10380	Anche102Chr1g0103980.1	regulation of cell death
PO>P	AT5G25930	Anche102Chr6g0017490.1	regulation of cell death
PO>P	AT5G25930	Anche102Chr6g0017660.1	regulation of cell death
PO>P	AT5G42050	Anche102Chr7g0059500.1	regulation of cell death
PO>P	AT1G77450	Anche102Chr4g0063010.1	regulation of cell growth
PO>P	AT2G32460	Anche102Chr5g0048900.1	regulation of cell growth
PO>P	AT3G10340	Anche102Chr1g0020320.1	regulation of cell growth
PO>P	AT3G10340	Anche102Chr1g0019870.1	regulation of cell growth
PO>P	AT3G22530	Anche102Chr3g0045780.1	regulation of cell growth
PO>P	AT3G50310	Anche102Chr2g0023200.1	regulation of cell growth
PO>P	AT3G51550	Anche102Scf0006g0000250.1	regulation of cell growth
PO>P	AT4G20260	Anche102Chr7g0021050.1	regulation of cell growth
PO>P	AT4G39110	Anche102Chr7g0145320.1	regulation of cell growth
PO>P	AT2G32460	Anche102Chr5g0048900.1	regulation of cell morphogenesis
PO>P	AT3G10340	Anche102Chr1g0020320.1	regulation of cell morphogenesis
PO>P	AT3G10340	Anche102Chr1g0019870.1	regulation of cell morphogenesis
PO>P	AT3G22530	Anche102Chr3g0045780.1	regulation of cell morphogenesis
PO>P	AT3G50310	Anche102Chr2g0023200.1	regulation of cell morphogenesis
PO>P	AT4G20260	Anche102Chr7g0021050.1	regulation of cell morphogenesis
PO>P	AT4G39110	Anche102Chr7g0145320.1	regulation of cell morphogenesis
PO>P	AT2G32460	Anche102Chr5g0048900.1	regulation of cell morphogenesis involved in differentiation
PO>P	AT3G22530	Anche102Chr3g0045780.1	regulation of cell morphogenesis involved in differentiation
PO>P	AT4G39110	Anche102Chr7g0145320.1	regulation of cell morphogenesis involved in differentiation
PO>P	AT1G32640	Anche102Scf0001g0001460.1	regulation of cellular amino acid metabolic process
PO>P	AT4G34410	Anche102Chr7g0042700.1	regulation of cellular amino acid metabolic process
PO>P	AT4G34410	Anche102Chr7g0041980.1	regulation of cellular amino acid metabolic process
PO>P	AT1G25580	Anche102Chr6g0014540.2	regulation of cellular component organization
PO>P	AT1G25580	Anche102Chr6g0014540.1	regulation of cellular component organization
PO>P	AT1G50490	Anche102Chr1g0003600.1	regulation of cellular component organization
PO>P	AT1G77450	Anche102Chr4g0063010.1	regulation of cellular component organization
PO>P	AT2G32460	Anche102Chr5g0048900.1	regulation of cellular component organization
PO>P	AT3G10340	Anche102Chr1g0020320.1	regulation of cellular component organization
PO>P	AT3G10340	Anche102Chr1g0019870.1	regulation of cellular component organization
PO>P	AT3G22530	Anche102Chr3g0045780.1	regulation of cellular component organization
PO>P	AT3G50310	Anche102Chr2g0023200.1	regulation of cellular component organization
PO>P	AT3G51550	Anche102Scf0006g0000250.1	regulation of cellular component organization
PO>P	AT4G20260	Anche102Chr7g0021050.1	regulation of cellular component organization
PO>P	AT4G39110	Anche102Chr7g0145320.1	regulation of cellular component organization
PO>P	AT5G13810	Anche102Chr1g0002900.2	regulation of cellular component organization
PO>P	AT5G13810	Anche102Chr1g0003030.1	regulation of cellular component organization
PO>P	AT5G13810	Anche102Chr1g0003000.1	regulation of cellular component organization
PO>P	AT5G13810	Anche102Chr1g0002900.1	regulation of cellular component organization
PO>P	AT5G55230	Anche102Chr2g0054790.1	regulation of cellular component organization
PO>P	AT1G32640	Anche102Scf0001g0001460.1	regulation of cellular ketone metabolic process
PO>P	AT1G65690	Anche102Chr7g0035040.1	regulation of cellular ketone metabolic process
PO>P	AT1G73805	Anche102Chr3g0062530.1	regulation of cellular ketone metabolic process
PO>P	AT1G73805	Anche102Chr3g0062130.1	regulation of cellular ketone metabolic process
PO>P	AT3G52430	Anche102Chr7g0038620.1	regulation of cellular ketone metabolic process
PO>P	AT4G13830	Anche102Chr1g0008180.1	regulation of cellular ketone metabolic process
PO>P	AT4G18780	Anche102Chr7g0023690.1	regulation of cellular ketone metabolic process
PO>P	AT4G25800	Anche102Chr1g0035110.1	regulation of cellular ketone metabolic process
PO>P	AT4G34410	Anche102Chr7g0042700.1	regulation of cellular ketone metabolic process
PO>P	AT4G34410	Anche102Chr7g0041980.1	regulation of cellular ketone metabolic process
PO>P	AT5G04760	Anche102Chr3g0049560.1	regulation of cellular ketone metabolic process
PO>P	AT5G62570	Anche102Scf0010g0000560.1	regulation of cellular ketone metabolic process
PO>P	AT1G01720	Anche102Chr7g0037450.1	regulation of cellular response to alcohol
PO>P	AT1G10560	Anche102Chr2g0045420.1	regulation of cellular response to alcohol
PO>P	AT1G15100	Anche102Chr3g0059000.1	regulation of cellular response to alcohol
PO>P	AT2G28500	Anche102Chr6g0070790.1	regulation of cellular response to alcohol
PO>P	AT2G32460	Anche102Chr5g0048900.1	regulation of cellular response to alcohol
PO>P	AT3G51550	Anche102Scf0006g0000250.1	regulation of cellular response to alcohol
PO>P	AT3G56880	Anche102Chr6g0044500.1	regulation of cellular response to alcohol
PO>P	AT3G56880	Anche102Chr6g0044780.1	regulation of cellular response to alcohol
PO>P	AT4G17900	Anche102Scf0001g0001610.1	regulation of cellular response to alcohol
PO>P	AT5G22090	Anche102Chr1g0098110.1	regulation of cellular response to alcohol
PO>P	AT5G47710	Anche102Chr4g0028920.1	regulation of cellular response to alcohol
PO>P	AT5G58430	Anche102Chr5g0065870.1	regulation of cellular response to alcohol
PO>P	AT5G58430	Anche102Chr5g0065880.1	regulation of cellular response to alcohol
PO>P	AT1G73805	Anche102Chr3g0062530.1	regulation of defense response to bacterium
PO>P	AT1G73805	Anche102Chr3g0062130.1	regulation of defense response to bacterium
PO>P	AT3G52430	Anche102Chr7g0038620.1	regulation of defense response to bacterium
PO>P	AT5G39670	Anche102Chr2g0016180.1	regulation of defense response to bacterium
PO>P	AT5G62570	Anche102Scf0010g0000560.1	regulation of defense response to bacterium
PO>P	AT1G32640	Anche102Scf0001g0001460.1	regulation of defense response to insect
PO>P	AT3G52430	Anche102Chr7g0038620.1	regulation of defense response to insect
PO>P	AT4G21920	Anche102Chr5g0011510.1	regulation of defense response to insect
PO>P	AT1G13710	Anche102Chr2g0050620.1	regulation of developmental growth
PO>P	AT1G13710	Anche102Chr2g0050970.1	regulation of developmental growth
PO>P	AT1G77450	Anche102Chr4g0063010.1	regulation of developmental growth
PO>P	AT2G32460	Anche102Chr5g0048900.1	regulation of developmental growth
PO>P	AT3G10340	Anche102Chr1g0020320.1	regulation of developmental growth
PO>P	AT3G10340	Anche102Chr1g0019870.1	regulation of developmental growth
PO>P	AT3G19970	Anche102Chr1g0090880.1	regulation of developmental growth
PO>P	AT3G22530	Anche102Chr3g0045780.1	regulation of developmental growth
PO>P	AT3G50310	Anche102Chr2g0023200.1	regulation of developmental growth
PO>P	AT3G57550	Anche102Scf0004g0000680.1	regulation of developmental growth
PO>P	AT4G20260	Anche102Chr7g0021050.1	regulation of developmental growth
PO>P	AT4G20880	Anche102Chr5g0003280.1	regulation of developmental growth
PO>P	AT4G39110	Anche102Chr7g0145320.1	regulation of developmental growth
PO>P	AT5G40720	Anche102Chr7g0089490.1	regulation of developmental growth
PO>P	AT5G40720	Anche102Chr7g0089810.1	regulation of developmental growth
PO>P	AT1G50640	Anche102Chr3g0030710.1	regulation of ethylene-activated signaling pathway
PO>P	AT1G50640	Anche102Chr3g0030790.1	regulation of ethylene-activated signaling pathway
PO>P	AT1G50640	Anche102Chr2g0055500.1	regulation of ethylene-activated signaling pathway
PO>P	AT3G15210	Anche102Chr5g0008840.1	regulation of ethylene-activated signaling pathway
PO>P	AT3G52430	Anche102Chr7g0038620.1	regulation of ethylene-activated signaling pathway
PO>P	AT1G13710	Anche102Chr2g0050620.1	regulation of growth
PO>P	AT1G13710	Anche102Chr2g0050970.1	regulation of growth
PO>P	AT1G77450	Anche102Chr4g0063010.1	regulation of growth
PO>P	AT2G32460	Anche102Chr5g0048900.1	regulation of growth
PO>P	AT3G10340	Anche102Chr1g0020320.1	regulation of growth
PO>P	AT3G10340	Anche102Chr1g0019870.1	regulation of growth
PO>P	AT3G19970	Anche102Chr1g0090880.1	regulation of growth
PO>P	AT3G22530	Anche102Chr3g0045780.1	regulation of growth
PO>P	AT3G23160	Anche102Chr4g0039540.1	regulation of growth
PO>P	AT3G50310	Anche102Chr2g0023200.1	regulation of growth
PO>P	AT3G51550	Anche102Scf0006g0000250.1	regulation of growth
PO>P	AT3G57550	Anche102Scf0004g0000680.1	regulation of growth
PO>P	AT4G20260	Anche102Chr7g0021050.1	regulation of growth
PO>P	AT4G20880	Anche102Chr5g0003280.1	regulation of growth
PO>P	AT4G39110	Anche102Chr7g0145320.1	regulation of growth
PO>P	AT5G40720	Anche102Chr7g0089490.1	regulation of growth
PO>P	AT5G40720	Anche102Chr7g0089810.1	regulation of growth
PO>P	AT1G50640	Anche102Chr3g0030710.1	regulation of intracellular signal transduction
PO>P	AT1G50640	Anche102Chr3g0030790.1	regulation of intracellular signal transduction
PO>P	AT1G50640	Anche102Chr2g0055500.1	regulation of intracellular signal transduction
PO>P	AT3G15210	Anche102Chr5g0008840.1	regulation of intracellular signal transduction
PO>P	AT3G52430	Anche102Chr7g0038620.1	regulation of intracellular signal transduction
PO>P	AT1G65690	Anche102Chr7g0035040.1	regulation of isoprenoid metabolic process
PO>P	AT4G13830	Anche102Chr1g0008180.1	regulation of isoprenoid metabolic process
PO>P	AT4G18780	Anche102Chr7g0023690.1	regulation of isoprenoid metabolic process
PO>P	AT5G04760	Anche102Chr3g0049560.1	regulation of isoprenoid metabolic process
PO>P	AT1G74950	Anche102Chr6g0061710.1	regulation of jasmonic acid mediated signaling pathway
PO>P	AT1G74950	Anche102Chr6g0061580.1	regulation of jasmonic acid mediated signaling pathway
PO>P	AT2G34600	Anche102Chr5g0007830.1	regulation of jasmonic acid mediated signaling pathway
PO>P	AT3G52430	Anche102Chr7g0038620.1	regulation of jasmonic acid mediated signaling pathway
PO>P	AT4G23810	Anche102Chr6g0001180.1	regulation of jasmonic acid mediated signaling pathway
PO>P	AT5G67300	Anche102Chr4g0058230.1	regulation of jasmonic acid mediated signaling pathway
PO>P	AT5G67300	Anche102Chr6g0058610.1	regulation of jasmonic acid mediated signaling pathway
PO>P	AT2G32460	Anche102Chr5g0048900.1	regulation of leaf morphogenesis
PO>P	AT3G61460	Anche102Chr3g0037560.1	regulation of leaf morphogenesis
PO>P	AT1G70170	Anche102Scf0010g0000790.1	regulation of leaf senescence
PO>P	AT1G77450	Anche102Chr4g0063010.1	regulation of leaf senescence
PO>P	AT2G45680	Anche102Chr3g0047060.1	regulation of leaf senescence
PO>P	AT5G64930	Anche102Chr1g0054260.1	regulation of leaf senescence
PO>P	AT1G65690	Anche102Chr7g0035040.1	regulation of lipid biosynthetic process
PO>P	AT4G13830	Anche102Chr1g0008180.1	regulation of lipid biosynthetic process
PO>P	AT4G18780	Anche102Chr7g0023690.1	regulation of lipid biosynthetic process
PO>P	AT5G04760	Anche102Chr3g0049560.1	regulation of lipid biosynthetic process
PO>P	AT5G42750	Anche102Chr1g0100220.1	regulation of lipid biosynthetic process
PO>P	AT1G65690	Anche102Chr7g0035040.1	regulation of lipid metabolic process
PO>P	AT4G13830	Anche102Chr1g0008180.1	regulation of lipid metabolic process
PO>P	AT4G18780	Anche102Chr7g0023690.1	regulation of lipid metabolic process
PO>P	AT5G04760	Anche102Chr3g0049560.1	regulation of lipid metabolic process
PO>P	AT5G42750	Anche102Chr1g0100220.1	regulation of lipid metabolic process
PO>P	AT4G20260	Anche102Chr7g0021050.1	regulation of microtubule polymerization or depolymerization
PO>P	AT5G55230	Anche102Chr2g0054790.1	regulation of microtubule polymerization or depolymerization
PO>P	AT1G50640	Anche102Chr3g0030710.1	regulation of phosphorelay signal transduction system
PO>P	AT1G50640	Anche102Chr3g0030790.1	regulation of phosphorelay signal transduction system
PO>P	AT1G50640	Anche102Chr2g0055500.1	regulation of phosphorelay signal transduction system
PO>P	AT3G15210	Anche102Chr5g0008840.1	regulation of phosphorelay signal transduction system
PO>P	AT3G52430	Anche102Chr7g0038620.1	regulation of phosphorelay signal transduction system
PO>P	AT2G32460	Anche102Chr5g0048900.1	regulation of pollen tube growth
PO>P	AT3G22530	Anche102Chr3g0045780.1	regulation of pollen tube growth
PO>P	AT4G39110	Anche102Chr7g0145320.1	regulation of pollen tube growth
PO>P	AT1G01720	Anche102Chr7g0037450.1	regulation of response to alcohol
PO>P	AT1G10560	Anche102Chr2g0045420.1	regulation of response to alcohol
PO>P	AT1G15100	Anche102Chr3g0059000.1	regulation of response to alcohol
PO>P	AT2G28500	Anche102Chr6g0070790.1	regulation of response to alcohol
PO>P	AT2G32460	Anche102Chr5g0048900.1	regulation of response to alcohol
PO>P	AT3G51550	Anche102Scf0006g0000250.1	regulation of response to alcohol
PO>P	AT3G56880	Anche102Chr6g0044500.1	regulation of response to alcohol
PO>P	AT3G56880	Anche102Chr6g0044780.1	regulation of response to alcohol
PO>P	AT4G17900	Anche102Scf0001g0001610.1	regulation of response to alcohol
PO>P	AT5G22090	Anche102Chr1g0098110.1	regulation of response to alcohol
PO>P	AT5G47710	Anche102Chr4g0028920.1	regulation of response to alcohol
PO>P	AT5G58430	Anche102Chr5g0065870.1	regulation of response to alcohol
PO>P	AT5G58430	Anche102Chr5g0065880.1	regulation of response to alcohol
PO>P	AT1G32640	Anche102Scf0001g0001460.1	regulation of response to biotic stimulus
PO>P	AT1G73805	Anche102Chr3g0062530.1	regulation of response to biotic stimulus
PO>P	AT1G73805	Anche102Chr3g0062130.1	regulation of response to biotic stimulus
PO>P	AT3G15210	Anche102Chr5g0008840.1	regulation of response to biotic stimulus
PO>P	AT3G18690	Anche102Chr3g0047440.1	regulation of response to biotic stimulus
PO>P	AT3G52430	Anche102Chr7g0038620.1	regulation of response to biotic stimulus
PO>P	AT4G21920	Anche102Chr5g0011510.1	regulation of response to biotic stimulus
PO>P	AT4G31800	Anche102Chr2g0058490.1	regulation of response to biotic stimulus
PO>P	AT5G39670	Anche102Chr2g0016180.1	regulation of response to biotic stimulus
PO>P	AT5G40990	Anche102Chr1g0011170.1	regulation of response to biotic stimulus
PO>P	AT5G62570	Anche102Scf0010g0000560.1	regulation of response to biotic stimulus
PO>P	AT5G67300	Anche102Chr4g0058230.1	regulation of response to biotic stimulus
PO>P	AT5G67300	Anche102Chr6g0058610.1	regulation of response to biotic stimulus
PO>P	AT1G32640	Anche102Scf0001g0001460.1	regulation of response to external stimulus
PO>P	AT1G73805	Anche102Chr3g0062530.1	regulation of response to external stimulus
PO>P	AT1G73805	Anche102Chr3g0062130.1	regulation of response to external stimulus
PO>P	AT3G15210	Anche102Chr5g0008840.1	regulation of response to external stimulus
PO>P	AT3G18690	Anche102Chr3g0047440.1	regulation of response to external stimulus
PO>P	AT3G52430	Anche102Chr7g0038620.1	regulation of response to external stimulus
PO>P	AT4G21920	Anche102Chr5g0011510.1	regulation of response to external stimulus
PO>P	AT4G31800	Anche102Chr2g0058490.1	regulation of response to external stimulus
PO>P	AT5G39670	Anche102Chr2g0016180.1	regulation of response to external stimulus
PO>P	AT5G40990	Anche102Chr1g0011170.1	regulation of response to external stimulus
PO>P	AT5G62570	Anche102Scf0010g0000560.1	regulation of response to external stimulus
PO>P	AT5G67300	Anche102Chr4g0058230.1	regulation of response to external stimulus
PO>P	AT5G67300	Anche102Chr6g0058610.1	regulation of response to external stimulus
PO>P	AT1G73805	Anche102Chr3g0062530.1	regulation of salicylic acid biosynthetic process
PO>P	AT1G73805	Anche102Chr3g0062130.1	regulation of salicylic acid biosynthetic process
PO>P	AT3G52430	Anche102Chr7g0038620.1	regulation of salicylic acid biosynthetic process
PO>P	AT4G25800	Anche102Chr1g0035110.1	regulation of salicylic acid biosynthetic process
PO>P	AT5G62570	Anche102Scf0010g0000560.1	regulation of salicylic acid biosynthetic process
PO>P	AT1G73805	Anche102Chr3g0062530.1	regulation of salicylic acid metabolic process
PO>P	AT1G73805	Anche102Chr3g0062130.1	regulation of salicylic acid metabolic process
PO>P	AT3G52430	Anche102Chr7g0038620.1	regulation of salicylic acid metabolic process
PO>P	AT4G25800	Anche102Chr1g0035110.1	regulation of salicylic acid metabolic process
PO>P	AT5G62570	Anche102Scf0010g0000560.1	regulation of salicylic acid metabolic process
PO>P	AT1G65690	Anche102Chr7g0035040.1	regulation of secondary metabolic process
PO>P	AT2G44130	Anche102Chr5g0018570.1	regulation of secondary metabolic process
PO>P	AT2G44130	Anche102Scf0083g0000040.1	regulation of secondary metabolic process
PO>P	AT3G52430	Anche102Chr7g0038620.1	regulation of secondary metabolic process
PO>P	AT4G18780	Anche102Chr7g0023690.1	regulation of secondary metabolic process
PO>P	AT5G04760	Anche102Chr3g0049560.1	regulation of secondary metabolic process
PO>P	AT5G20230	Anche102Chr4g0010770.1	regulation of secondary metabolic process
PO>P	AT5G20230	Anche102Chr4g0011030.1	regulation of secondary metabolic process
PO>P	AT5G20230	Anche102Chr4g0010780.1	regulation of secondary metabolic process
PO>P	AT2G32460	Anche102Chr5g0048900.1	regulation of shoot system morphogenesis
PO>P	AT3G61460	Anche102Chr3g0037560.1	regulation of shoot system morphogenesis
PO>P	AT1G01720	Anche102Chr7g0037450.1	regulation of signal transduction
PO>P	AT1G10560	Anche102Chr2g0045420.1	regulation of signal transduction
PO>P	AT1G12990	Anche102Chr7g0001080.1	regulation of signal transduction
PO>P	AT1G15100	Anche102Chr3g0059000.1	regulation of signal transduction
PO>P	AT1G50640	Anche102Chr3g0030710.1	regulation of signal transduction
PO>P	AT1G50640	Anche102Chr3g0030790.1	regulation of signal transduction
PO>P	AT1G50640	Anche102Chr2g0055500.1	regulation of signal transduction
PO>P	AT1G74950	Anche102Chr6g0061710.1	regulation of signal transduction
PO>P	AT1G74950	Anche102Chr6g0061580.1	regulation of signal transduction
PO>P	AT1G76650	Anche102Chr5g0044570.1	regulation of signal transduction
PO>P	AT1G78570	Anche102Chr7g0022360.1	regulation of signal transduction
PO>P	AT2G28500	Anche102Chr6g0070790.1	regulation of signal transduction
PO>P	AT2G32460	Anche102Chr5g0048900.1	regulation of signal transduction
PO>P	AT2G34600	Anche102Chr5g0007830.1	regulation of signal transduction
PO>P	AT2G44130	Anche102Chr5g0018570.1	regulation of signal transduction
PO>P	AT2G44130	Anche102Scf0083g0000040.1	regulation of signal transduction
PO>P	AT3G15210	Anche102Chr5g0008840.1	regulation of signal transduction
PO>P	AT3G24550	Anche102Scf0006g0000950.1	regulation of signal transduction
PO>P	AT3G50060	Anche102Chr1g0102030.1	regulation of signal transduction
PO>P	AT3G51550	Anche102Scf0006g0000250.1	regulation of signal transduction
PO>P	AT3G52430	Anche102Chr7g0038620.1	regulation of signal transduction
PO>P	AT3G56880	Anche102Chr6g0044500.1	regulation of signal transduction
PO>P	AT3G56880	Anche102Chr6g0044780.1	regulation of signal transduction
PO>P	AT4G12040	Anche102Chr1g0002140.1	regulation of signal transduction
PO>P	AT4G17900	Anche102Scf0001g0001610.1	regulation of signal transduction
PO>P	AT4G23810	Anche102Chr6g0001180.1	regulation of signal transduction
PO>P	AT4G32020	Anche102Chr2g0057550.1	regulation of signal transduction
PO>P	AT4G34410	Anche102Chr7g0042700.1	regulation of signal transduction
PO>P	AT4G34410	Anche102Chr7g0041980.1	regulation of signal transduction
PO>P	AT5G22090	Anche102Chr1g0098110.1	regulation of signal transduction
PO>P	AT5G25930	Anche102Chr6g0017490.1	regulation of signal transduction
PO>P	AT5G25930	Anche102Chr6g0017660.1	regulation of signal transduction
PO>P	AT5G47710	Anche102Chr4g0028920.1	regulation of signal transduction
PO>P	AT5G58430	Anche102Chr5g0065870.1	regulation of signal transduction
PO>P	AT5G58430	Anche102Chr5g0065880.1	regulation of signal transduction
PO>P	AT5G67300	Anche102Chr4g0058230.1	regulation of signal transduction
PO>P	AT5G67300	Anche102Chr6g0058610.1	regulation of signal transduction
PO>P	AT1G01720	Anche102Chr7g0037450.1	regulation of signaling
PO>P	AT1G10560	Anche102Chr2g0045420.1	regulation of signaling
PO>P	AT1G12990	Anche102Chr7g0001080.1	regulation of signaling
PO>P	AT1G15100	Anche102Chr3g0059000.1	regulation of signaling
PO>P	AT1G50640	Anche102Chr3g0030710.1	regulation of signaling
PO>P	AT1G50640	Anche102Chr3g0030790.1	regulation of signaling
PO>P	AT1G50640	Anche102Chr2g0055500.1	regulation of signaling
PO>P	AT1G70090	Anche102Scf0010g0000330.1	regulation of signaling
PO>P	AT1G74950	Anche102Chr6g0061710.1	regulation of signaling
PO>P	AT1G74950	Anche102Chr6g0061580.1	regulation of signaling
PO>P	AT1G76650	Anche102Chr5g0044570.1	regulation of signaling
PO>P	AT1G78570	Anche102Chr7g0022360.1	regulation of signaling
PO>P	AT2G28500	Anche102Chr6g0070790.1	regulation of signaling
PO>P	AT2G32460	Anche102Chr5g0048900.1	regulation of signaling
PO>P	AT2G34600	Anche102Chr5g0007830.1	regulation of signaling
PO>P	AT2G40095	Anche102Scf0022g0000830.1	regulation of signaling
PO>P	AT2G44130	Anche102Chr5g0018570.1	regulation of signaling
PO>P	AT2G44130	Anche102Scf0083g0000040.1	regulation of signaling
PO>P	AT3G06890	Anche102Chr1g0039360.1	regulation of signaling
PO>P	AT3G15210	Anche102Chr5g0008840.1	regulation of signaling
PO>P	AT3G24550	Anche102Scf0006g0000950.1	regulation of signaling
PO>P	AT3G50060	Anche102Chr1g0102030.1	regulation of signaling
PO>P	AT3G51550	Anche102Scf0006g0000250.1	regulation of signaling
PO>P	AT3G52430	Anche102Chr7g0038620.1	regulation of signaling
PO>P	AT3G56880	Anche102Chr6g0044500.1	regulation of signaling
PO>P	AT3G56880	Anche102Chr6g0044780.1	regulation of signaling
PO>P	AT4G12040	Anche102Chr1g0002140.1	regulation of signaling
PO>P	AT4G17900	Anche102Scf0001g0001610.1	regulation of signaling
PO>P	AT4G23810	Anche102Chr6g0001180.1	regulation of signaling
PO>P	AT4G32020	Anche102Chr2g0057550.1	regulation of signaling
PO>P	AT4G34410	Anche102Chr7g0042700.1	regulation of signaling
PO>P	AT4G34410	Anche102Chr7g0041980.1	regulation of signaling
PO>P	AT5G22090	Anche102Chr1g0098110.1	regulation of signaling
PO>P	AT5G25930	Anche102Chr6g0017490.1	regulation of signaling
PO>P	AT5G25930	Anche102Chr6g0017660.1	regulation of signaling
PO>P	AT5G47710	Anche102Chr4g0028920.1	regulation of signaling
PO>P	AT5G58430	Anche102Chr5g0065870.1	regulation of signaling
PO>P	AT5G58430	Anche102Chr5g0065880.1	regulation of signaling
PO>P	AT5G67300	Anche102Chr4g0058230.1	regulation of signaling
PO>P	AT5G67300	Anche102Chr6g0058610.1	regulation of signaling
PO>P	AT1G32640	Anche102Scf0001g0001460.1	regulation of small molecule metabolic process
PO>P	AT1G65690	Anche102Chr7g0035040.1	regulation of small molecule metabolic process
PO>P	AT1G73805	Anche102Chr3g0062530.1	regulation of small molecule metabolic process
PO>P	AT1G73805	Anche102Chr3g0062130.1	regulation of small molecule metabolic process
PO>P	AT3G52430	Anche102Chr7g0038620.1	regulation of small molecule metabolic process
PO>P	AT4G13830	Anche102Chr1g0008180.1	regulation of small molecule metabolic process
PO>P	AT4G18780	Anche102Chr7g0023690.1	regulation of small molecule metabolic process
PO>P	AT4G25800	Anche102Chr1g0035110.1	regulation of small molecule metabolic process
PO>P	AT4G34410	Anche102Chr7g0042700.1	regulation of small molecule metabolic process
PO>P	AT4G34410	Anche102Chr7g0041980.1	regulation of small molecule metabolic process
PO>P	AT5G04760	Anche102Chr3g0049560.1	regulation of small molecule metabolic process
PO>P	AT5G62570	Anche102Scf0010g0000560.1	regulation of small molecule metabolic process
PO>P	AT2G32460	Anche102Chr5g0048900.1	regulation of unidimensional cell growth
PO>P	AT3G10340	Anche102Chr1g0020320.1	regulation of unidimensional cell growth
PO>P	AT3G10340	Anche102Chr1g0019870.1	regulation of unidimensional cell growth
PO>P	AT3G22530	Anche102Chr3g0045780.1	regulation of unidimensional cell growth
PO>P	AT3G50310	Anche102Chr2g0023200.1	regulation of unidimensional cell growth
PO>P	AT4G20260	Anche102Chr7g0021050.1	regulation of unidimensional cell growth
PO>P	AT4G39110	Anche102Chr7g0145320.1	regulation of unidimensional cell growth
PO>P	AT1G12990	Anche102Chr7g0001080.1	response to auxin
PO>P	AT1G78570	Anche102Chr7g0022360.1	response to auxin
PO>P	AT2G14960	Anche102Chr4g0055380.1	response to auxin
PO>P	AT2G23810	Anche102Chr2g0038720.1	response to auxin
PO>P	AT2G23810	Anche102Chr2g0038700.1	response to auxin
PO>P	AT3G17600	Anche102Chr1g0111860.1	response to auxin
PO>P	AT3G50060	Anche102Chr1g0102030.1	response to auxin
PO>P	AT3G50410	Anche102Chr6g0095070.1	response to auxin
PO>P	AT4G00880	Anche102Chr3g0022280.1	response to auxin
PO>P	AT4G11280	Anche102Chr3g0034420.1	response to auxin
PO>P	AT4G11280	Anche102Chr3g0034290.1	response to auxin
PO>P	AT4G27280	Anche102Chr5g0029490.1	response to auxin
PO>P	AT4G27280	Anche102Chr5g0016160.1	response to auxin
PO>P	AT4G32690	Anche102Chr4g0016730.1	response to auxin
PO>P	AT4G34410	Anche102Chr7g0042700.1	response to auxin
PO>P	AT4G34410	Anche102Chr7g0041980.1	response to auxin
PO>P	AT5G43700	Anche102Chr3g0011550.1	response to auxin
PO>P	AT5G47230	Anche102Chr4g0080640.1	response to auxin
PO>P	AT5G47230	Anche102Chr2g0008120.1	response to auxin
PO>P	AT5G53590	Anche102Chr1g0099560.1	response to auxin
PO>P	AT5G63160	Anche102Chr7g0070840.1	response to auxin
PO>P	AT5G63160	Anche102Chr7g0070890.1	response to auxin
PO>P	AT5G63160	Anche102Chr7g0070980.1	response to auxin
PO>P	AT5G67300	Anche102Chr4g0058230.1	response to auxin
PO>P	AT5G67300	Anche102Chr6g0058610.1	response to auxin
PO>P	AT1G67070	Anche102Chr7g0120680.1	response to cadmium ion
PO>P	AT1G70170	Anche102Scf0010g0000790.1	response to cadmium ion
PO>P	AT1G71050	Anche102Chr6g0066910.1	response to cadmium ion
PO>P	AT2G19110	Anche102Scf0010g0001890.1	response to cadmium ion
PO>P	AT5G17450	Anche102Chr3g0059660.1	response to cadmium ion
PO>P	AT1G01140	Anche102Chr3g0039020.1	response to carbohydrate
PO>P	AT1G01140	Anche102Chr3g0038700.1	response to carbohydrate
PO>P	AT1G67070	Anche102Chr7g0120680.1	response to carbohydrate
PO>P	AT3G29400	Anche102Chr2g0050210.1	response to carbohydrate
PO>P	AT3G52430	Anche102Chr7g0038620.1	response to carbohydrate
PO>P	AT4G20260	Anche102Chr7g0021050.1	response to carbohydrate
PO>P	AT5G58430	Anche102Chr5g0065870.1	response to carbohydrate
PO>P	AT5G58430	Anche102Chr5g0065880.1	response to carbohydrate
PO>P	AT5G64930	Anche102Chr1g0054260.1	response to carbohydrate
PO>P	AT2G37430	Anche102Scf0049g0000300.1	response to chitin
PO>P	AT2G37430	Anche102Chr6g0073890.1	response to chitin
PO>P	AT3G45640	Anche102Chr6g0070940.1	response to chitin
PO>P	AT3G61460	Anche102Chr3g0037560.1	response to chitin
PO>P	AT1G01720	Anche102Chr7g0037450.1	response to decreased oxygen levels
PO>P	AT1G35140	Anche102Chr1g0105570.1	response to decreased oxygen levels
PO>P	AT1G61340	Anche102Chr1g0059790.1	response to decreased oxygen levels
PO>P	AT1G61340	Anche102Chr1g0060020.1	response to decreased oxygen levels
PO>P	AT1G73500	Anche102Chr1g0016030.1	response to decreased oxygen levels
PO>P	AT1G76650	Anche102Chr5g0044570.1	response to decreased oxygen levels
PO>P	AT2G15760	Anche102Chr1g0101960.1	response to decreased oxygen levels
PO>P	AT2G22500	Anche102Chr1g0102700.1	response to decreased oxygen levels
PO>P	AT2G22500	Anche102Chr7g0045460.1	response to decreased oxygen levels
PO>P	AT2G26190	Anche102Chr7g0141700.1	response to decreased oxygen levels
PO>P	AT2G40000	Anche102Chr7g0027340.1	response to decreased oxygen levels
PO>P	AT3G02550	Anche102Chr3g0060670.1	response to decreased oxygen levels
PO>P	AT3G02550	Anche102Chr3g0060730.1	response to decreased oxygen levels
PO>P	AT3G03280	Anche102Chr6g0067580.1	response to decreased oxygen levels
PO>P	AT3G03280	Anche102Chr3g0059380.1	response to decreased oxygen levels
PO>P	AT3G13310	Anche102Chr4g0029280.1	response to decreased oxygen levels
PO>P	AT3G13310	Anche102Chr4g0029530.1	response to decreased oxygen levels
PO>P	AT3G13310	Anche102Scf0007g0000820.1	response to decreased oxygen levels
PO>P	AT3G15210	Anche102Chr5g0008840.1	response to decreased oxygen levels
PO>P	AT3G52430	Anche102Chr7g0038620.1	response to decreased oxygen levels
PO>P	AT3G56880	Anche102Chr6g0044500.1	response to decreased oxygen levels
PO>P	AT3G56880	Anche102Chr6g0044780.1	response to decreased oxygen levels
PO>P	AT4G11660	Anche102Chr1g0000460.1	response to decreased oxygen levels
PO>P	AT4G24570	Anche102Chr1g0102710.1	response to decreased oxygen levels
PO>P	AT4G27280	Anche102Chr5g0029490.1	response to decreased oxygen levels
PO>P	AT4G27280	Anche102Chr5g0016160.1	response to decreased oxygen levels
PO>P	AT4G30440	Anche102Chr2g0020530.1	response to decreased oxygen levels
PO>P	AT4G32690	Anche102Chr4g0016730.1	response to decreased oxygen levels
PO>P	AT5G05410	Anche102Chr5g0066370.1	response to decreased oxygen levels
PO>P	AT5G20230	Anche102Chr4g0010770.1	response to decreased oxygen levels
PO>P	AT5G20230	Anche102Chr4g0011030.1	response to decreased oxygen levels
PO>P	AT5G20230	Anche102Chr4g0010780.1	response to decreased oxygen levels
PO>P	AT5G27760	Anche102Chr3g0044780.1	response to decreased oxygen levels
PO>P	AT5G42050	Anche102Chr7g0059500.1	response to decreased oxygen levels
PO>P	AT5G45340	Anche102Chr3g0063050.1	response to decreased oxygen levels
PO>P	AT5G47530	Anche102Chr2g0053230.1	response to decreased oxygen levels
PO>P	AT5G54470	Anche102Chr5g0016280.1	response to decreased oxygen levels
PO>P	AT1G01490	Anche102Chr3g0034510.1	response to ethylene
PO>P	AT1G28360	Anche102Chr5g0008780.1	response to ethylene
PO>P	AT1G50640	Anche102Chr3g0030710.1	response to ethylene
PO>P	AT1G50640	Anche102Chr3g0030790.1	response to ethylene
PO>P	AT1G50640	Anche102Chr2g0055500.1	response to ethylene
PO>P	AT1G73500	Anche102Chr1g0016030.1	response to ethylene
PO>P	AT1G78080	Anche102Chr1g0107370.1	response to ethylene
PO>P	AT1G78080	Anche102Chr1g0107310.1	response to ethylene
PO>P	AT1G78080	Anche102Chr1g0106640.1	response to ethylene
PO>P	AT1G78080	Anche102Chr7g0050460.2	response to ethylene
PO>P	AT1G78080	Anche102Chr7g0050460.1	response to ethylene
PO>P	AT3G15210	Anche102Chr5g0008840.1	response to ethylene
PO>P	AT3G16770	Anche102Chr1g0037190.1	response to ethylene
PO>P	AT3G23220	Anche102Scf0015g0001110.1	response to ethylene
PO>P	AT3G23240	Anche102Scf0013g0001080.1	response to ethylene
PO>P	AT3G51550	Anche102Scf0006g0000250.1	response to ethylene
PO>P	AT3G52430	Anche102Chr7g0038620.1	response to ethylene
PO>P	AT4G02380	Anche102Chr1g0080250.1	response to ethylene
[truncated: 480 more rows]

## Sheet: Table S9
Table S9. Enriched genes in pistils containing the early-developing seeds (PS) vs pistils without early-developing seeds (P) in wild-type Annona at 4 days after pollination (DAP)
Condition	ID	Description	GeneRatio	BgRatio	pvalue	p.adjust	qvalue	geneID	Count
PO>P	GO:0048437	floral organ development	7/79	301/25790	3.8885e+09	3.8885e+09	40829228394371	AT1G13710/AT2G45650/AT1G23420/AT5G23260/AT4G37810/AT5G07280/AT5G13790	7
PO>P	GO:0006357	regulation of transcription by RNA polymerase II	7/79	488/25790	745603905597951	745603905597951	284685127591945	AT1G46264/AT1G05830/AT2G45650/AT5G04290/AT5G23260/AT1G69120/AT5G13790	7
PO>P	GO:0006721	terpenoid metabolic process	6/79	282/25790	230845547395863	230845547395863	161591883177104	AT3G21420/AT1G15550/AT5G51810/AT1G30040/AT1G05160/AT5G13790	6
PO>P	GO:0006720	isoprenoid metabolic process	6/79	342/25790	641491144042637	641491144042637	269426280497908	AT3G21420/AT1G15550/AT5G51810/AT1G30040/AT1G05160/AT5G13790	6
PO>P	GO:0009685	gibberellin metabolic process	5/79	40/25790	1.43501e+07	1.43501e+07	6.02706e+09	AT1G15550/AT5G51810/AT1G30040/AT1G05160/AT5G13790	5
PO>P	GO:0016101	diterpenoid metabolic process	5/79	76/25790	3.69693e+08	3.69693e+08	556054165079791	AT1G15550/AT5G51810/AT1G30040/AT1G05160/AT5G13790	5
PO>P	GO:0016114	terpenoid biosynthetic process	5/79	198/25790	36064238438193	36064238438193	216385430629158	AT3G21420/AT1G15550/AT5G51810/AT1G30040/AT1G05160	5
PO>P	GO:0008299	isoprenoid biosynthetic process	5/79	237/25790	814593902451087	814593902451087	28510786585788	AT3G21420/AT1G15550/AT5G51810/AT1G30040/AT1G05160	5
PO>P	GO:0098660	inorganic ion transmembrane transport	5/79	266/25790	1360740787204	1360740787204	336258645692098	AT3G63380/AT4G00900/AT2G38290/AT1G52190/AT3G53720	5
PO>P	GO:0010073	meristem maintenance	5/79	280/25790	170445337305824	170445337305824	397705787046922	AT1G13710/AT1G69120/AT4G37810/AT5G09970/AT5G11420	5
PO>P	GO:0048646	anatomical structure formation involved in morphogenesis	5/79	303/25790	240195957344637	240195957344637	45358946250457	AT1G33430/AT1G26780/AT1G13710/AT5G07280/AT5G53950	5
PO>P	GO:0009826	unidimensional cell growth	5/79	485/25790	166527850091901	166527850091901	137140582428624	AT1G75750/AT5G51810/AT5G35700/AT4G39110/AT3G42880	5
PO>P	GO:0009686	gibberellin biosynthetic process	4/79	35/25790	3.97182e+08	3.97182e+08	556054165079791	AT1G15550/AT5G51810/AT1G30040/AT1G05160	4
PO>P	GO:0016102	diterpenoid biosynthetic process	4/79	69/25790	6.0599e+09	6.0599e+09	509031431050178	AT1G15550/AT5G51810/AT1G30040/AT1G05160	4
PO>P	GO:0045944	positive regulation of transcription by RNA polymerase II	4/79	184/25790	248394229466788	248394229466788	45358946250457	AT2G45650/AT5G23260/AT1G69120/AT5G13790	4
PO>P	GO:0022603	regulation of anatomical structure morphogenesis	4/79	210/25790	398636993680553	398636993680553	64395206671474	AT5G23260/AT4G39110/AT3G42880/AT5G53950	4
PO>P	GO:0098662	inorganic cation transmembrane transport	4/79	215/25790	433274231033808	433274231033808	649911346550711	AT3G63380/AT4G00900/AT2G38290/AT3G53720	4
PO>P	GO:0048438	floral whorl development	4/79	237/25790	609869683106321	609869683106321	788013991597486	AT1G23420/AT5G23260/AT4G37810/AT5G07280	4
PO>P	GO:0006812	monoatomic cation transport	4/79	314/25790	158613017273822	158613017273822	137140582428624	AT3G63380/AT4G00900/AT1G15520/AT3G53720	4
PO>P	GO:0048638	regulation of developmental growth	4/79	317/25790	163671171250655	163671171250655	137140582428624	AT1G13710/AT5G09970/AT4G39110/AT3G42880	4
PO>P	GO:0048588	developmental cell growth	4/79	318/25790	16537953423079	16537953423079	137140582428624	AT5G23210/AT5G35700/AT4G39110/AT3G42880	4
PO>P	GO:0055086	nucleobase-containing small molecule metabolic process	4/79	369/25790	26776466047384	26776466047384	190612131184767	AT4G32180/AT2G22570/AT3G11340/AT5G12200	4
PO>P	GO:0006811	monoatomic ion transport	4/79	382/25790	298791036127811	298791036127811	194456757013672	AT3G63380/AT4G00900/AT1G15520/AT3G53720	4
PO>P	GO:0009555	pollen development	4/79	384/25790	303746068081877	303746068081877	194456757013672	AT1G33430/AT1G06520/AT5G07280/AT4G39110	4
PO>P	GO:0040008	regulation of growth	4/79	405/25790	358722935539095	358722935539095	196241411738912	AT1G13710/AT5G09970/AT4G39110/AT3G42880	4
PO>P	GO:1901615	organic hydroxy compound metabolic process	4/79	425/25790	416119290929749	416119290929749	196241411738912	AT5G33340/AT2G15490/AT5G23260/AT1G05160	4
PO>P	GO:0048468	cell development	4/79	426/25790	419118584222349	419118584222349	196241411738912	AT5G23210/AT5G35700/AT4G39110/AT3G42880	4
PO>P	GO:0048481	plant ovule development	3/79	69/25790	125316183551738	125316183551738	336258645692098	AT1G23420/AT5G23260/AT4G37810	3
PO>P	GO:0035670	plant-type ovary development	3/79	71/25790	136104689922992	136104689922992	336258645692098	AT1G23420/AT5G23260/AT4G37810	3
PO>P	GO:0048440	carpel development	3/79	95/25790	312721855358169	312721855358169	547263246876797	AT1G23420/AT5G23260/AT4G37810	3
PO>P	GO:0045165	cell fate commitment	3/79	106/25790	425505707694139	425505707694139	649911346550711	AT1G23420/AT5G07280/AT3G54220	3
PO>P	GO:0048467	gynoecium development	3/79	111/25790	483921919161158	483921919161158	700852434647194	AT1G23420/AT5G23260/AT4G37810	3
PO>P	GO:0022604	regulation of cell morphogenesis	3/79	115/25790	533975657605498	533975657605498	747565920647697	AT5G23260/AT4G39110/AT3G42880	3
PO>P	GO:0009739	response to gibberellin	3/79	139/25790	898957701898211	898957701898211	938374320369953	AT1G75750/AT1G15550/AT5G51810	3
PO>P	GO:1905393	plant organ formation	3/79	154/25790	118582255700066	118582255700066	113192153168245	AT1G13710/AT5G07280/AT5G53950	3
PO>P	GO:0040029	epigenetic regulation of gene expression	3/79	177/25790	171723540505967	171723540505967	138699782716358	AT1G05830/AT5G04290/AT5G11470	3
PO>P	GO:0009860	pollen tube growth	3/79	191/25790	209606397696558	209606397696558	163027198208434	AT5G35700/AT4G39110/AT3G42880	3
PO>P	GO:0043414	macromolecule methylation	3/79	195/25790	221205994620971	221205994620971	165904495965728	AT5G04290/AT5G11470/AT1G60230	3
PO>P	GO:0098655	monoatomic cation transmembrane transport	3/79	212/25790	274356897928904	274356897928904	192049828550233	AT3G63380/AT4G00900/AT3G53720	3
PO>P	GO:0009932	cell tip growth	3/79	232/25790	34484145069481	34484145069481	196241411738912	AT5G35700/AT4G39110/AT3G42880	3
PO>P	GO:0034220	monoatomic ion transmembrane transport	3/79	235/25790	356149952528961	356149952528961	196241411738912	AT3G63380/AT4G00900/AT3G53720	3
PO>P	GO:0030001	metal ion transport	3/79	242/25790	383276285656819	383276285656819	196241411738912	AT3G63380/AT4G00900/AT1G15520	3
PO>P	GO:0032259	methylation	3/79	248/25790	407346938644879	407346938644879	196241411738912	AT5G04290/AT5G11470/AT1G60230	3
PO>P	GO:1901617	organic hydroxy compound biosynthetic process	3/79	251/25790	419664099818824	419664099818824	196241411738912	AT2G15490/AT5G23260/AT1G05160	3
PO>P	GO:0031668	cellular response to extracellular stimulus	3/79	260/25790	457733755044318	457733755044318	198602603028809	AT3G63380/AT1G15520/AT5G12200	3
PO>P	GO:0006338	chromatin remodeling	3/79	263/25790	470793623100711	470793623100711	198602603028809	AT1G05830/AT5G04290/AT5G11470	3
PO>P	GO:0048868	pollen tube development	3/79	265/25790	479602225158436	479602225158436	198602603028809	AT5G35700/AT4G39110/AT3G42880	3
PO>P	GO:0071496	cellular response to external stimulus	3/79	267/25790	488492131832458	488492131832458	198602603028809	AT3G63380/AT1G15520/AT5G12200	3
PO>P	GO:0016103	diterpenoid catabolic process	2/79	11/25790	500515052862518	500515052862518	233573691335842	AT1G30040/AT5G13790	2
PO>P	GO:0045487	gibberellin catabolic process	2/79	11/25790	500515052862518	500515052862518	233573691335842	AT1G30040/AT5G13790	2
PO>P	GO:0048859	formation of anatomical boundary	2/79	16/25790	108123328528632	108123328528632	324369985585896	AT1G26780/AT5G53950	2
PO>P	GO:0090691	formation of plant organ boundary	2/79	16/25790	108123328528632	108123328528632	324369985585896	AT1G26780/AT5G53950	2
PO>P	GO:0016115	terpenoid catabolic process	2/79	21/25790	187346666282997	187346666282997	414134735993993	AT1G30040/AT5G13790	2
PO>P	GO:0006857	oligopeptide transport	2/79	23/25790	224814309481218	224814309481218	449628618962436	AT2G26690/AT4G26590	2
PO>P	GO:0015833	peptide transport	2/79	23/25790	224814309481218	224814309481218	449628618962436	AT2G26690/AT4G26590	2
PO>P	GO:0008300	isoprenoid catabolic process	2/79	28/25790	332575687246155	332575687246155	558727154573541	AT1G30040/AT5G13790	2
PO>P	GO:0008356	asymmetric cell division	2/79	39/25790	63791608843606	63791608843606	788013991597486	AT1G46264/AT3G54220	2
PO>P	GO:0010025	wax biosynthetic process	2/79	39/25790	63791608843606	63791608843606	788013991597486	AT1G02205/AT3G16090	2
PO>P	GO:0031507	heterochromatin formation	2/79	39/25790	63791608843606	63791608843606	788013991597486	AT5G04290/AT5G11470	2
PO>P	GO:0010166	wax metabolic process	2/79	40/25790	670164967608886	670164967608886	804197961130663	AT1G02205/AT3G16090	2
PO>P	GO:0001708	cell fate specification	2/79	42/25790	736842044295327	736842044295327	859649051677882	AT5G07280/AT3G54220	2
PO>P	GO:0070828	heterochromatin organization	2/79	43/25790	77126097064482	77126097064482	875485426137363	AT5G04290/AT5G11470	2
PO>P	GO:0042886	amide transport	2/79	45/25790	842236578465319	842236578465319	930893060409037	AT2G26690/AT4G26590	2
PO>P	GO:0080092	regulation of pollen tube growth	2/79	46/25790	878784114042758	878784114042758	938374320369953	AT4G39110/AT3G42880	2
PO>P	GO:1901570	fatty acid derivative biosynthetic process	2/79	47/25790	916032074646859	916032074646859	938374320369953	AT1G02205/AT3G16090	2
PO>P	GO:0070588	calcium ion transmembrane transport	2/79	52/25790	111262072370521	111262072370521	111262072370521	AT3G63380/AT4G00900	2
PO>P	GO:0042743	hydrogen peroxide metabolic process	2/79	53/25790	115397700221581	115397700221581	112714032774567	AT3G17070/AT5G33340	2
PO>P	GO:1901568	fatty acid derivative metabolic process	2/79	56/25790	128204356316252	128204356316252	118498126246065	AT1G02205/AT3G16090	2
PO>P	GO:0006305	DNA alkylation	2/79	57/25790	132605046037263	132605046037263	118498126246065	AT5G04290/AT5G11470	2
PO>P	GO:0006306	DNA methylation	2/79	57/25790	132605046037263	132605046037263	118498126246065	AT5G04290/AT5G11470	2
PO>P	GO:0018958	phenol-containing compound metabolic process	2/79	69/25790	190375819359107	190375819359107	150863856850613	AT5G33340/AT5G23260	2
PO>P	GO:0010075	regulation of meristem growth	2/79	74/25790	217044456898321	217044456898321	165743039813263	AT1G13710/AT5G09970	2
PO>P	GO:0045814	negative regulation of gene expression, epigenetic	2/79	76/25790	228121647959955	228121647959955	168089635338914	AT5G04290/AT5G11470	2
PO>P	GO:0006816	calcium ion transport	2/79	81/25790	25681119356142	25681119356142	185966726372063	AT3G63380/AT4G00900	2
PO>P	GO:0006304	DNA modification	2/79	89/25790	305574903878627	305574903878627	194456757013672	AT5G04290/AT5G11470	2
PO>P	GO:0051510	regulation of unidimensional cell growth	2/79	89/25790	305574903878627	305574903878627	194456757013672	AT4G39110/AT3G42880	2
PO>P	GO:0035266	meristem growth	2/79	98/25790	364430713840969	364430713840969	196241411738912	AT1G13710/AT5G09970	2
PO>P	GO:0009933	meristem structural organization	2/79	100/25790	37805892326585	37805892326585	196241411738912	AT1G69120/AT5G53950	2
PO>P	GO:0010114	response to red light	2/79	102/25790	391880620839984	391880620839984	196241411738912	AT1G15550/AT1G30040	2
PO>P	GO:0051240	positive regulation of multicellular organismal process	2/79	106/25790	420093262452889	420093262452889	196241411738912	AT1G13710/AT2G45650	2
PO>P	GO:0009699	phenylpropanoid biosynthetic process	2/79	114/25790	478718470973445	478718470973445	198602603028809	AT3G49690/AT5G23260	2
PO>P	GO:0044242	cellular lipid catabolic process	2/79	115/25790	486246274605531	486246274605531	198602603028809	AT1G30040/AT5G13790	2
PO>P	GO:0046113	nucleobase catabolic process	1/79	10/25790	302184146805724	302184146805724	194456757013672	AT5G12200	1
PO>P	GO:1904276	regulation of wax biosynthetic process	1/79	10/25790	302184146805724	302184146805724	194456757013672	AT3G16090	1
PO>P	GO:0048448	stamen morphogenesis	1/79	11/25790	331902046433434	331902046433434	196241411738912	AT5G07280	1
PO>P	GO:0010047	fruit dehiscence	1/79	12/25790	361530028059242	361530028059242	196241411738912	AT5G13790	1
PO>P	GO:0010405	arabinogalactan protein metabolic process	1/79	12/25790	361530028059242	361530028059242	196241411738912	AT1G33430	1
PO>P	GO:0080060	integument development	1/79	12/25790	361530028059242	361530028059242	196241411738912	AT5G23260	1
PO>P	GO:0010310	regulation of hydrogen peroxide metabolic process	1/79	13/25790	391068360272112	391068360272112	196241411738912	AT5G33340	1
PO>P	GO:0010384	cell wall proteoglycan metabolic process	1/79	13/25790	391068360272112	391068360272112	196241411738912	AT1G33430	1
PO>P	GO:0010404	cell wall hydroxyproline-rich glycoprotein metabolic process	1/79	13/25790	391068360272112	391068360272112	196241411738912	AT1G33430	1
PO>P	GO:0015937	coenzyme A biosynthetic process	1/79	13/25790	391068360272112	391068360272112	196241411738912	AT4G32180	1
PO>P	GO:0006029	proteoglycan metabolic process	1/79	14/25790	420517310869096	420517310869096	196241411738912	AT1G33430	1
PO>P	GO:0010072	primary shoot apical meristem specification	1/79	14/25790	420517310869096	420517310869096	196241411738912	AT5G53950	1
PO>P	GO:0019363	pyridine nucleotide biosynthetic process	1/79	14/25790	420517310869096	420517310869096	196241411738912	AT2G22570	1
PO>P	GO:0048587	regulation of short-day photoperiodism, flowering	1/79	14/25790	420517310869096	420517310869096	196241411738912	AT5G13790	1
PO>P	GO:0048639	positive regulation of developmental growth	1/79	15/25790	449877146857663	449877146857663	198602603028809	AT1G13710	1
PO>P	GO:0072529	pyrimidine-containing compound catabolic process	1/79	15/25790	449877146857663	449877146857663	198602603028809	AT5G12200	1
PO>P	GO:0015936	coenzyme A metabolic process	1/79	16/25790	479148134457984	479148134457984	198602603028809	AT4G32180	1
PO>P	GO:0072595	maintenance of protein localization in organelle	1/79	16/25790	479148134457984	479148134457984	198602603028809	AT3G54220	1
PO<P	GO:0016102	diterpenoid biosynthetic process	3/27	69/25790	5.11977e+09	5.11977e+09	298626584730339	AT5G25900/AT5G23960/AT4G16730	3
PO<P	GO:0016101	diterpenoid metabolic process	3/27	76/25790	6.83603e+09	6.83603e+09	298626584730339	AT5G25900/AT5G23960/AT4G16730	3
PO<P	GO:0016114	terpenoid biosynthetic process	3/27	198/25790	113807019378337	113807019378337	189855856835288	AT5G25900/AT5G23960/AT4G16730	3
PO<P	GO:0008299	isoprenoid biosynthetic process	3/27	237/25790	190425729657281	190425729657281	237674218970742	AT5G25900/AT5G23960/AT4G16730	3
PO<P	GO:0006721	terpenoid metabolic process	3/27	282/25790	311547610504338	311547610504338	340242785156054	AT5G25900/AT5G23960/AT4G16730	3
PO<P	GO:0006720	isoprenoid metabolic process	3/27	342/25790	534039562724805	534039562724805	424165394317309	AT5G25900/AT5G23960/AT4G16730	3
PO<P	GO:0080027	response to herbivore	2/27	24/25790	287201500617762	287201500617762	836411387764009	AT3G04720/AT5G23960	2
PO<P	GO:0070417	cellular response to cold	2/27	35/25790	614766823362999	614766823362999	134278016681918	AT2G46210/AT5G13330	2
PO<P	GO:0042214	terpene metabolic process	2/27	51/25790	130382937826644	130382937826644	189855856835288	AT5G25900/AT5G23960	2
PO<P	GO:0120252	hydrocarbon metabolic process	2/27	88/25790	382234960823249	382234960823249	371058499980464	AT5G25900/AT5G23960	2
PO<P	GO:0015995	chlorophyll biosynthetic process	2/27	101/25790	500054680987435	500054680987435	424165394317309	AT2G06520/AT5G20630	2
PO<P	GO:0006779	porphyrin-containing compound biosynthetic process	2/27	112/25790	611175000288133	611175000288133	444978289683465	AT2G06520/AT5G20630	2
PO<P	GO:0009627	systemic acquired resistance	2/27	135/25790	876287792073922	876287792073922	588922159855349	AT3G04720/AT1G29660	2
PO<P	GO:0045017	glycerolipid biosynthetic process	2/27	143/25790	978594298865765	978594298865765	610701705307207	AT3G10520/AT3G14270	2
PO<P	GO:0033014	tetrapyrrole biosynthetic process	2/27	150/25790	107227325335964	107227325335964	624552140553334	AT2G06520/AT5G20630	2
PO<P	GO:0046486	glycerolipid metabolic process	2/27	195/25790	176337369118551	176337369118551	76572832251499	AT3G10520/AT3G14270	2
PO<P	GO:0046148	pigment biosynthetic process	2/27	231/25790	242021880995323	242021880995323	76572832251499	AT2G06520/AT5G20630	2
PO<P	GO:0015994	chlorophyll metabolic process	2/27	238/25790	255799310506858	255799310506858	76572832251499	AT2G06520/AT5G20630	2
PO<P	GO:0009723	response to ethylene	2/27	273/25790	329316555359513	329316555359513	76572832251499	AT3G04720/AT5G13330	2
PO<P	GO:0006778	porphyrin-containing compound metabolic process	2/27	291/25790	369995258256986	369995258256986	76572832251499	AT2G06520/AT5G20630	2
PO<P	GO:0033013	tetrapyrrole metabolic process	2/27	323/25790	446816079074392	446816079074392	78510292686938	AT2G06520/AT5G20630	2
PO<P	GO:0010150	leaf senescence	2/27	324/25790	449305891883079	449305891883079	78510292686938	AT5G13180/AT2G35710	2
PO<P	GO:0034389	lipid droplet organization	1/27	11/25790	114582084592025	114582084592025	62567848823277	AT5G16550	1
PO<P	GO:0032506	cytokinetic process	1/27	15/25790	155933996989961	155933996989961	76572832251499	AT2G26180	1
PO<P	GO:2000038	regulation of stomatal complex development	1/27	16/25790	166245918700193	166245918700193	76572832251499	AT5G53210	1
PO<P	GO:0010052	guard cell differentiation	1/27	23/25790	238138669496146	238138669496146	76572832251499	AT5G53210	1
PO<P	GO:0090354	regulation of auxin metabolic process	1/27	23/25790	238138669496146	238138669496146	76572832251499	AT5G43270	1
PO<P	GO:0051762	sesquiterpene biosynthetic process	1/27	24/25790	248367654473963	248367654473963	76572832251499	AT5G23960	1
PO<P	GO:0051761	sesquiterpene metabolic process	1/27	25/25790	258586317569874	258586317569874	76572832251499	AT5G23960	1
PO<P	GO:0019432	triglyceride biosynthetic process	1/27	26/25790	268794668799281	268794668799281	76572832251499	AT3G10520	1
PO<P	GO:0010380	regulation of chlorophyll biosynthetic process	1/27	27/25790	278992718168262	278992718168262	76572832251499	AT5G20630	1
PO<P	GO:0050826	response to freezing	1/27	27/25790	278992718168262	278992718168262	76572832251499	AT5G13330	1
PO<P	GO:0046854	phosphatidylinositol phosphate biosynthetic process	1/27	28/25790	289180475673576	289180475673576	76572832251499	AT3G14270	1
PO<P	GO:0032350	regulation of hormone metabolic process	1/27	29/25790	299357951302675	299357951302675	76572832251499	AT5G43270	1
PO<P	GO:0046460	neutral lipid biosynthetic process	1/27	29/25790	299357951302675	299357951302675	76572832251499	AT3G10520	1
PO<P	GO:0046463	acylglycerol biosynthetic process	1/27	29/25790	299357951302675	299357951302675	76572832251499	AT3G10520	1
PO<P	GO:0019915	lipid storage	1/27	30/25790	3095251550337	3095251550337	76572832251499	AT5G16550	1
PO<P	GO:1901463	regulation of tetrapyrrole biosynthetic process	1/27	31/25790	319682096835487	319682096835487	76572832251499	AT5G20630	1
PO<P	GO:0006641	triglyceride metabolic process	1/27	33/25790	339965234480318	339965234480318	76572832251499	AT3G10520	1
PO<P	GO:0009686	gibberellin biosynthetic process	1/27	35/25790	36020744380232	36020744380232	76572832251499	AT5G25900	1
PO<P	GO:0010103	stomatal complex morphogenesis	1/27	35/25790	36020744380232	36020744380232	76572832251499	AT5G53210	1
PO<P	GO:0090056	regulation of chlorophyll metabolic process	1/27	35/25790	36020744380232	36020744380232	76572832251499	AT5G20630	1
PO<P	GO:0006638	neutral lipid metabolic process	1/27	37/25790	380408804218431	380408804218431	76572832251499	AT3G10520	1
PO<P	GO:0006639	acylglycerol metabolic process	1/27	37/25790	380408804218431	380408804218431	76572832251499	AT3G10520	1
PO<P	GO:0046246	terpene biosynthetic process	1/27	38/25790	39049419086411	39049419086411	76572832251499	AT5G23960	1
PO<P	GO:0009685	gibberellin metabolic process	1/27	40/25790	410634426504569	410634426504569	76572832251499	AT5G25900	1
PO<P	GO:0016106	sesquiterpenoid biosynthetic process	1/27	40/25790	410634426504569	410634426504569	76572832251499	AT5G23960	1
PO<P	GO:0030148	sphingolipid biosynthetic process	1/27	40/25790	410634426504569	410634426504569	76572832251499	AT2G46210	1
PO<P	GO:0048506	regulation of timing of meristematic phase transition	1/27	41/25790	420689295261247	420689295261247	76572832251499	AT5G43270	1
PO<P	GO:0048510	regulation of timing of transition from vegetative to reproductive phase	1/27	41/25790	420689295261247	420689295261247	76572832251499	AT5G43270	1

## Sheet: Table S10
Table S10. Enriched genes in pistils containing the early-developing seeds (PS) vs pistils without early-developing seeds (P) in Annona ino at 4 days after pollination (DAP)
Condition	ID	Description	GeneRatio	BgRatio	pvalue	p.adjust	qvalue	geneID	Count
PO>P	GO:0009751	response to salicylic acid	22/285	431/25762	337612	337612	1.26385e+08	AT5G05140/AT1G15520/AT5G60900/AT1G21270/AT4G31800/AT5G22380/AT5G62770/AT3G15760/AT5G67300/AT4G23810/AT1G70740/AT5G25930/AT3G56880/AT1G76070/AT3G49780/AT5G36970/AT3G52430/AT5G63160/AT4G05030/AT1G70090/AT1G28480/AT2G40095	22
PO>P	GO:0023051	regulation of signaling	20/285	463/25762	2.68317e+07	2.68317e+07	3.86471e+09	AT4G12040/AT1G10560/AT1G50640/AT5G67300/AT1G30135/AT2G34600/AT2G32460/AT4G23810/AT5G25930/AT3G56880/AT1G74950/AT5G02800/AT1G12990/AT3G59390/AT1G01720/AT3G52430/AT4G17900/AT3G24550/AT1G70090/AT2G40095	20
PO>P	GO:0010646	regulation of cell communication	20/285	470/25762	3.4013e+07	3.4013e+07	4.1992e+09	AT4G12040/AT1G10560/AT1G50640/AT5G67300/AT1G30135/AT2G34600/AT2G32460/AT4G23810/AT5G25930/AT3G56880/AT1G74950/AT5G02800/AT1G12990/AT3G59390/AT1G01720/AT3G52430/AT4G17900/AT3G24550/AT1G70090/AT2G40095	20
PO>P	GO:0071407	cellular response to organic cyclic compound	19/285	335/25762	756801	756801	1.63509e+08	AT5G05140/AT5G60900/AT2G45760/AT2G39940/AT5G67300/AT1G70740/AT5G25930/AT1G34420/AT5G02800/AT1G76070/AT5G36970/AT3G52430/AT1G32640/AT4G17900/AT3G24550/AT1G70090/AT4G35230/AT1G28480/AT2G40095	19
PO>P	GO:0009966	regulation of signal transduction	18/285	451/25762	3.27315e+08	3.27315e+08	257153373982795	AT4G12040/AT1G10560/AT1G50640/AT5G67300/AT1G30135/AT2G34600/AT2G32460/AT4G23810/AT5G25930/AT3G56880/AT1G74950/AT5G02800/AT1G12990/AT3G59390/AT1G01720/AT3G52430/AT4G17900/AT3G24550	18
PO>P	GO:0071395	cellular response to jasmonic acid stimulus	16/285	217/25762	296233	296233	1.26385e+08	AT5G05140/AT4G03420/AT2G15760/AT5G60900/AT1G27350/AT2G39940/AT5G67300/AT1G30135/AT2G34600/AT4G23810/AT1G19210/AT1G74950/AT1G76070/AT3G52430/AT1G32640/AT1G28480	16
PO>P	GO:0071398	cellular response to fatty acid	16/285	223/25762	43873.1	43873.1	1.26385e+08	AT5G05140/AT4G03420/AT2G15760/AT5G60900/AT1G27350/AT2G39940/AT5G67300/AT1G30135/AT2G34600/AT4G23810/AT1G19210/AT1G74950/AT1G76070/AT3G52430/AT1G32640/AT1G28480	16
PO>P	GO:1901615	organic hydroxy compound metabolic process	15/285	421/25762	7.87904e+09	7.87904e+09	340457284081593	AT4G25800/AT5G62570/AT1G80460/AT5G04760/AT1G73805/AT5G45340/AT5G33340/AT3G14440/AT5G23260/AT5G40390/AT1G65690/AT3G52430/AT2G21940/AT5G43940/AT1G05160	15
PO>P	GO:0009867	jasmonic acid mediated signaling pathway	14/285	183/25762	1.83353e+06	1.83353e+06	3.16911e+08	AT5G05140/AT4G03420/AT5G60900/AT1G27350/AT2G39940/AT5G67300/AT1G30135/AT2G34600/AT4G23810/AT1G74950/AT1G76070/AT3G52430/AT1G32640/AT1G28480	14
PO>P	GO:0008219	cell death	14/285	257/25762	1.19299e+08	1.19299e+08	128874168251306	AT3G16770/AT2G15760/AT2G45760/AT4G35350/AT2G32460/AT5G25940/AT5G25930/AT1G34420/AT3G25070/AT3G52430/AT5G42050/AT1G29340/AT5G43940/AT5G47910	14
PO>P	GO:0036293	response to decreased oxygen levels	14/285	354/25762	4.50096e+09	4.50096e+09	235879673212705	AT2G15760/AT5G47530/AT5G27760/AT5G45340/AT5G20230/AT5G54470/AT3G56880/AT1G25560/AT3G49780/AT1G01720/AT3G52430/AT5G42050/AT5G47910/AT2G26190	14
PO>P	GO:0070482	response to oxygen levels	14/285	355/25762	4.64002e+09	4.64002e+09	235879673212705	AT2G15760/AT5G47530/AT5G27760/AT5G45340/AT5G20230/AT5G54470/AT3G56880/AT1G25560/AT3G49780/AT1G01720/AT3G52430/AT5G42050/AT5G47910/AT2G26190	14
PO>P	GO:0010150	leaf senescence	13/285	323/25762	7.03885e+09	7.03885e+09	337947277612892	AT5G16080/AT2G17220/AT2G45760/AT2G35980/AT3G15760/AT1G77450/AT4G23810/AT5G25930/AT1G18210/AT5G37600/AT1G34420/AT3G52430/AT2G40095	13
PO>P	GO:0001666	response to hypoxia	13/285	344/25762	132002110482945	132002110482945	495989623370699	AT2G15760/AT5G27760/AT5G45340/AT5G20230/AT5G54470/AT3G56880/AT1G25560/AT3G49780/AT1G01720/AT3G52430/AT5G42050/AT5G47910/AT2G26190	13
PO>P	GO:0090693	plant organ senescence	13/285	373/25762	290033365227818	290033365227818	100259954885069	AT5G16080/AT2G17220/AT2G45760/AT2G35980/AT3G15760/AT1G77450/AT4G23810/AT5G25930/AT1G18210/AT5G37600/AT1G34420/AT3G52430/AT2G40095	13
PO>P	GO:0044550	secondary metabolite biosynthetic process	13/285	399/25762	548104029238638	548104029238638	139316844583567	AT5G17330/AT2G15760/AT5G48930/AT5G20230/AT1G16500/AT5G23260/AT3G22240/AT2G38470/AT5G37540/AT3G45640/AT4G08850/AT3G52430/AT1G32640	13
PO>P	GO:0009408	response to heat	12/285	405/25762	197843088400593	197843088400593	284963465924363	AT1G15520/AT4G38580/AT2G47180/AT3G16770/AT3G19970/AT5G48570/AT5G67300/AT2G38470/AT1G78080/AT4G18880/AT5G43940/AT5G47910	12
PO>P	GO:0002237	response to molecule of bacterial origin	11/285	160/25762	1.8098e+08	1.8098e+08	173783514280139	AT5G60900/AT1G80460/AT4G31800/AT5G22380/AT5G62770/AT1G73805/AT5G25930/AT3G25070/AT4G08850/AT4G16820/AT1G16670	11
PO>P	GO:0044262	cellular carbohydrate metabolic process	11/285	456/25762	131997304389522	131997304389522	102768882791653	AT1G56560/AT4G25000/AT5G47530/AT1G80460/AT1G23870/AT5G40390/AT1G19300/AT5G01360/AT5G60920/AT1G78240/AT1G35910	11
PO>P	GO:1901617	organic hydroxy compound biosynthetic process	10/285	241/25762	376720868082925	376720868082925	123728151818807	AT4G25800/AT5G62570/AT5G04760/AT1G73805/AT3G14440/AT5G23260/AT5G40390/AT1G65690/AT3G52430/AT1G05160	10
PO>P	GO:0071456	cellular response to hypoxia	10/285	242/25762	389199172670326	389199172670326	123728151818807	AT5G45340/AT5G20230/AT5G54470/AT3G56880/AT1G25560/AT3G49780/AT1G01720/AT5G42050/AT5G47910/AT2G26190	10
PO>P	GO:0036294	cellular response to decreased oxygen levels	10/285	244/25762	415190083143499	415190083143499	123728151818807	AT5G45340/AT5G20230/AT5G54470/AT3G56880/AT1G25560/AT3G49780/AT1G01720/AT5G42050/AT5G47910/AT2G26190	10
PO>P	GO:0071453	cellular response to oxygen levels	10/285	244/25762	415190083143499	415190083143499	123728151818807	AT5G45340/AT5G20230/AT5G54470/AT3G56880/AT1G25560/AT3G49780/AT1G01720/AT5G42050/AT5G47910/AT2G26190	10
PO>P	GO:0071215	cellular response to abscisic acid stimulus	10/285	337/25762	453598970439671	453598970439671	544451395805511	AT5G05140/AT1G15520/AT1G10560/AT1G18390/AT2G32460/AT5G37540/AT3G56880/AT3G45640/AT1G01720/AT4G17900	10
PO>P	GO:0097306	cellular response to alcohol	10/285	337/25762	453598970439671	453598970439671	544451395805511	AT5G05140/AT1G15520/AT1G10560/AT1G18390/AT2G32460/AT5G37540/AT3G56880/AT3G45640/AT1G01720/AT4G17900	10
PO>P	GO:0016051	carbohydrate biosynthetic process	10/285	423/25762	200252910420319	200252910420319	132044222707801	AT5G47530/AT1G67070/AT1G23870/AT5G40390/AT1G19300/AT5G01360/AT5G60920/AT1G78240/AT1G35910/AT1G70090	10
PO>P	GO:1901605	alpha-amino acid metabolic process	10/285	424/25762	203164115052521	203164115052521	132044222707801	AT3G59890/AT5G17330/AT4G03420/AT2G20340/AT5G16120/AT1G16500/AT5G28237/AT5G37600/AT1G76070/AT1G32640	10
PO>P	GO:0010565	regulation of cellular ketone metabolic process	9/285	148/25762	4.19404e+08	4.19404e+08	235879673212705	AT4G25800/AT5G62570/AT5G04760/AT1G73805/AT5G33340/AT1G34420/AT1G65690/AT3G52430/AT1G32640	9
PO>P	GO:0062012	regulation of small molecule metabolic process	9/285	207/25762	524887796286372	524887796286372	137458654147085	AT4G25800/AT5G62570/AT5G04760/AT1G73805/AT5G33340/AT1G34420/AT1G65690/AT3G52430/AT1G32640	9
PO>P	GO:0042180	cellular ketone metabolic process	9/285	216/25762	711854962062156	711854962062156	16189277669059	AT4G25800/AT5G62570/AT5G04760/AT1G73805/AT5G33340/AT1G34420/AT1G65690/AT3G52430/AT1G32640	9
PO>P	GO:0002831	regulation of response to biotic stimulus	9/285	231/25762	114187253339868	114187253339868	241997954094142	AT5G62570/AT4G31800/AT1G73805/AT5G67300/AT1G34420/AT3G25070/AT3G52430/AT4G39830/AT1G32640	9
PO>P	GO:0032101	regulation of response to external stimulus	9/285	246/25762	176130138444508	176130138444508	263067149129775	AT5G62570/AT4G31800/AT1G73805/AT5G67300/AT1G34420/AT3G25070/AT3G52430/AT4G39830/AT1G32640	9
PO>P	GO:0009723	response to ethylene	9/285	275/25762	370553864504373	370553864504373	470936103340696	AT1G15520/AT3G16770/AT1G50640/AT4G11280/AT1G28360/AT1G25560/AT3G52430/AT1G78080/AT4G16820	9
PO>P	GO:0048584	positive regulation of response to stimulus	9/285	290/25762	522199466517298	522199466517298	557148488642887	AT1G73805/AT5G67300/AT2G32460/AT1G34420/AT5G02800/AT3G59390/AT4G08850/AT3G52430/AT4G39830	9
PO>P	GO:0072330	monocarboxylic acid biosynthetic process	9/285	302/25762	674995086747289	674995086747289	655435796829715	AT4G25800/AT5G62570/AT5G04760/AT1G73805/AT3G14440/AT3G45140/AT4G08850/AT1G65690/AT3G52430	9
PO>P	GO:0031327	negative regulation of cellular biosynthetic process	9/285	380/25762	263162228749583	263162228749583	161152740373117	AT1G03360/AT3G29575/AT1G50640/AT5G04760/AT5G22250/AT3G19580/AT1G62300/AT2G34010/AT1G28480	9
PO>P	GO:0009555	pollen development	9/285	385/25762	282881910741049	282881910741049	170928779413283	AT5G54470/AT2G32460/AT1G74450/AT3G45640/AT1G06520/AT1G53320/AT3G53810/AT5G07280/AT5G63160	9
PO>P	GO:0009890	negative regulation of biosynthetic process	9/285	395/25762	325396347242878	325396347242878	188732180209398	AT1G03360/AT3G29575/AT1G50640/AT5G04760/AT5G22250/AT3G19580/AT1G62300/AT2G34010/AT1G28480	9
PO>P	GO:0010941	regulation of cell death	8/285	126/25762	8.27425e+09	8.27425e+09	340509149878051	AT2G45760/AT2G32460/AT5G25940/AT5G25930/AT3G25070/AT3G52430/AT5G42050/AT5G47910	8
PO>P	GO:0000302	response to reactive oxygen species	8/285	168/25762	58814104132284	58814104132284	145222193962722	AT1G15520/AT1G56560/AT4G23810/AT1G34420/AT5G63160/AT4G18880/AT1G04580/AT2G23140	8
PO>P	GO:0042430	indole-containing compound metabolic process	8/285	193/25762	144114894213732	144114894213732	260496343521802	AT4G03420/AT5G28237/AT3G22240/AT2G38470/AT3G45640/AT4G08850/AT3G52430/AT1G32640	8
PO>P	GO:0034637	cellular carbohydrate biosynthetic process	8/285	260/25762	866869221827122	866869221827122	774015826879306	AT5G47530/AT1G23870/AT5G40390/AT1G19300/AT5G01360/AT5G60920/AT1G78240/AT1G35910	8
PO>P	GO:0009738	abscisic acid-activated signaling pathway	8/285	266/25762	986296749863054	986296749863054	835654934610493	AT1G15520/AT1G10560/AT2G32460/AT5G37540/AT3G56880/AT3G45640/AT1G01720/AT4G17900	8
PO>P	GO:1901698	response to nitrogen compound	8/285	272/25762	111755427747949	111755427747949	912216371974095	AT2G39940/AT5G25930/AT1G34420/AT3G45640/AT2G37430/AT4G08850/AT1G16950/AT1G32640	8
PO>P	GO:0048437	floral organ development	8/285	290/25762	158881746612738	158881746612738	120444980580848	AT1G13710/AT2G39940/AT5G23260/AT1G34420/AT3G45640/AT5G07280/AT2G23140/AT2G45650	8
PO>P	GO:0010558	negative regulation of macromolecule biosynthetic process	8/285	331/25762	317055193964665	317055193964665	185136781113079	AT1G03360/AT3G29575/AT1G50640/AT5G22250/AT3G19580/AT1G62300/AT2G34010/AT1G28480	8
PO>P	GO:0042435	indole-containing compound biosynthetic process	7/285	125/25762	494526357602886	494526357602886	134357577928485	AT5G28237/AT3G22240/AT2G38470/AT3G45640/AT4G08850/AT3G52430/AT1G32640	7
PO>P	GO:0071446	cellular response to salicylic acid stimulus	7/285	149/25762	139027929051014	139027929051014	260496343521802	AT5G05140/AT5G67300/AT5G36970/AT3G52430/AT1G70090/AT1G28480/AT2G40095	7
PO>P	GO:0006066	alcohol metabolic process	7/285	159/25762	2014501204249	2014501204249	285402155079971	AT1G80460/AT5G04760/AT5G45340/AT3G14440/AT5G40390/AT1G65690/AT5G43940	7
PO>P	GO:0048585	negative regulation of response to stimulus	7/285	254/25762	234551491588861	234551491588861	149045491172179	AT5G62570/AT1G50640/AT2G39940/AT3G25070/AT1G01720/AT3G52430/AT5G46910	7
PO>P	GO:2000022	regulation of jasmonic acid mediated signaling pathway	6/285	44/25762	8.62408e+08	8.62408e+08	621084769892385	AT5G67300/AT1G30135/AT2G34600/AT4G23810/AT1G74950/AT3G52430	6
PO>P	GO:0018958	phenol-containing compound metabolic process	6/285	69/25762	116223091494023	116223091494023	456550995773173	AT4G25800/AT5G62570/AT1G73805/AT5G33340/AT5G23260/AT3G52430	6
PO>P	GO:0009873	ethylene-activated signaling pathway	6/285	88/25762	441063287953001	441063287953001	127057178740145	AT3G16770/AT1G50640/AT1G28360/AT1G25560/AT3G52430/AT1G78080	6
PO>P	GO:0002239	response to oomycetes	6/285	90/25762	497499435934949	497499435934949	134357577928485	AT1G15520/AT1G73805/AT5G20230/AT3G55550/AT2G34930/AT1G34420	6
PO>P	GO:0009311	oligosaccharide metabolic process	6/285	94/25762	627127601592972	627127601592972	150547298511062	AT1G56560/AT4G25000/AT1G21270/AT1G23870/AT5G40390/AT1G35910	6
PO>P	GO:0071369	cellular response to ethylene stimulus	6/285	96/25762	701042462921991	701042462921991	16189277669059	AT3G16770/AT1G50640/AT1G28360/AT1G25560/AT3G52430/AT1G78080	6
PO>P	GO:0009863	salicylic acid mediated signaling pathway	6/285	108/25762	129630479181973	129630479181973	260496343521802	AT5G05140/AT5G67300/AT5G36970/AT3G52430/AT1G70090/AT1G28480	6
PO>P	GO:0000160	phosphorelay signal transduction system	6/285	117/25762	19512945620613	19512945620613	284963465924363	AT3G16770/AT1G50640/AT1G28360/AT1G25560/AT3G52430/AT1G78080	6
PO>P	GO:0062197	cellular response to chemical stress	6/285	127/25762	294376995303692	294376995303692	403815393724865	AT1G62300/AT1G78080/AT5G47910/AT1G32640/AT2G23140/AT1G53210	6
PO>P	GO:0006470	protein dephosphorylation	6/285	161/25762	920473207214032	920473207214032	795482634866021	AT3G62260/AT5G11860/AT4G28400/AT4G33920/AT2G29380/AT1G07630	6
PO>P	GO:0010243	response to organonitrogen compound	6/285	191/25762	198731821934197	198731821934197	132044222707801	AT2G39940/AT1G34420/AT3G45640/AT2G37430/AT4G08850/AT1G32640	6
PO>P	GO:0012501	programmed cell death	6/285	191/25762	198731821934197	198731821934197	132044222707801	AT4G35350/AT2G32460/AT3G25070/AT5G42050/AT1G29340/AT5G47910	6
PO>P	GO:0010337	regulation of salicylic acid metabolic process	5/285	21/25762	2.81574e+08	2.81574e+08	243339579519589	AT4G25800/AT5G62570/AT1G73805/AT5G33340/AT3G52430	5
PO>P	GO:0046189	phenol-containing compound biosynthetic process	5/285	34/25762	3.4228e+09	3.4228e+09	211286976425524	AT4G25800/AT5G62570/AT1G73805/AT5G23260/AT3G52430	5
PO>P	GO:0009696	salicylic acid metabolic process	5/285	50/25762	225597239055263	225597239055263	812347952913909	AT4G25800/AT5G62570/AT1G73805/AT5G33340/AT3G52430	5
PO>P	GO:1902075	cellular response to salt	5/285	69/25762	100891789270288	100891789270288	223568580272353	AT1G15520/AT1G22810/AT2G39940/AT1G18390/AT1G32640	5
PO>P	GO:0010286	heat acclimation	5/285	71/25762	114809017198134	114809017198134	241997954094142	AT4G38580/AT3G16770/AT5G48570/AT2G38470/AT5G43940	5
PO>P	GO:0042537	benzene-containing compound metabolic process	5/285	74/25762	138283301897666	138283301897666	260496343521802	AT4G25800/AT5G62570/AT1G73805/AT5G33340/AT3G52430	5
PO>P	GO:0005984	disaccharide metabolic process	5/285	78/25762	174858023248419	174858023248419	263067149129775	AT1G56560/AT4G25000/AT1G23870/AT5G40390/AT1G35910	5
PO>P	GO:0120254	olefinic compound metabolic process	5/285	86/25762	268576608749393	268576608749393	374365697424875	AT4G11280/AT5G04760/AT5G45340/AT3G14440/AT1G65690	5
PO>P	GO:0009967	positive regulation of signal transduction	5/285	99/25762	491312292669762	491312292669762	557148488642887	AT5G67300/AT2G32460/AT5G02800/AT3G59390/AT3G52430	5
PO>P	GO:0023056	positive regulation of signaling	5/285	100/25762	512597367703554	512597367703554	557148488642887	AT5G67300/AT2G32460/AT5G02800/AT3G59390/AT3G52430	5
PO>P	GO:0043455	regulation of secondary metabolic process	5/285	102/25762	55711260845088	55711260845088	587149488495729	AT5G04760/AT5G20230/AT5G23260/AT1G65690/AT3G52430	5
PO>P	GO:0010647	positive regulation of cell communication	5/285	103/25762	580363153877768	580363153877768	597090412698806	AT5G67300/AT2G32460/AT5G02800/AT3G59390/AT3G52430	5
PO>P	GO:0070592	cell wall polysaccharide biosynthetic process	5/285	103/25762	580363153877768	580363153877768	597090412698806	AT5G47530/AT1G19300/AT5G01360/AT5G60920/AT1G78240	5
PO>P	GO:0044038	cell wall macromolecule biosynthetic process	5/285	108/25762	70694763717724	70694763717724	671375373189721	AT5G47530/AT1G19300/AT5G01360/AT5G60920/AT1G78240	5
PO>P	GO:0070589	cellular component macromolecule biosynthetic process	5/285	108/25762	70694763717724	70694763717724	671375373189721	AT5G47530/AT1G19300/AT5G01360/AT5G60920/AT1G78240	5
PO>P	GO:0031349	positive regulation of defense response	5/285	124/25762	123959952119364	123959952119364	991921254288478	AT1G73805/AT1G34420/AT4G08850/AT3G52430/AT4G39830	5
PO>P	GO:0009787	regulation of abscisic acid-activated signaling pathway	5/285	138/25762	188671315773037	188671315773037	128462035275316	AT1G10560/AT2G32460/AT3G56880/AT1G01720/AT4G17900	5
PO>P	GO:1901419	regulation of response to alcohol	5/285	138/25762	188671315773037	188671315773037	128462035275316	AT1G10560/AT2G32460/AT3G56880/AT1G01720/AT4G17900	5
PO>P	GO:1905957	regulation of cellular response to alcohol	5/285	138/25762	188671315773037	188671315773037	128462035275316	AT1G10560/AT2G32460/AT3G56880/AT1G01720/AT4G17900	5
PO>P	GO:0080142	regulation of salicylic acid biosynthetic process	4/285	13/25762	9.69331e+08	9.69331e+08	644388973901664	AT4G25800/AT5G62570/AT1G73805/AT3G52430	4
PO>P	GO:0009697	salicylic acid biosynthetic process	4/285	21/25762	7.56667e+09	7.56667e+09	340457284081593	AT4G25800/AT5G62570/AT1G73805/AT3G52430	4
PO>P	GO:0009687	abscisic acid metabolic process	4/285	45/25762	152950377523367	152950377523367	260496343521802	AT5G04760/AT5G45340/AT3G14440/AT1G65690	4
PO>P	GO:0043288	apocarotenoid metabolic process	4/285	45/25762	152950377523367	152950377523367	260496343521802	AT5G04760/AT5G45340/AT3G14440/AT1G65690	4
PO>P	GO:1902644	tertiary alcohol metabolic process	4/285	45/25762	152950377523367	152950377523367	260496343521802	AT5G04760/AT5G45340/AT3G14440/AT1G65690	4
PO>P	GO:1900424	regulation of defense response to bacterium	4/285	58/25762	389362779379671	389362779379671	487668713761571	AT5G62570/AT1G73805/AT1G34420/AT3G52430	4
PO>P	GO:0006714	sesquiterpenoid metabolic process	4/285	59/25762	414104666470303	414104666470303	511248016800178	AT5G04760/AT5G45340/AT3G14440/AT1G65690	4
PO>P	GO:0002229	defense response to oomycetes	4/285	62/25762	494652006210691	494652006210691	557148488642887	AT1G15520/AT1G73805/AT3G55550/AT1G34420	4
PO>P	GO:0120255	olefinic compound biosynthetic process	4/285	66/25762	617518667465785	617518667465785	623813775520742	AT4G11280/AT5G04760/AT3G14440/AT1G65690	4
PO>P	GO:0009404	toxin metabolic process	4/285	67/25762	6511219083657	6511219083657	639439099005072	AT3G09270/AT2G38470/AT3G45640/AT3G52430	4
PO>P	GO:0045489	pectin biosynthetic process	4/285	69/25762	721917055712138	721917055712138	678139476818839	AT1G19300/AT5G01360/AT1G78240/AT1G70090	4
PO>P	GO:0042542	response to hydrogen peroxide	4/285	78/25762	11029740011318	11029740011318	912216371974095	AT1G56560/AT4G23810/AT5G63160/AT1G04580	4
PO>P	GO:0031348	negative regulation of defense response	4/285	82/25762	130711246361943	130711246361943	102692759103498	AT5G62570/AT2G39940/AT3G25070/AT3G52430	4
PO>P	GO:0046165	alcohol biosynthetic process	4/285	90/25762	178397156112975	178397156112975	128462035275316	AT5G04760/AT3G14440/AT5G40390/AT1G65690	4
PO>P	GO:0002213	defense response to insect	4/285	91/25762	185022267154681	185022267154681	128462035275316	AT4G08850/AT3G52430/AT4G39830/AT1G32640	4
PO>P	GO:0043067	regulation of programmed cell death	4/285	93/25762	198725946497601	198725946497601	132044222707801	AT2G32460/AT3G25070/AT5G42050/AT5G47910	4
PO>P	GO:0002833	positive regulation of response to biotic stimulus	4/285	111/25762	350137798064299	350137798064299	199009165398178	AT1G73805/AT1G34420/AT3G52430/AT4G39830	4
PO>P	GO:0010120	camalexin biosynthetic process	3/285	21/25762	153727744745814	153727744745814	260496343521802	AT2G38470/AT3G45640/AT3G52430	3
PO>P	GO:0052317	camalexin metabolic process	3/285	21/25762	153727744745814	153727744745814	260496343521802	AT2G38470/AT3G45640/AT3G52430	3
PO>P	GO:2000068	regulation of defense response to insect	3/285	21/25762	153727744745814	153727744745814	260496343521802	AT3G52430/AT4G39830/AT1G32640	3
PO>P	GO:0009403	toxin biosynthetic process	3/285	22/25762	176552983155306	176552983155306	263067149129775	AT2G38470/AT3G45640/AT3G52430	3
PO>P	GO:0009700	indole phytoalexin biosynthetic process	3/285	22/25762	176552983155306	176552983155306	263067149129775	AT2G38470/AT3G45640/AT3G52430	3
PO>P	GO:0046217	indole phytoalexin metabolic process	3/285	22/25762	176552983155306	176552983155306	263067149129775	AT2G38470/AT3G45640/AT3G52430	3
PO>P	GO:0052314	phytoalexin metabolic process	3/285	22/25762	176552983155306	176552983155306	263067149129775	AT2G38470/AT3G45640/AT3G52430	3
PO>P	GO:0052315	phytoalexin biosynthetic process	3/285	22/25762	176552983155306	176552983155306	263067149129775	AT2G38470/AT3G45640/AT3G52430	3
PO>P	GO:0050826	response to freezing	3/285	27/25762	321942318926168	321942318926168	434728032628921	AT3G45640/AT2G31180/AT1G16670	3
PO>P	GO:0009688	abscisic acid biosynthetic process	3/285	28/25762	357652724103451	357652724103451	461324252142864	AT5G04760/AT3G14440/AT1G65690	3
PO>P	GO:0043289	apocarotenoid biosynthetic process	3/285	28/25762	357652724103451	357652724103451	461324252142864	AT5G04760/AT3G14440/AT1G65690	3
PO>P	GO:1902645	tertiary alcohol biosynthetic process	3/285	28/25762	357652724103451	357652724103451	461324252142864	AT5G04760/AT3G14440/AT1G65690	3
PO>P	GO:1900426	positive regulation of defense response to bacterium	3/285	31/25762	478911759716851	478911759716851	557148488642887	AT1G73805/AT1G34420/AT3G52430	3
PO>P	GO:1900376	regulation of secondary metabolite biosynthetic process	3/285	34/25762	622219139355106	622219139355106	623813775520742	AT5G20230/AT5G23260/AT3G52430	3
PO>P	GO:0046351	disaccharide biosynthetic process	3/285	37/25762	788527232645878	788527232645878	724950568871518	AT1G23870/AT5G40390/AT1G35910	3
PO>P	GO:0042631	cellular response to water deprivation	3/285	38/25762	849214789424331	849214789424331	772526694866898	AT1G15520/AT1G22810/AT1G18390	3
PO>P	GO:0071462	cellular response to water stimulus	3/285	39/25762	912571627767234	912571627767234	795482634866021	AT1G15520/AT1G22810/AT1G18390	3
PO>P	GO:0016106	sesquiterpenoid biosynthetic process	3/285	40/25762	97862103737856	97862103737856	835654934610493	AT5G04760/AT3G14440/AT1G65690	3
PO>P	GO:0009625	response to insect	3/285	41/25762	104738449526274	104738449526274	878796801850499	AT2G39940/AT3G52430/AT1G16670	3
PO>P	GO:0060548	negative regulation of cell death	3/285	42/25762	111888171324959	111888171324959	912216371974095	AT5G25930/AT3G25070/AT5G47910	3
PO>P	GO:0009312	oligosaccharide biosynthetic process	3/285	44/25762	127014772959263	127014772959263	100704131916518	AT1G23870/AT5G40390/AT1G35910	3
PO>P	GO:0035970	peptidyl-threonine dephosphorylation	3/285	46/25762	143254322507332	143254322507332	11053740486703	AT4G28400/AT4G33920/AT2G29380	3
PO>P	GO:0044275	cellular carbohydrate catabolic process	3/285	48/25762	16061669829861	16061669829861	120701427279779	AT1G56560/AT4G25000/AT1G80460	3
PO>P	GO:0005985	sucrose metabolic process	3/285	49/25762	169721373347016	169721373347016	124300845243443	AT1G56560/AT4G25000/AT5G40390	3
PO>P	GO:0071417	cellular response to organonitrogen compound	3/285	51/25762	188781297880229	188781297880229	128462035275316	AT2G39940/AT4G08850/AT1G32640	3
PO>P	GO:0042743	hydrogen peroxide metabolic process	3/285	55/25762	230315119140762	230315119140762	147437592837868	AT3G17070/AT5G33340/AT3G52430	3
PO>P	GO:0071470	cellular response to osmotic stress	3/285	55/25762	230315119140762	230315119140762	147437592837868	AT1G78080/AT5G47910/AT1G53210	3
PO>P	GO:0071229	cellular response to acid chemical	3/285	61/25762	301152631923383	301152631923383	178259777079378	AT1G15520/AT1G22810/AT1G18390	3
PO>P	GO:0051607	defense response to virus	3/285	65/25762	354028566318607	354028566318607	199009165398178	AT4G31800/AT2G35980/AT1G31280	3
PO>P	GO:0140546	defense response to symbiont	3/285	65/25762	354028566318607	354028566318607	199009165398178	AT4G31800/AT2G35980/AT1G31280	3
PO>P	GO:0009759	indole glucosinolate biosynthetic process	2/285	10/25762	517575776764623	517575776764623	557148488642887	AT4G08850/AT1G32640	2
PO>P	GO:0009963	positive regulation of flavonoid biosynthetic process	2/285	10/25762	517575776764623	517575776764623	557148488642887	AT5G48930/AT1G32640	2
PO>P	GO:0019400	alditol metabolic process	2/285	10/25762	517575776764623	517575776764623	557148488642887	AT1G80460/AT5G40390	2
PO>P	GO:0046683	response to organophosphorus	2/285	10/25762	517575776764623	517575776764623	557148488642887	AT2G39940/AT1G32640	2
PO>P	GO:0070370	cellular heat acclimation	2/285	11/25762	627992795941405	627992795941405	623813775520742	AT5G48570/AT2G38470	2
PO>P	GO:0014074	response to purine-containing compound	2/285	12/25762	748116702152181	748116702152181	695193902056526	AT2G39940/AT1G32640	2
PO>P	GO:0005987	sucrose catabolic process	2/285	13/25762	877720748872879	877720748872879	774015826879306	AT1G56560/AT4G25000	2
PO>P	GO:0110096	cellular response to aldehyde	2/285	13/25762	877720748872879	877720748872879	774015826879306	AT5G43940/AT1G04580	2
PO>P	GO:0010310	regulation of hydrogen peroxide metabolic process	2/285	15/25762	116448121313951	116448121313951	940520487936587	AT5G33340/AT3G52430	2
PO>P	GO:0046352	disaccharide catabolic process	2/285	17/25762	148653518221129	148653518221129	113688438248297	AT1G56560/AT4G25000	2
PO>P	GO:0043928	exonucleolytic catabolism of deadenylated mRNA	2/285	18/25762	166026973484464	166026973484464	122634408664638	AT1G03360/AT5G22250	2
PO>P	GO:0046164	alcohol catabolic process	2/285	18/25762	166026973484464	166026973484464	122634408664638	AT1G80460/AT5G45340	2
PO>P	GO:0010105	negative regulation of ethylene-activated signaling pathway	2/285	19/25762	18422017852659	18422017852659	128462035275316	AT1G50640/AT3G52430	2
PO>P	GO:0010115	regulation of abscisic acid biosynthetic process	2/285	19/25762	18422017852659	18422017852659	128462035275316	AT5G04760/AT1G65690	2
PO>P	GO:0070298	negative regulation of phosphorelay signal transduction system	2/285	19/25762	18422017852659	18422017852659	128462035275316	AT1G50640/AT3G52430	2
PO>P	GO:0046185	aldehyde catabolic process	2/285	20/25762	203213002912675	203213002912675	132044222707801	AT1G02205/AT5G43940	2
PO>P	GO:0005992	trehalose biosynthetic process	2/285	22/25762	243518694559958	243518694559958	151403898700284	AT1G23870/AT1G35910	2
PO>P	GO:0009313	oligosaccharide catabolic process	2/285	22/25762	243518694559958	243518694559958	151403898700284	AT1G56560/AT4G25000	2
PO>P	GO:0010200	response to chitin	2/285	22/25762	243518694559958	243518694559958	151403898700284	AT3G45640/AT2G37430	2
PO>P	GO:0050829	defense response to Gram-negative bacterium	2/285	23/25762	264792992403575	264792992403575	161152740373117	AT2G23810/AT3G52430	2
PO>P	GO:1902532	negative regulation of intracellular signal transduction	2/285	23/25762	264792992403575	264792992403575	161152740373117	AT1G50640/AT3G52430	2
PO>P	GO:0005991	trehalose metabolic process	2/285	24/25762	286789760830447	286789760830447	170928779413283	AT1G23870/AT1G35910	2
PO>P	GO:0080027	response to herbivore	2/285	24/25762	286789760830447	286789760830447	170928779413283	AT3G45140/AT4G08850	2
PO>P	GO:1902930	regulation of alcohol biosynthetic process	2/285	25/25762	309490531079385	309490531079385	181948962417598	AT5G04760/AT1G65690	2
PO>P	GO:0048658	anther wall tapetum development	2/285	26/25762	332877152072364	332877152072364	191783959193973	AT5G07280/AT2G23140	2
PO>P	GO:0000291	nuclear-transcribed mRNA catabolic process, exonucleolytic	2/285	27/25762	356931785686744	356931785686744	199009165398178	AT1G03360/AT5G22250	2
PO>P	GO:0043650	dicarboxylic acid biosynthetic process	2/285	27/25762	356931785686744	356931785686744	199009165398178	AT3G59890/AT2G21940	2
PO<P	GO:0006397	mRNA processing	7/78	379/25762	15205142206079	15205142206079	587398651540104	AT1G03910/AT3G61860/AT3G27550/AT5G14820/AT5G15280/AT5G40490/AT1G56290	7

## Sheet: Table S11
Table S11. Enriched genes in pistils containing the early developing seeds (PS) vs pistils without early-developing seeds (P) in wild-type Annona at 8 days after pollination (DAP)
Condition	ID	Description	GeneRatio	BgRatio	pvalue	p.adjust	qvalue	geneID	Count
PO>P	GO:0010073	meristem maintenance	7/66	280/25790	7.43393e+08	7.43393e+08	20772435146845	AT2G25180/AT1G13710/AT1G23380/AT2G17950/AT4G13600/AT5G09970/AT4G20270	7
PO>P	GO:0048437	floral organ development	7/66	301/25790	1.18878e+09	1.18878e+09	20772435146845	AT1G13710/AT2G45650/AT1G23420/AT5G23260/AT2G17950/AT5G07280/AT4G20270	7
PO>P	GO:0048646	anatomical structure formation involved in morphogenesis	5/66	303/25790	107773502384508	107773502384508	313866691154883	AT1G13710/AT2G17950/AT5G63090/AT5G07280/AT5G53950	5
PO>P	GO:0010075	regulation of meristem growth	4/66	74/25790	3.93345e+09	3.93345e+09	458212918302919	AT2G25180/AT1G13710/AT5G09970/AT4G20270	4
PO>P	GO:0010074	maintenance of meristem identity	4/66	92/25790	9.2278e+09	9.2278e+09	806217989929325	AT2G25180/AT2G17950/AT4G13600/AT4G20270	4
PO>P	GO:0035266	meristem growth	4/66	98/25790	117932785332816	117932785332816	824288099589368	AT2G25180/AT1G13710/AT5G09970/AT4G20270	4
PO>P	GO:0019827	stem cell population maintenance	4/66	111/25790	190718196557391	190718196557391	952157011384266	AT2G25180/AT2G17950/AT4G13600/AT4G20270	4
PO>P	GO:0098727	maintenance of cell number	4/66	111/25790	190718196557391	190718196557391	952157011384266	AT2G25180/AT2G17950/AT4G13600/AT4G20270	4
PO>P	GO:1905393	plant organ formation	4/66	154/25790	660902814613101	660902814613101	264308340939828	AT1G13710/AT2G17950/AT5G07280/AT5G53950	4
PO>P	GO:0048438	floral whorl development	4/66	237/25790	320878997960479	320878997960479	509721661831957	AT1G23420/AT5G23260/AT2G17950/AT5G07280	4
PO>P	GO:0048638	regulation of developmental growth	4/66	317/25790	888137471673735	888137471673735	940547497912855	AT2G25180/AT1G13710/AT5G09970/AT4G20270	4
PO>P	GO:0040008	regulation of growth	4/66	405/25790	201259512111773	201259512111773	170871416490007	AT2G25180/AT1G13710/AT5G09970/AT4G20270	4
PO>P	GO:0019953	sexual reproduction	4/66	494/25790	378032201670683	378032201670683	180975762011055	AT5G23260/AT1G14750/AT1G06520/AT5G07280	4
PO>P	GO:0006865	amino acid transport	3/66	73/25790	876032785293142	876032785293142	27831854996873	AT3G10600/AT5G49630/AT4G21120	3
PO>P	GO:0045165	cell fate commitment	3/66	106/25790	255896346549563	255896346549563	492758669326639	AT1G23420/AT4G08150/AT5G07280	3
PO>P	GO:0046942	carboxylic acid transport	3/66	144/25790	603402403346066	603402403346066	727149175720123	AT3G10600/AT5G49630/AT4G21120	3
PO>P	GO:0015849	organic acid transport	3/66	147/25790	638706767399234	638706767399234	744037357110687	AT3G10600/AT5G49630/AT4G21120	3
PO>P	GO:0015711	organic anion transport	3/66	177/25790	105988581390291	105988581390291	108941823596212	AT3G10600/AT5G49630/AT4G21120	3
PO>P	GO:0098660	inorganic ion transmembrane transport	3/66	266/25790	308395073344967	308395073344967	179626604123735	AT1G52190/AT3G12750/AT2G38290	3
PO>P	GO:0010016	shoot system morphogenesis	3/66	275/25790	33546394679346	33546394679346	180975762011055	AT1G13710/AT2G17950/AT5G53950	3
PO>P	GO:0003002	regionalization	3/66	278/25790	344754404677748	344754404677748	180975762011055	AT1G23420/AT4G08150/AT4G13600	3
PO>P	GO:0048859	formation of anatomical boundary	2/66	16/25790	756303987629025	756303987629025	264308340939828	AT5G63090/AT5G53950	2
PO>P	GO:0090691	formation of plant organ boundary	2/66	16/25790	756303987629025	756303987629025	264308340939828	AT5G63090/AT5G53950	2
PO>P	GO:0010492	maintenance of shoot apical meristem identity	2/66	21/25790	131265024275896	131265024275896	352874397243704	AT2G25180/AT2G17950	2
PO>P	GO:0006857	oligopeptide transport	2/66	23/25790	157622056270289	157622056270289	367231738117445	AT2G26690/AT4G26590	2
PO>P	GO:0015833	peptide transport	2/66	23/25790	157622056270289	157622056270289	367231738117445	AT2G26690/AT4G26590	2
PO>P	GO:0006863	purine nucleobase transport	2/66	24/25790	171667907556798	171667907556798	374958850716164	AT1G30840/AT5G50300	2
PO>P	GO:0015851	nucleobase transport	2/66	27/25790	217239411526265	217239411526265	446585044128298	AT1G30840/AT5G50300	2
PO>P	GO:1990110	callus formation	2/66	30/25790	267900421124874	267900421124874	492758669326639	AT2G25180/AT1G53830	2
PO>P	GO:0042060	wound healing	2/66	31/25790	285904877823076	285904877823076	499581154932953	AT2G25180/AT1G53830	2
PO>P	GO:0042744	hydrogen peroxide catabolic process	2/66	32/25790	304463258661706	304463258661706	506675698624995	AT3G17070/AT5G06290	2
PO>P	GO:0009645	response to low light intensity stimulus	2/66	34/25790	34323034134859	34323034134859	521521617060557	AT5G19140/AT5G67390	2
PO>P	GO:0010223	secondary shoot formation	2/66	37/25790	405464103985563	405464103985563	566796136939819	AT2G17950/AT5G53950	2
PO>P	GO:0010346	shoot axis formation	2/66	37/25790	405464103985563	405464103985563	566796136939819	AT2G17950/AT5G53950	2
PO>P	GO:0001708	cell fate specification	2/66	42/25790	519887726571359	519887726571359	672915108076768	AT4G08150/AT5G07280	2
PO>P	GO:0001763	morphogenesis of a branching structure	2/66	42/25790	519887726571359	519887726571359	672915108076768	AT2G17950/AT5G53950	2
PO>P	GO:0042886	amide transport	2/66	45/25790	594839932962303	594839932962303	727149175720123	AT2G26690/AT4G26590	2
PO>P	GO:0010014	meristem initiation	2/66	48/25790	674425074562252	674425074562252	760302630745901	AT2G17950/AT5G53950	2
PO>P	GO:0042743	hydrogen peroxide metabolic process	2/66	53/25790	817164074551359	817164074551359	892429186681089	AT3G17070/AT5G06290	2
PO>P	GO:0003333	amino acid transmembrane transport	2/66	64/25790	117414067454	117414067454	11723750494655	AT5G49630/AT4G21120	2
PO>P	GO:0045595	regulation of cell differentiation	2/66	68/25790	131807419339629	131807419339629	127953401230283	AT5G23260/AT4G20270	2
PO>P	GO:0048481	plant ovule development	2/66	69/25790	13552006754318	13552006754318	128001884564255	AT1G23420/AT5G23260	2
PO>P	GO:0035670	plant-type ovary development	2/66	71/25790	143080787415161	143080787415161	131586762941367	AT1G23420/AT5G23260	2
PO>P	GO:0022412	cellular process involved in reproduction in multicellular organism	2/66	73/25790	150820420536495	150820420536495	13514812312582	AT2G17950/AT1G06520	2
PO>P	GO:0120251	hydrocarbon biosynthetic process	2/66	74/25790	154756713820241	154756713820241	135208497337684	AT3G49700/AT1G02205	2
PO>P	GO:0048653	anther development	2/66	86/25790	205354503552749	205354503552749	170871416490007	AT2G17950/AT5G07280	2
PO>P	GO:0120252	hydrocarbon metabolic process	2/66	88/25790	214374260395216	214374260395216	174228285070286	AT3G49700/AT1G02205	2
PO>P	GO:1905039	carboxylic acid transmembrane transport	2/66	92/25790	23289987803713	23289987803713	179400647218075	AT5G49630/AT4G21120	2
PO>P	GO:0006576	biogenic amine metabolic process	2/66	94/25790	242402063332439	242402063332439	179400647218075	AT1G09240/AT5G13700	2
PO>P	GO:1903825	organic acid transmembrane transport	2/66	94/25790	242402063332439	242402063332439	179400647218075	AT5G49630/AT4G21120	2
PO>P	GO:0048440	carpel development	2/66	95/25790	247212203002181	247212203002181	179400647218075	AT1G23420/AT5G23260	2
PO>P	GO:0009933	meristem structural organization	2/66	100/25790	271844366379368	271844366379368	179400647218075	AT2G17950/AT5G53950	2
PO>P	GO:0051240	positive regulation of multicellular organismal process	2/66	106/25790	302652865880256	302652865880256	179400647218075	AT1G13710/AT2G45650	2
PO>P	GO:0048467	gynoecium development	2/66	111/25790	329336153993245	329336153993245	180975762011055	AT1G23420/AT5G23260	2
PO>P	GO:0009699	phenylpropanoid biosynthetic process	2/66	114/25790	3457746394479	3457746394479	180975762011055	AT3G49690/AT5G23260	2
PO>P	GO:0048443	stamen development	2/66	118/25790	368180746230034	368180746230034	180975762011055	AT2G17950/AT5G07280	2
PO>P	GO:0048466	androecium development	2/66	118/25790	368180746230034	368180746230034	180975762011055	AT2G17950/AT5G07280	2
PO>P	GO:0072593	reactive oxygen species metabolic process	2/66	137/25790	481840640040411	481840640040411	193166394398743	AT3G17070/AT5G06290	2
PO>P	GO:0008215	spermine metabolic process	1/66	10/25790	253029693773948	253029693773948	179400647218075	AT5G13700	1
PO>P	GO:0016103	diterpenoid catabolic process	1/66	11/25790	277983147622313	277983147622313	179400647218075	AT1G30040	1
PO>P	GO:0045487	gibberellin catabolic process	1/66	11/25790	277983147622313	277983147622313	179400647218075	AT1G30040	1
PO>P	GO:0048448	stamen morphogenesis	1/66	11/25790	277983147622313	277983147622313	179400647218075	AT5G07280	1
PO>P	GO:0006598	polyamine catabolic process	1/66	12/25790	30287368302931	30287368302931	179400647218075	AT5G13700	1
PO>P	GO:0009310	amine catabolic process	1/66	12/25790	30287368302931	30287368302931	179400647218075	AT5G13700	1
PO>P	GO:0016559	peroxisome fission	1/66	12/25790	30287368302931	30287368302931	179400647218075	AT4G33650	1
PO>P	GO:0042402	cellular biogenic amine catabolic process	1/66	12/25790	30287368302931	30287368302931	179400647218075	AT5G13700	1
PO>P	GO:0072530	purine-containing compound transmembrane transport	1/66	12/25790	30287368302931	30287368302931	179400647218075	AT5G50300	1
PO>P	GO:0080060	integument development	1/66	12/25790	30287368302931	30287368302931	179400647218075	AT5G23260	1
PO>P	GO:0080113	regulation of seed growth	1/66	13/25790	327701456204889	327701456204889	180975762011055	AT2G25180	1
PO>P	GO:1901679	nucleotide transmembrane transport	1/66	13/25790	327701456204889	327701456204889	180975762011055	AT5G50300	1
PO>P	GO:0010072	primary shoot apical meristem specification	1/66	14/25790	352466622977222	352466622977222	180975762011055	AT5G53950	1
PO>P	GO:0015804	neutral amino acid transport	1/66	14/25790	352466622977222	352466622977222	180975762011055	AT5G49630	1
PO>P	GO:0007265	Ras protein signal transduction	1/66	15/25790	377169338793627	377169338793627	180975762011055	AT3G07880	1
PO>P	GO:0048639	positive regulation of developmental growth	1/66	15/25790	377169338793627	377169338793627	180975762011055	AT1G13710	1
PO>P	GO:0051026	chiasma assembly	1/66	16/25790	401809758721446	401809758721446	187229248976169	AT1G14750	1
PO>P	GO:0080112	seed growth	1/66	16/25790	401809758721446	401809758721446	187229248976169	AT2G25180	1
PO>P	GO:0080036	regulation of cytokinin-activated signaling pathway	1/66	17/25790	426388037449016	426388037449016	193166394398743	AT2G25180	1
PO>P	GO:0015865	purine nucleotide transport	1/66	18/25790	450904329286536	450904329286536	193166394398743	AT5G50300	1
PO>P	GO:0016024	CDP-diacylglycerol biosynthetic process	1/66	18/25790	450904329286536	450904329286536	193166394398743	AT1G06520	1
PO>P	GO:0046341	CDP-diacylglycerol metabolic process	1/66	18/25790	450904329286536	450904329286536	193166394398743	AT1G06520	1
PO>P	GO:0046620	regulation of organ growth	1/66	18/25790	450904329286536	450904329286536	193166394398743	AT1G13710	1
PO>P	GO:0051503	adenine nucleotide transport	1/66	18/25790	450904329286536	450904329286536	193166394398743	AT5G50300	1
PO>P	GO:0006862	nucleotide transport	1/66	19/25790	47535878816699	47535878816699	193166394398743	AT5G50300	1
PO>P	GO:1905428	regulation of plant organ formation	1/66	19/25790	47535878816699	47535878816699	193166394398743	AT5G53950	1
PO>P	GO:0046185	aldehyde catabolic process	1/66	20/25790	499751567647062	499751567647062	193166394398743	AT1G02205	1
PO>P	GO:0072350	tricarboxylic acid metabolic process	1/66	20/25790	499751567647062	499751567647062	193166394398743	AT1G09240	1
PO<P	GO:0006163	purine nucleotide metabolic process	2/16	218/25790	789432918724429	789432918724429	473507243545106	AT2G27490/AT5G61410	2
PO<P	GO:0072521	purine-containing compound metabolic process	2/16	239/25790	94207433316244	94207433316244	473507243545106	AT2G27490/AT5G61410	2
PO<P	GO:0009117	nucleotide metabolic process	2/16	267/25790	11644483722023	11644483722023	473507243545106	AT2G27490/AT5G61410	2
PO<P	GO:0006753	nucleoside phosphate metabolic process	2/16	277/25790	124896821982053	124896821982053	473507243545106	AT2G27490/AT5G61410	2
PO<P	GO:0055086	nucleobase-containing small molecule metabolic process	2/16	369/25790	21461211130358	21461211130358	473507243545106	AT2G27490/AT5G61410	2
PO<P	GO:0016051	carbohydrate biosynthetic process	2/16	415/25790	267083277599684	267083277599684	489920075904348	AT1G12840/AT5G61410	2
PO<P	GO:0009751	response to salicylic acid	2/16	427/25790	281555026305857	281555026305857	489920075904348	AT5G05140/AT1G14790	2
PO<P	GO:0009610	response to symbiotic fungus	1/16	10/25790	618774030773406	618774030773406	473507243545106	AT5G64250	1
PO<P	GO:0009608	response to symbiont	1/16	12/25790	742097304683464	742097304683464	473507243545106	AT5G64250	1
PO<P	GO:0015937	coenzyme A biosynthetic process	1/16	13/25790	803705126978649	803705126978649	473507243545106	AT2G27490	1
PO<P	GO:0032506	cytokinetic process	1/16	15/25790	926813239657742	926813239657742	473507243545106	AT2G26180	1
PO<P	GO:0015936	coenzyme A metabolic process	1/16	16/25790	988313568975496	988313568975496	473507243545106	AT2G27490	1
PO<P	GO:0019253	reductive pentose-phosphate cycle	1/16	16/25790	988313568975496	988313568975496	473507243545106	AT5G61410	1
PO<P	GO:0015977	carbon fixation	1/16	17/25790	104977810621831	104977810621831	473507243545106	AT5G61410	1
PO<P	GO:0019685	photosynthesis, dark reaction	1/16	17/25790	104977810621831	104977810621831	473507243545106	AT5G61410	1
PO<P	GO:0060147	regulation of post-transcriptional gene silencing	1/16	20/25790	123395715987205	123395715987205	473507243545106	AT1G14790	1
PO<P	GO:0051017	actin filament bundle assembly	1/16	21/25790	129527872314108	129527872314108	473507243545106	AT5G48460	1
PO<P	GO:0061572	actin filament bundle organization	1/16	21/25790	129527872314108	129527872314108	473507243545106	AT5G48460	1
PO<P	GO:0009959	negative gravitropism	1/16	25/25790	154020822049262	154020822049262	473507243545106	AT2G17990	1
PO<P	GO:0070897	transcription preinitiation complex assembly	1/16	27/25790	166245918700189	166245918700189	473507243545106	AT3G10330	1
PO<P	GO:0050821	protein stabilization	1/16	30/25790	184556884447464	184556884447464	473507243545106	AT2G28000	1
PO<P	GO:0006098	pentose-phosphate shunt	1/16	33/25790	202835881493996	202835881493996	473507243545106	AT5G61410	1
PO<P	GO:0006740	NADPH regeneration	1/16	35/25790	215004144866663	215004144866663	473507243545106	AT5G61410	1
PO<P	GO:0042026	protein refolding	1/16	37/25790	227158238501597	227158238501597	473507243545106	AT2G28000	1
PO<P	GO:0030422	siRNA processing	1/16	38/25790	233229976481013	233229976481013	473507243545106	AT1G14790	1
PO<P	GO:0051156	glucose 6-phosphate metabolic process	1/16	38/25790	233229976481013	233229976481013	473507243545106	AT5G61410	1
PO<P	GO:0010025	wax biosynthetic process	1/16	39/25790	23929817780038	23929817780038	473507243545106	AT1G14790	1
PO<P	GO:0031647	regulation of protein stability	1/16	39/25790	23929817780038	23929817780038	473507243545106	AT2G28000	1
PO<P	GO:0033866	nucleoside bisphosphate biosynthetic process	1/16	39/25790	23929817780038	23929817780038	473507243545106	AT2G27490	1
PO<P	GO:0034030	ribonucleoside bisphosphate biosynthetic process	1/16	39/25790	23929817780038	23929817780038	473507243545106	AT2G27490	1
PO<P	GO:0034033	purine nucleoside bisphosphate biosynthetic process	1/16	39/25790	23929817780038	23929817780038	473507243545106	AT2G27490	1
PO<P	GO:0010166	wax metabolic process	1/16	40/25790	245362844382464	245362844382464	473507243545106	AT1G14790	1
PO<P	GO:0006739	NADP metabolic process	1/16	46/25790	281676721944847	281676721944847	489920075904348	AT5G61410	1
PO<P	GO:1901570	fatty acid derivative biosynthetic process	1/16	47/25790	287716699122008	287716699122008	489920075904348	AT1G14790	1
PO<P	GO:1901568	fatty acid derivative metabolic process	1/16	56/25790	341918350647972	341918350647972	534198033609708	AT1G14790	1
PO<P	GO:0009809	lignin biosynthetic process	1/16	58/25790	35392458894126	35392458894126	534198033609708	AT1G12840	1
PO<P	GO:0043255	regulation of carbohydrate biosynthetic process	1/16	59/25790	359922459552832	359922459552832	534198033609708	AT1G12840	1
PO<P	GO:0046496	nicotinamide nucleotide metabolic process	1/16	60/25790	365916833679262	365916833679262	534198033609708	AT5G61410	1
PO<P	GO:0019362	pyridine nucleotide metabolic process	1/16	61/25790	371907713223033	371907713223033	534198033609708	AT5G61410	1
PO<P	GO:0016441	post-transcriptional gene silencing	1/16	68/25790	413746181321372	413746181321372	534198033609708	AT1G14790	1
PO<P	GO:0033865	nucleoside bisphosphate metabolic process	1/16	70/25790	425668686330758	425668686330758	534198033609708	AT2G27490	1
PO<P	GO:0033875	ribonucleoside bisphosphate metabolic process	1/16	70/25790	425668686330758	425668686330758	534198033609708	AT2G27490	1
PO<P	GO:0034032	purine nucleoside bisphosphate metabolic process	1/16	70/25790	425668686330758	425668686330758	534198033609708	AT2G27490	1
PO<P	GO:0009808	lignin metabolic process	1/16	71/25790	431624724473006	431624724473006	534198033609708	AT1G12840	1
PO<P	GO:0072524	pyridine-containing compound metabolic process	1/16	71/25790	431624724473006	431624724473006	534198033609708	AT5G61410	1
PO<P	GO:0061640	cytoskeleton-dependent cytokinesis	1/16	74/25790	449472004150293	449472004150293	534198033609708	AT2G26180	1
PO<P	GO:0065004	protein-DNA complex assembly	1/16	75/25790	455414158759627	455414158759627	534198033609708	AT3G10330	1
PO<P	GO:0007033	vacuole organization	1/16	76/25790	461352847208384	461352847208384	534198033609708	AT2G17990	1
PO<P	GO:0046686	response to cadmium ion	1/16	76/25790	461352847208384	461352847208384	534198033609708	AT5G64250	1
PO<P	GO:0070918	regulatory ncRNA processing	1/16	76/25790	461352847208384	461352847208384	534198033609708	AT1G14790	1

## Sheet: Table S12
Table S12. Enriched genes in pistils containing the early-developing seed (PS) vs pistils without early-developing seeds (P) in Annona ino at 8 days after pollination (DAP)
Condition	ID	Description	GeneRatio	BgRatio	pvalue	p.adjust	qvalue	geneID	Count
PO>P	GO:0009751	response to salicylic acid	31/406	431/25762	259.564	259.564	241805	AT5G40990/AT3G55950/AT3G06890/AT1G61340/AT5G47850/AT1G33760/AT5G60900/AT4G31800/AT5G62770/AT3G15760/AT5G57550/AT1G59590/AT5G67300/AT4G23810/AT5G25930/AT3G56880/AT2G28500/AT5G64660/AT1G76070/AT3G50410/AT2G20370/AT3G59080/AT2G40000/AT5G36970/AT3G52430/AT1G28480/AT5G63160/AT3G57450/AT1G70090/AT5G43420/AT2G40095	31
PO>P	GO:0023051	regulation of signaling	31/406	463/25762	1633.37	1633.37	445183	AT4G12040/AT3G06890/AT5G22090/AT3G50060/AT1G10560/AT1G50640/AT4G32020/AT1G15100/AT5G47710/AT5G67300/AT2G34600/AT3G15210/AT2G44130/AT1G76650/AT2G32460/AT5G58430/AT4G23810/AT5G25930/AT3G56880/AT1G74950/AT2G28500/AT1G12990/AT1G78570/AT1G01720/AT3G52430/AT4G34410/AT4G17900/AT3G51550/AT3G24550/AT1G70090/AT2G40095	31
PO>P	GO:0010646	regulation of cell communication	31/406	470/25762	23.894	23.894	445183	AT4G12040/AT3G06890/AT5G22090/AT3G50060/AT1G10560/AT1G50640/AT4G32020/AT1G15100/AT5G47710/AT5G67300/AT2G34600/AT3G15210/AT2G44130/AT1G76650/AT2G32460/AT5G58430/AT4G23810/AT5G25930/AT3G56880/AT1G74950/AT2G28500/AT1G12990/AT1G78570/AT1G01720/AT3G52430/AT4G34410/AT4G17900/AT3G51550/AT3G24550/AT1G70090/AT2G40095	31
PO>P	GO:0009966	regulation of signal transduction	28/406	451/25762	89365.2	89365.2	7.56825e+06	AT4G12040/AT5G22090/AT3G50060/AT1G10560/AT1G50640/AT4G32020/AT1G15100/AT5G47710/AT5G67300/AT2G34600/AT3G15210/AT2G44130/AT1G76650/AT2G32460/AT5G58430/AT4G23810/AT5G25930/AT3G56880/AT1G74950/AT2G28500/AT1G12990/AT1G78570/AT1G01720/AT3G52430/AT4G34410/AT4G17900/AT3G51550/AT3G24550	28
PO>P	GO:0036293	response to decreased oxygen levels	27/406	354/25762	183.344	183.344	445183	AT4G11660/AT1G73500/AT1G61340/AT2G15760/AT2G22500/AT4G24570/AT1G35140/AT4G30440/AT5G47530/AT5G27760/AT3G03280/AT3G02550/AT5G45340/AT5G20230/AT4G32690/AT3G13310/AT3G15210/AT4G27280/AT5G54470/AT1G76650/AT5G05410/AT3G56880/AT2G40000/AT1G01720/AT3G52430/AT5G42050/AT2G26190	27
PO>P	GO:0070482	response to oxygen levels	27/406	355/25762	1956.04	1956.04	445183	AT4G11660/AT1G73500/AT1G61340/AT2G15760/AT2G22500/AT4G24570/AT1G35140/AT4G30440/AT5G47530/AT5G27760/AT3G03280/AT3G02550/AT5G45340/AT5G20230/AT4G32690/AT3G13310/AT3G15210/AT4G27280/AT5G54470/AT1G76650/AT5G05410/AT3G56880/AT2G40000/AT1G01720/AT3G52430/AT5G42050/AT2G26190	27
PO>P	GO:0071407	cellular response to organic cyclic compound	26/406	335/25762	2973.79	2973.79	461720	AT3G55950/AT3G06890/AT4G08950/AT5G60900/AT4G32020/AT2G45760/AT3G61460/AT2G39940/AT1G59590/AT5G67300/AT1G76650/AT5G25930/AT2G28500/AT5G64660/AT1G76070/AT2G20370/AT5G36970/AT3G52430/AT1G28480/AT1G78700/AT1G32640/AT4G17900/AT3G24550/AT1G70090/AT1G72790/AT2G40095	26
PO>P	GO:0001666	response to hypoxia	26/406	344/25762	5346.32	5346.32	535516	AT4G11660/AT1G73500/AT1G61340/AT2G15760/AT2G22500/AT4G24570/AT1G35140/AT4G30440/AT5G27760/AT3G03280/AT3G02550/AT5G45340/AT5G20230/AT4G32690/AT3G13310/AT3G15210/AT4G27280/AT5G54470/AT1G76650/AT5G05410/AT3G56880/AT2G40000/AT1G01720/AT3G52430/AT5G42050/AT2G26190	26
PO>P	GO:0071456	cellular response to hypoxia	22/406	242/25762	4895.55	4895.55	535516	AT4G11660/AT1G73500/AT1G61340/AT2G22500/AT4G24570/AT1G35140/AT4G30440/AT3G03280/AT3G02550/AT5G45340/AT5G20230/AT3G13310/AT3G15210/AT4G27280/AT5G54470/AT1G76650/AT5G05410/AT3G56880/AT2G40000/AT1G01720/AT5G42050/AT2G26190	22
PO>P	GO:0036294	cellular response to decreased oxygen levels	22/406	244/25762	5748.48	5748.48	535516	AT4G11660/AT1G73500/AT1G61340/AT2G22500/AT4G24570/AT1G35140/AT4G30440/AT3G03280/AT3G02550/AT5G45340/AT5G20230/AT3G13310/AT3G15210/AT4G27280/AT5G54470/AT1G76650/AT5G05410/AT3G56880/AT2G40000/AT1G01720/AT5G42050/AT2G26190	22
PO>P	GO:0071453	cellular response to oxygen levels	22/406	244/25762	5748.48	5748.48	535516	AT4G11660/AT1G73500/AT1G61340/AT2G22500/AT4G24570/AT1G35140/AT4G30440/AT3G03280/AT3G02550/AT5G45340/AT5G20230/AT3G13310/AT3G15210/AT4G27280/AT5G54470/AT1G76650/AT5G05410/AT3G56880/AT2G40000/AT1G01720/AT5G42050/AT2G26190	22
PO>P	GO:0009723	response to ethylene	19/406	275/25762	9.07838e+06	9.07838e+06	5.63815e+08	AT5G40990/AT1G73500/AT3G16770/AT5G64930/AT4G02380/AT1G78080/AT5G47230/AT1G50640/AT4G11280/AT1G01490/AT1G28360/AT3G15210/AT5G64500/AT3G52430/AT4G16820/AT4G17490/AT3G51550/AT3G23240/AT3G23220	19
PO>P	GO:0071215	cellular response to abscisic acid stimulus	19/406	337/25762	2.00006e+08	2.00006e+08	8.46915e+09	AT5G13810/AT3G63060/AT5G22090/AT3G50310/AT1G10560/AT5G35460/AT1G15100/AT5G47710/AT2G32460/AT5G58430/AT2G30020/AT5G37540/AT3G56880/AT2G28500/AT3G45640/AT1G01720/AT4G17900/AT3G51550/AT3G20500	19
PO>P	GO:0097306	cellular response to alcohol	19/406	337/25762	2.00006e+08	2.00006e+08	8.46915e+09	AT5G13810/AT3G63060/AT5G22090/AT3G50310/AT1G10560/AT5G35460/AT1G15100/AT5G47710/AT2G32460/AT5G58430/AT2G30020/AT5G37540/AT3G56880/AT2G28500/AT3G45640/AT1G01720/AT4G17900/AT3G51550/AT3G20500	19
PO>P	GO:0044262	cellular carbohydrate metabolic process	18/406	456/25762	37377347369902	37377347369902	710611222821982	AT4G13830/AT5G49360/AT1G56560/AT4G25000/AT5G47530/AT5G57550/AT4G25810/AT1G23870/AT1G32740/AT4G32410/AT5G40390/AT1G19300/AT2G20370/AT4G18780/AT4G10120/AT5G60920/AT1G05170/AT1G70230	18
PO>P	GO:0071395	cellular response to jasmonic acid stimulus	17/406	217/25762	7.17263e+06	7.17263e+06	4.77277e+08	AT5G64930/AT2G15760/AT5G60900/AT2G39940/AT5G64810/AT5G67300/AT2G34600/AT3G15210/AT4G23810/AT1G19210/AT1G74950/AT1G76070/AT3G52430/AT1G28480/AT1G32640/AT3G57450/AT3G23240	17
PO>P	GO:0071398	cellular response to fatty acid	17/406	223/25762	1.06519e+07	1.06519e+07	6.20191e+08	AT5G64930/AT2G15760/AT5G60900/AT2G39940/AT5G64810/AT5G67300/AT2G34600/AT3G15210/AT4G23810/AT1G19210/AT1G74950/AT1G76070/AT3G52430/AT1G28480/AT1G32640/AT3G57450/AT3G23240	17
PO>P	GO:0009738	abscisic acid-activated signaling pathway	17/406	266/25762	1.27858e+08	1.27858e+08	5.95549e+09	AT3G63060/AT5G22090/AT3G50310/AT1G10560/AT1G15100/AT5G47710/AT2G32460/AT5G58430/AT2G30020/AT5G37540/AT3G56880/AT2G28500/AT3G45640/AT1G01720/AT4G17900/AT3G51550/AT3G20500	17
PO>P	GO:0010150	leaf senescence	17/406	323/25762	1.68672e+09	1.68672e+09	581967335751354	AT5G16080/AT1G73500/AT5G64930/AT2G17220/AT4G02380/AT2G45760/AT2G45680/AT2G35980/AT3G15760/AT1G77450/AT4G23810/AT5G25930/AT1G18210/AT5G37600/AT3G52430/AT1G70170/AT2G40095	17
PO>P	GO:0090693	plant organ senescence	17/406	373/25762	101198496263216	101198496263216	294607464450482	AT5G16080/AT1G73500/AT5G64930/AT2G17220/AT4G02380/AT2G45760/AT2G45680/AT2G35980/AT3G15760/AT1G77450/AT4G23810/AT5G25930/AT1G18210/AT5G37600/AT3G52430/AT1G70170/AT2G40095	17
PO>P	GO:1901615	organic hydroxy compound metabolic process	17/406	421/25762	417571015222111	417571015222111	769258498902213	AT3G55950/AT3G06350/AT4G25800/AT5G42750/AT5G04760/AT1G73805/AT5G45340/AT3G14440/AT2G15490/AT5G40390/AT4G15440/AT1G78570/AT4G18780/AT1G65690/AT3G52430/AT2G21940/AT5G62570	17
PO>P	GO:0009733	response to auxin	17/406	449/25762	855697970687105	855697970687105	11722797276441	AT5G53590/AT3G50060/AT3G17600/AT5G47230/AT2G23810/AT5G43700/AT4G00880/AT4G11280/AT4G32690/AT2G14960/AT5G67300/AT4G27280/AT3G50410/AT1G12990/AT1G78570/AT4G34410/AT5G63160	17
PO>P	GO:0009408	response to heat	16/406	405/25762	771973798139468	771973798139468	108962808828298	AT4G38580/AT2G47180/AT3G16770/AT3G25290/AT3G19970/AT1G78080/AT5G51190/AT5G42020/AT5G35460/AT3G13310/AT5G67300/AT4G10270/AT2G38470/AT5G05410/AT4G18880/AT2G20880	16
PO>P	GO:0009867	jasmonic acid mediated signaling pathway	15/406	183/25762	2.35267e+06	2.35267e+06	1.28923e+09	AT5G64930/AT5G60900/AT2G39940/AT5G64810/AT5G67300/AT2G34600/AT3G15210/AT4G23810/AT1G74950/AT1G76070/AT3G52430/AT1G28480/AT1G32640/AT3G57450/AT3G23240	15
PO>P	GO:0008219	cell death	15/406	257/25762	1.58893e+09	1.58893e+09	569312584706638	AT3G16770/AT5G64930/AT1G33760/AT2G15760/AT5G10380/AT2G45760/AT2G32460/AT3G20600/AT5G25930/AT2G01290/AT3G59080/AT1G29340/AT3G52430/AT1G02170/AT5G42050	15
PO>P	GO:0048584	positive regulation of response to stimulus	15/406	290/25762	6.38798e+09	6.38798e+09	200329547202726	AT5G40990/AT1G02660/AT3G50060/AT3G18690/AT1G15100/AT1G73805/AT5G47710/AT5G67300/AT3G15210/AT1G76650/AT2G32460/AT5G58430/AT4G08850/AT3G52430/AT2G20880	15
PO>P	GO:1901605	alpha-amino acid metabolic process	15/406	424/25762	322392405921961	322392405921961	310929278236753	AT5G17330/AT2G20340/AT1G01490/AT4G35630/AT1G10070/AT5G57655/AT4G21920/AT5G28237/AT5G37600/AT1G76070/AT2G19940/AT1G71180/AT2G40000/AT4G34410/AT1G32640	15
PO>P	GO:0035556	intracellular signal transduction	15/406	472/25762	842573147567684	842573147567684	599178172436642	AT5G40990/AT1G73500/AT3G16770/AT4G15800/AT1G78080/AT5G47230/AT1G50640/AT1G28360/AT3G15210/AT1G25580/AT3G45640/AT3G52430/AT4G17490/AT3G23240/AT3G23220	15
PO>P	GO:0002237	response to molecule of bacterial origin	14/406	160/25762	2.67025e+07	2.67025e+07	1.38197e+09	AT5G47850/AT1G33760/AT5G60900/AT4G31800/AT5G62770/AT1G73805/AT1G59590/AT5G25930/AT5G64660/AT4G08850/AT3G59080/AT4G20260/AT4G16820/AT3G57450	14
PO>P	GO:0002376	immune system process	14/406	313/25762	490813023463159	490813023463159	845845625269557	AT5G40990/AT5G64930/AT3G29400/AT3G18690/AT5G47070/AT2G35930/AT1G73080/AT3G15210/AT3G20600/AT5G58430/AT2G02220/AT3G59080/AT1G29340/AT3G43920	14
PO>P	GO:0009642	response to light intensity	14/406	388/25762	366553194066298	366553194066298	334777684983152	AT5G19140/AT4G02380/AT3G48690/AT1G14270/AT2G17787/AT4G28290/AT5G20230/AT5G57655/AT1G76240/AT1G10150/AT5G40720/AT1G67070/AT4G17490/AT3G22690	14
PO>P	GO:0009890	negative regulation of biosynthetic process	14/406	395/25762	428670069108329	428670069108329	376735860139892	AT4G11660/AT5G42750/AT3G29575/AT1G50640/AT4G32020/AT5G04760/AT4G32290/AT3G15210/AT5G22250/AT5G64660/AT3G19580/AT1G62300/AT1G28480/AT2G34010	14
PO>P	GO:0044550	secondary metabolite biosynthetic process	14/406	399/25762	467836618957452	467836618957452	403543282434059	AT3G55950/AT1G73500/AT5G17330/AT3G10340/AT2G15760/AT4G30810/AT5G20230/AT2G38470/AT5G37540/AT3G45640/AT4G08850/AT3G52430/AT1G32640/AT5G10770	14
PO>P	GO:0040008	regulation of growth	14/406	411/25762	603011453810461	603011453810461	472061155791471	AT3G10340/AT3G19970/AT3G50310/AT1G13710/AT3G22530/AT3G23160/AT1G77450/AT4G20880/AT2G32460/AT4G20260/AT5G40720/AT4G39110/AT3G57550/AT3G51550	14
PO>P	GO:0031324	negative regulation of cellular metabolic process	14/406	474/25762	19025658141263	19025658141263	995724864282538	AT4G11660/AT5G22090/AT5G42750/AT3G29575/AT1G50640/AT4G32020/AT5G04760/AT4G32290/AT3G15210/AT5G22250/AT3G19580/AT1G62300/AT1G28480/AT2G34010	14
PO>P	GO:0006955	immune response	13/406	308/25762	130666506282575	130666506282575	160166008393461	AT5G40990/AT5G64930/AT3G29400/AT3G18690/AT5G47070/AT1G73080/AT3G15210/AT3G20600/AT5G58430/AT2G02220/AT3G59080/AT1G29340/AT3G43920	13
PO>P	GO:0031327	negative regulation of cellular biosynthetic process	13/406	380/25762	771134382823302	771134382823302	569115213989644	AT4G11660/AT5G42750/AT3G29575/AT1G50640/AT4G32020/AT5G04760/AT4G32290/AT3G15210/AT5G22250/AT3G19580/AT1G62300/AT1G28480/AT2G34010	13
PO>P	GO:0016051	carbohydrate biosynthetic process	13/406	423/25762	174865957499687	174865957499687	937610344993636	AT5G47530/AT1G23870/AT1G32740/AT4G32410/AT5G40390/AT1G19300/AT2G20370/AT4G18780/AT4G10120/AT5G60920/AT1G67070/AT1G05170/AT1G70090	13
PO>P	GO:0009873	ethylene-activated signaling pathway	12/406	88/25762	1.39437e+06	1.39437e+06	1.08247e+08	AT5G40990/AT1G73500/AT3G16770/AT1G78080/AT5G47230/AT1G50640/AT1G28360/AT3G15210/AT3G52430/AT4G17490/AT3G23240/AT3G23220	12
PO>P	GO:0071369	cellular response to ethylene stimulus	12/406	96/25762	3.78694e+06	3.78694e+06	2.71372e+08	AT5G40990/AT1G73500/AT3G16770/AT1G78080/AT5G47230/AT1G50640/AT1G28360/AT3G15210/AT3G52430/AT4G17490/AT3G23240/AT3G23220	12
PO>P	GO:0000160	phosphorelay signal transduction system	12/406	117/25762	3.45203e+06	3.45203e+06	1.69255e+09	AT5G40990/AT1G73500/AT3G16770/AT1G78080/AT5G47230/AT1G50640/AT1G28360/AT3G15210/AT3G52430/AT4G17490/AT3G23240/AT3G23220	12
PO>P	GO:1901617	organic hydroxy compound biosynthetic process	12/406	241/25762	47754162947991	47754162947991	839373072670745	AT4G25800/AT5G42750/AT5G04760/AT1G73805/AT3G14440/AT2G15490/AT5G40390/AT1G78570/AT4G18780/AT1G65690/AT3G52430/AT5G62570	12
PO>P	GO:1901698	response to nitrogen compound	12/406	272/25762	13663610064156	13663610064156	165308201049597	AT1G61340/AT4G32020/AT5G42020/AT3G61460/AT4G28290/AT2G39940/AT1G32690/AT5G25930/AT3G45640/AT2G37430/AT4G08850/AT1G32640	12
PO>P	GO:0072330	monocarboxylic acid biosynthetic process	12/406	302/25762	323752915135783	323752915135783	310929278236753	AT3G10340/AT4G25800/AT4G30440/AT5G04760/AT1G73805/AT3G14440/AT4G08850/AT4G18780/AT1G65690/AT3G52430/AT2G26640/AT5G62570	12
PO>P	GO:0048638	regulation of developmental growth	12/406	321/25762	52410889335345	52410889335345	43721165728953	AT3G10340/AT3G19970/AT3G50310/AT1G13710/AT3G22530/AT1G77450/AT4G20880/AT2G32460/AT4G20260/AT5G40720/AT4G39110/AT3G57550	12
PO>P	GO:0044264	cellular polysaccharide metabolic process	12/406	338/25762	777536010483296	777536010483296	569115213989644	AT5G49360/AT5G47530/AT5G57550/AT4G25810/AT1G32740/AT4G32410/AT1G19300/AT2G20370/AT4G18780/AT5G60920/AT1G05170/AT1G70230	12
PO>P	GO:0009991	response to extracellular stimulus	12/406	350/25762	100804658432343	100804658432343	668012064993101	AT5G13810/AT4G02380/AT3G62420/AT1G22810/AT2G41240/AT1G01140/AT3G52710/AT1G68440/AT1G62300/AT4G20260/AT3G53900/AT1G67070	12
PO>P	GO:0051128	regulation of cellular component organization	12/406	358/25762	118898703101376	118898703101376	748402220801689	AT5G13810/AT1G50490/AT3G10340/AT3G50310/AT5G55230/AT3G22530/AT1G77450/AT2G32460/AT1G25580/AT4G20260/AT4G39110/AT3G51550	12
PO>P	GO:0009639	response to red or far red light	12/406	435/25762	442891976648963	442891976648963	1719120172519	AT1G78080/AT1G07570/AT4G32020/AT2G39940/AT5G35460/AT5G45340/AT4G32290/AT1G68440/AT5G16110/AT1G76240/AT3G45210/AT1G69640	12
PO>P	GO:0009787	regulation of abscisic acid-activated signaling pathway	11/406	138/25762	1.25035e+09	1.25035e+09	465918487118243	AT5G22090/AT1G10560/AT1G15100/AT5G47710/AT2G32460/AT5G58430/AT3G56880/AT2G28500/AT1G01720/AT4G17900/AT3G51550	11
PO>P	GO:1901419	regulation of response to alcohol	11/406	138/25762	1.25035e+09	1.25035e+09	465918487118243	AT5G22090/AT1G10560/AT1G15100/AT5G47710/AT2G32460/AT5G58430/AT3G56880/AT2G28500/AT1G01720/AT4G17900/AT3G51550	11
PO>P	GO:1905957	regulation of cellular response to alcohol	11/406	138/25762	1.25035e+09	1.25035e+09	465918487118243	AT5G22090/AT1G10560/AT1G15100/AT5G47710/AT2G32460/AT5G58430/AT3G56880/AT2G28500/AT1G01720/AT4G17900/AT3G51550	11
PO>P	GO:0042430	indole-containing compound metabolic process	11/406	193/25762	261284646185172	261284646185172	640545462254507	AT1G73500/AT3G13310/AT5G28237/AT2G38470/AT3G45640/AT4G08850/AT2G40000/AT3G52430/AT4G34410/AT5G40720/AT1G32640	11
PO>P	GO:0042180	cellular ketone metabolic process	11/406	216/25762	675398402838783	675398402838783	100443315867533	AT4G13830/AT4G25800/AT5G04760/AT1G73805/AT4G18780/AT2G40000/AT1G65690/AT3G52430/AT4G34410/AT1G32640/AT5G62570	11
PO>P	GO:0002831	regulation of response to biotic stimulus	11/406	231/25762	116741728617675	116741728617675	145005515546165	AT5G40990/AT5G39670/AT4G31800/AT3G18690/AT1G73805/AT5G67300/AT3G15210/AT4G21920/AT3G52430/AT1G32640/AT5G62570	11
PO>P	GO:0032101	regulation of response to external stimulus	11/406	246/25762	192290930868711	192290930868711	215082147062638	AT5G40990/AT5G39670/AT4G31800/AT3G18690/AT1G73805/AT5G67300/AT3G15210/AT4G21920/AT3G52430/AT1G32640/AT5G62570	11
PO>P	GO:0048585	negative regulation of response to stimulus	11/406	254/25762	246542877326002	246542877326002	260993356977885	AT5G22090/AT5G39670/AT1G50640/AT2G39940/AT3G15210/AT2G44130/AT2G28500/AT1G01720/AT3G52430/AT3G51550/AT5G62570	11
PO>P	GO:0045087	innate immune response	11/406	282/25762	540907664715503	540907664715503	43721165728953	AT5G40990/AT5G64930/AT3G18690/AT5G47070/AT1G73080/AT3G15210/AT3G20600/AT2G02220/AT3G59080/AT1G29340/AT3G43920	11
PO>P	GO:0010565	regulation of cellular ketone metabolic process	10/406	148/25762	125137503049828	125137503049828	353258979901428	AT4G13830/AT4G25800/AT5G04760/AT1G73805/AT4G18780/AT1G65690/AT3G52430/AT4G34410/AT1G32640/AT5G62570	10
PO>P	GO:0071446	cellular response to salicylic acid stimulus	10/406	149/25762	132291393196469	132291393196469	362470225940789	AT3G06890/AT5G67300/AT2G28500/AT5G64660/AT2G20370/AT5G36970/AT3G52430/AT1G28480/AT1G70090/AT2G40095	10
PO>P	GO:0010243	response to organonitrogen compound	10/406	191/25762	949626950021258	949626950021258	12118527047856	AT1G61340/AT4G32020/AT5G42020/AT3G61460/AT4G28290/AT2G39940/AT3G45640/AT2G37430/AT4G08850/AT1G32640	10
PO>P	GO:0062012	regulation of small molecule metabolic process	10/406	207/25762	173507666113482	173507666113482	199550727109073	AT4G13830/AT4G25800/AT5G04760/AT1G73805/AT4G18780/AT1G65690/AT3G52430/AT4G34410/AT1G32640/AT5G62570	10
PO>P	GO:0031668	cellular response to extracellular stimulus	10/406	259/25762	836537896069851	836537896069851	599178172436642	AT5G13810/AT4G02380/AT3G62420/AT1G22810/AT2G41240/AT1G01140/AT3G52710/AT1G62300/AT4G20260/AT3G53900	10
PO>P	GO:0034637	cellular carbohydrate biosynthetic process	10/406	260/25762	858204897371066	858204897371066	601240890136989	AT5G47530/AT1G23870/AT4G32410/AT5G40390/AT1G19300/AT2G20370/AT4G18780/AT4G10120/AT5G60920/AT1G05170	10
PO>P	GO:0071496	cellular response to external stimulus	10/406	265/25762	973073117096291	973073117096291	668012064993101	AT5G13810/AT4G02380/AT3G62420/AT1G22810/AT2G41240/AT1G01140/AT3G52710/AT1G62300/AT4G20260/AT3G53900	10
PO>P	GO:0031667	response to nutrient levels	10/406	288/25762	165849452802957	165849452802957	915409345039916	AT5G13810/AT3G62420/AT2G41240/AT1G01140/AT3G52710/AT1G68440/AT1G62300/AT4G20260/AT3G53900/AT1G67070	10
PO>P	GO:0010558	negative regulation of macromolecule biosynthetic process	10/406	331/25762	380688523105992	380688523105992	156229697634502	AT4G11660/AT3G29575/AT1G50640/AT3G15210/AT5G22250/AT5G64660/AT3G19580/AT1G62300/AT1G28480/AT2G34010	10
PO>P	GO:0010383	cell wall polysaccharide metabolic process	9/406	187/25762	297804735873144	297804735873144	304866617984653	AT5G49360/AT5G47530/AT5G57550/AT4G25810/AT1G32740/AT1G19300/AT2G20370/AT5G60920/AT1G70230	9
PO>P	GO:0012501	programmed cell death	9/406	191/25762	342616102470389	342616102470389	325687702133506	AT5G64930/AT1G33760/AT5G10380/AT2G32460/AT3G20600/AT3G59080/AT1G29340/AT1G02170/AT5G42050	9
PO>P	GO:0016311	dephosphorylation	9/406	230/25762	111082374953364	111082374953364	713668978829237	AT3G62260/AT5G22090/AT1G47380/AT4G33920/AT3G02750/AT1G79630/AT2G30020/AT2G29380/AT3G20500	9
PO>P	GO:0044036	cell wall macromolecule metabolic process	9/406	230/25762	111082374953364	111082374953364	713668978829237	AT5G49360/AT5G47530/AT5G57550/AT4G25810/AT1G32740/AT1G19300/AT2G20370/AT5G60920/AT1G70230	9
PO>P	GO:0010038	response to metal ion	9/406	236/25762	129687801009677	129687801009677	789636765693595	AT5G53550/AT5G17450/AT1G71050/AT2G37430/AT5G39040/AT4G20260/AT1G67070/AT1G70170/AT2G19110	9
PO>P	GO:0000271	polysaccharide biosynthetic process	9/406	282/25762	356331845024686	356331845024686	151636708941643	AT5G47530/AT1G32740/AT4G32410/AT1G19300/AT2G20370/AT4G18780/AT5G60920/AT1G05170/AT1G70090	9
PO>P	GO:0120254	olefinic compound metabolic process	8/406	86/25762	6.45129e+09	6.45129e+09	200329547202726	AT1G73500/AT3G10340/AT4G11280/AT5G04760/AT5G45340/AT3G14440/AT4G18780/AT1G65690	8
PO>P	GO:0009967	positive regulation of signal transduction	8/406	99/25762	174313663140717	174313663140717	463962682344465	AT3G50060/AT1G15100/AT5G47710/AT5G67300/AT1G76650/AT2G32460/AT5G58430/AT3G52430	8
PO>P	GO:0023056	positive regulation of signaling	8/406	100/25762	186906409474915	186906409474915	483661322764034	AT3G50060/AT1G15100/AT5G47710/AT5G67300/AT1G76650/AT2G32460/AT5G58430/AT3G52430	8
PO>P	GO:0010647	positive regulation of cell communication	8/406	103/25762	229243455075016	229243455075016	577184801540224	AT3G50060/AT1G15100/AT5G47710/AT5G67300/AT1G76650/AT2G32460/AT5G58430/AT3G52430	8
PO>P	GO:0009863	salicylic acid mediated signaling pathway	8/406	108/25762	31707715345936	31707715345936	686935815940107	AT3G06890/AT5G67300/AT2G28500/AT2G20370/AT5G36970/AT3G52430/AT1G28480/AT1G70090	8
PO>P	GO:0009968	negative regulation of signal transduction	8/406	117/25762	543481981461704	543481981461704	904100664649639	AT5G22090/AT1G50640/AT3G15210/AT2G44130/AT2G28500/AT1G01720/AT3G52430/AT3G51550	8
PO>P	GO:0010648	negative regulation of cell communication	8/406	121/25762	67917090912141	67917090912141	100443315867533	AT5G22090/AT1G50640/AT3G15210/AT2G44130/AT2G28500/AT1G01720/AT3G52430/AT3G51550	8
PO>P	GO:0023057	negative regulation of signaling	8/406	121/25762	67917090912141	67917090912141	100443315867533	AT5G22090/AT1G50640/AT3G15210/AT2G44130/AT2G28500/AT1G01720/AT3G52430/AT3G51550	8
PO>P	GO:0042435	indole-containing compound biosynthetic process	8/406	125/25762	840927063568322	840927063568322	116923872939193	AT1G73500/AT5G28237/AT2G38470/AT3G45640/AT4G08850/AT3G52430/AT5G40720/AT1G32640	8
PO>P	GO:0010941	regulation of cell death	8/406	126/25762	885843700838958	885843700838958	119336120392901	AT5G10380/AT2G45760/AT2G32460/AT3G20600/AT5G25930/AT3G52430/AT1G02170/AT5G42050	8
PO>P	GO:0001558	regulation of cell growth	8/406	142/25762	190513662681973	190513662681973	215082147062638	AT3G10340/AT3G50310/AT3G22530/AT1G77450/AT2G32460/AT4G20260/AT4G39110/AT3G51550	8
PO>P	GO:0000302	response to reactive oxygen species	8/406	168/25762	531628988362418	531628988362418	43721165728953	AT4G02380/AT1G56560/AT3G50310/AT5G05410/AT4G23810/AT5G63160/AT4G18880/AT4G17490	8
PO>P	GO:0010118	stomatal movement	8/406	172/25762	610607047410457	610607047410457	474023892068644	AT3G50310/AT1G10560/AT2G39940/AT5G58430/AT5G22920/AT4G20260/AT3G51550/AT4G12290	8
PO>P	GO:0009267	cellular response to starvation	8/406	179/25762	769876421635237	769876421635237	569115213989644	AT5G13810/AT3G62420/AT2G41240/AT1G01140/AT3G52710/AT1G62300/AT4G20260/AT3G53900	8
PO>P	GO:0031669	cellular response to nutrient levels	8/406	203/25762	155777282748723	155777282748723	895350696256636	AT5G13810/AT3G62420/AT2G41240/AT1G01140/AT3G52710/AT1G62300/AT4G20260/AT3G53900	8
PO>P	GO:0022603	regulation of anatomical structure morphogenesis	8/406	210/25762	187008531852871	187008531852871	989847791206882	AT3G10340/AT3G50310/AT3G61460/AT3G22530/AT2G32460/AT4G20260/AT4G39110/AT5G53950	8
PO>P	GO:0042594	response to starvation	8/406	223/25762	256465583480791	256465583480791	123389122254832	AT5G13810/AT3G62420/AT2G41240/AT1G01140/AT3G52710/AT1G62300/AT4G20260/AT3G53900	8
PO>P	GO:0006073	cellular glucan metabolic process	8/406	232/25762	313982832502347	313982832502347	142682827606972	AT5G57550/AT4G25810/AT4G32410/AT2G20370/AT4G18780/AT5G60920/AT1G05170/AT1G70230	8
PO>P	GO:0045892	negative regulation of DNA-templated transcription	8/406	233/25762	320875862858813	320875862858813	143049932516786	AT4G11660/AT3G29575/AT1G50640/AT3G15210/AT3G19580/AT1G62300/AT1G28480/AT2G34010	8
PO>P	GO:1902679	negative regulation of RNA biosynthetic process	8/406	236/25762	342173544412397	342173544412397	150359278453312	AT4G11660/AT3G29575/AT1G50640/AT3G15210/AT3G19580/AT1G62300/AT1G28480/AT2G34010	8
PO>P	GO:1903507	negative regulation of nucleic acid-templated transcription	8/406	236/25762	342173544412397	342173544412397	150359278453312	AT4G11660/AT3G29575/AT1G50640/AT3G15210/AT3G19580/AT1G62300/AT1G28480/AT2G34010	8
PO>P	GO:0044042	glucan metabolic process	8/406	238/25762	356893218774184	356893218774184	151636708941643	AT5G57550/AT4G25810/AT4G32410/AT2G20370/AT4G18780/AT5G60920/AT1G05170/AT1G70230	8
PO>P	GO:0051253	negative regulation of RNA metabolic process	8/406	250/25762	454216267417929	454216267417929	175058256732858	AT4G11660/AT3G29575/AT1G50640/AT3G15210/AT3G19580/AT1G62300/AT1G28480/AT2G34010	8
PO>P	GO:0120255	olefinic compound biosynthetic process	7/406	66/25762	8.02204e+09	8.02204e+09	241069876343738	AT1G73500/AT3G10340/AT4G11280/AT5G04760/AT3G14440/AT4G18780/AT1G65690	7
PO>P	GO:0002213	defense response to insect	7/406	91/25762	595672950689675	595672950689675	973537509437419	AT5G13810/AT1G02660/AT5G57123/AT4G21920/AT4G08850/AT3G52430/AT1G32640	7
PO>P	GO:0031349	positive regulation of defense response	7/406	124/25762	356534378347719	356534378347719	328851406813686	AT5G40990/AT1G02660/AT3G18690/AT1G73805/AT3G15210/AT4G08850/AT3G52430	7
PO>P	GO:0009627	systemic acquired resistance	7/406	136/25762	589448494949523	589448494949523	46535407496015	AT5G40990/AT5G64930/AT5G47850/AT5G60900/AT1G73805/AT2G38470/AT3G52430	7
PO>P	GO:0006470	protein dephosphorylation	7/406	161/25762	141508139143225	141508139143225	845038482737885	AT3G62260/AT1G47380/AT4G33920/AT3G02750/AT1G79630/AT2G30020/AT2G29380	7
PO>P	GO:0010087	phloem or xylem histogenesis	7/406	170/25762	185291270068973	185291270068973	986362550442353	AT4G17500/AT4G11280/AT4G08150/AT4G34410/AT3G01680/AT5G40720/AT4G17490	7
PO>P	GO:0009743	response to carbohydrate	7/406	197/25762	371765834797829	371765834797829	155487766111206	AT5G64930/AT3G29400/AT1G01140/AT5G58430/AT4G20260/AT3G52430/AT1G67070	7
PO>P	GO:0042537	benzene-containing compound metabolic process	6/406	74/25762	110901863286039	110901863286039	139613298731357	AT3G10340/AT4G25800/AT1G73805/AT2G40000/AT3G52430/AT5G62570	6
PO>P	GO:0051510	regulation of unidimensional cell growth	6/406	89/25762	285731668057983	285731668057983	295757340621421	AT3G10340/AT3G50310/AT3G22530/AT2G32460/AT4G20260/AT4G39110	6
PO>P	GO:0043455	regulation of secondary metabolic process	6/406	102/25762	558701737024494	558701737024494	444850235957425	AT5G04760/AT5G20230/AT2G44130/AT4G18780/AT1G65690/AT3G52430	6
PO>P	GO:0022604	regulation of cell morphogenesis	6/406	115/25762	985870332472322	985870332472322	668012064993101	AT3G10340/AT3G50310/AT3G22530/AT2G32460/AT4G20260/AT4G39110	6
PO>P	GO:0010410	hemicellulose metabolic process	6/406	120/25762	119951868288938	119951868288938	749963994600563	AT5G49360/AT5G57550/AT4G25810/AT1G19300/AT2G20370/AT1G70230	6
PO>P	GO:0062197	cellular response to chemical stress	6/406	127/25762	15506044965712	15506044965712	895350696256636	AT1G78080/AT5G63030/AT1G62300/AT4G20260/AT1G53210/AT1G32640	6
PO>P	GO:0009072	aromatic amino acid metabolic process	6/406	158/25762	395403216339516	395403216339516	159458576650933	AT1G22410/AT2G20340/AT5G28237/AT2G40000/AT4G34410/AT1G32640	6
PO>P	GO:0006066	alcohol metabolic process	6/406	159/25762	405697980083976	405697980083976	162126646450771	AT5G04760/AT5G45340/AT3G14440/AT5G40390/AT4G18780/AT1G65690	6
PO>P	GO:0009308	amine metabolic process	6/406	161/25762	426792651553319	426792651553319	167185471399741	AT5G28237/AT5G13700/AT2G40000/AT4G34410/AT1G32640/AT4G12290	6
PO>P	GO:0010942	positive regulation of cell death	5/406	42/25762	499383434128072	499383434128072	845845625269557	AT5G10380/AT2G32460/AT3G20600/AT3G52430/AT1G02170	5
PO>P	GO:2000022	regulation of jasmonic acid mediated signaling pathway	5/406	44/25762	621325792968475	621325792968475	997955221011071	AT5G67300/AT2G34600/AT4G23810/AT1G74950/AT3G52430	5
PO>P	GO:0009687	abscisic acid metabolic process	5/406	45/25762	690051254773563	690051254773563	100443315867533	AT5G04760/AT5G45340/AT3G14440/AT4G18780/AT1G65690	5
PO>P	GO:0043288	apocarotenoid metabolic process	5/406	45/25762	690051254773563	690051254773563	100443315867533	AT5G04760/AT5G45340/AT3G14440/AT4G18780/AT1G65690	5
PO>P	GO:1902644	tertiary alcohol metabolic process	5/406	45/25762	690051254773563	690051254773563	100443315867533	AT5G04760/AT5G45340/AT3G14440/AT4G18780/AT1G65690	5
PO>P	GO:0035970	peptidyl-threonine dephosphorylation	5/406	46/25762	764305468886079	764305468886079	108962808828298	AT1G47380/AT4G33920/AT3G02750/AT1G79630/AT2G29380	5
PO>P	GO:0006714	sesquiterpenoid metabolic process	5/406	59/25762	236257759175074	236257759175074	252980177701077	AT5G04760/AT5G45340/AT3G14440/AT4G18780/AT1G65690	5
PO>P	GO:0009404	toxin metabolic process	5/406	67/25762	411474168966301	411474168966301	371275943483624	AT3G09270/AT1G73500/AT2G38470/AT3G45640/AT3G52430	5
PO>P	GO:1902075	cellular response to salt	5/406	69/25762	466772995479255	466772995479255	403543282434059	AT4G02380/AT1G22810/AT2G39940/AT4G20260/AT1G32640	5
[truncated: 128 more rows]
